# Supplementary material for: Genomic Sequence Resource of Talaromyces albobiverticillius, the Causative Pathogen of Pomegranate Pulp Rot Disease
Source: J Fungi (Basel). 2023 Sep 7;9(9):909. doi: 10.3390/jof9090909 (PMC10533087; doi:10.3390/jof9090909)
Supplement: Supplementary file 1 [file jof-09-00909-s001.zip]

Archive with 19 entries (18 files):
- Supplementary/
- Supplementary/Table S1.xlsx
- __MACOSX/Supplementary/._Table S1.xlsx
- Supplementary/.DS_Store
- __MACOSX/Supplementary/._.DS_Store
- Supplementary/Table S7.xlsx
- __MACOSX/Supplementary/._Table S7.xlsx
- Supplementary/Table S6.xlsx
- __MACOSX/Supplementary/._Table S6.xlsx
- Supplementary/Table S5.xlsx
- __MACOSX/Supplementary/._Table S5.xlsx
- Supplementary/Table S4.xlsx
- __MACOSX/Supplementary/._Table S4.xlsx
- Supplementary/Figure S1.pdf
- __MACOSX/Supplementary/._Figure S1.pdf
- Supplementary/Table S3.xlsx
- __MACOSX/Supplementary/._Table S3.xlsx
- Supplementary/Table S2.xlsx
- __MACOSX/Supplementary/._Table S2.xlsx
