# Supplementary material for: Genomic Sequence Resource of Talaromyces albobiverticillius, the Causative Pathogen of Pomegranate Pulp Rot Disease
Source: J Fungi (Basel). 2023 Sep 7;9(9):909. doi: 10.3390/jof9090909 (PMC10533087; doi:10.3390/jof9090909)
Supplement: Supplementary file 1 [file jof-09-00909-s001.zip › Supplementary/Table S1.xlsx]

## Sheet: Table S1
Gene_id	GO_number	GO_id; GO_description; GO_class
A00001	3	GO:0055085; transmembrane transport; biological_process	GO:0016021; integral to membrane; cellular_component	GO:0022857; transmembrane transporter activity; molecular_function
A00002	6	GO:0055114; oxidation-reduction process; biological_process	GO:0008839; dihydrodipicoli te reductase activity; molecular_function	GO:0003824;	GO:0044237; cellular metabolic process; biological_process	GO:0009089; lysine biosynthetic process via diaminopimelate; biological_process	GO:0050662; coenzyme binding; molecular_function
A00003	2	GO:0016787; hydrolase activity; molecular_function	GO:0008152
A00004	2	GO:0055085; transmembrane transport; biological_process	GO:0016021; integral to membrane; cellular_component
A00006	4	GO:0003824	GO:0003919; FMN adenylyltransferase activity; molecular_function	GO:0009231; riboflavin biosynthetic process; biological_process	GO:0009058; biosynthetic process; biological_process
A00007	13	GO:0004315; 3-oxoacyl-[acyl-carrier-protein] synthase activity; molecular_function	GO:0006694; steroid biosynthetic process; biological_process	GO:0006633; fatty acid biosynthetic process; biological_process	GO:0003824	GO:0016616; oxidoreductase activity, acting on the CH-OH group of donors, D or DP as acceptor; molecular_function	GO:0008152;	GO:0050662; coenzyme binding; molecular_function	GO:0044237; cellular metabolic process; biological_process	GO:0055114; oxidation-reduction process; biological_process	GO:0016491; oxidoreductase activity; molecular_function	GO:0003854; 3-beta-hydroxy-delta5-steroid dehydroge se activity; molecular_function	GO:0008168; methyltransferase activity; molecular_function	GO:0016747; transferase activity, transferring acyl groups other than amino-acyl groups; molecular_function
A00008	3	GO:0055114; oxidation-reduction process; biological_process	GO:0016706; oxidoreductase activity, acting on paired donors, with incorporation or reduction of molecular oxygen, 2-oxoglutarate as one donor, and incorporation of one atom each of oxygen into both donors; molecular_function	GO:0016491; oxidoreductase activity; molecular_function
A00009	3	GO:0055114; oxidation-reduction process; biological_process	GO:0008270; zinc ion binding; molecular_function	GO:0016491; oxidoreductase activity; molecular_function
A00011	3	GO:0022857; transmembrane transporter activity; molecular_function	GO:0016021; integral to membrane; cellular_component	GO:0055085; transmembrane transport; biological_process
A00012	6	GO:0005524; ATP binding; molecular_function	GO:0003723; R binding; molecular_function	GO:0016887; ATPase activity; molecular_function	GO:0016773; phosphotransferase activity, alcohol group as acceptor; molecular_function	GO:0003724; R helicase activity; molecular_function	GO:0006139; nucleobase, nucleoside, nucleotide and nucleic acid metabolic process; biological_process
A00015	4	GO:0006508; proteolysis; biological_process	GO:0008236; serine-type peptidase activity; molecular_function	GO:0008152;	GO:0016787; hydrolase activity; molecular_function
A00016	8	GO:0008152;	GO:0016788; hydrolase activity, acting on ester bonds; molecular_function	GO:0005213; structural constituent of chorion; molecular_function	GO:0042600; chorion; cellular_component	GO:0007304; chorion-containing eggshell formation; biological_process	GO:0005576;	GO:0016747; transferase activity, transferring acyl groups other than amino-acyl groups; molecular_function	GO:0009058; biosynthetic process; biological_process
A00017	4	GO:0008762; UDP-N-acetylmuramate dehydroge se activity; molecular_function	GO:0055114; oxidation-reduction process; biological_process	GO:0016491; oxidoreductase activity; molecular_function	GO:0050660; flavin adenine dinucleotide binding; molecular_function
A00018	9	GO:0044237; cellular metabolic process; biological_process	GO:0050662; coenzyme binding; molecular_function	GO:0003824;	GO:0016616; oxidoreductase activity, acting on the CH-OH group of donors, D or DP as acceptor; molecular_function	GO:0006694; steroid biosynthetic process; biological_process	GO:0003854; 3-beta-hydroxy-delta5-steroid dehydroge se activity; molecular_function	GO:0006813; potassium ion transport; biological_process	GO:0016491; oxidoreductase activity; molecular_function	GO:0055114; oxidation-reduction process; biological_process
A00019	4	GO:0045122; aflatoxin biosynthetic process; biological_process	GO:0003677; D binding; molecular_function	GO:0005634; nucleus; cellular_component	GO:0006355; regulation of transcription, D -dependent; biological_process
A00020	3	GO:0055114; oxidation-reduction process; biological_process	GO:0008270; zinc ion binding; molecular_function	GO:0016491; oxidoreductase activity; molecular_function
A00022	3	GO:0032259; methylation; biological_process	GO:0008152;	GO:0008168; methyltransferase activity; molecular_function
A00024	8	GO:0055114; oxidation-reduction process; biological_process	GO:0016021; integral to membrane; cellular_component	GO:0008033; tR processing; biological_process	GO:0016491; oxidoreductase activity; molecular_function	GO:0016117; carotenoid biosynthetic process; biological_process	GO:0016705; oxidoreductase activity, acting on paired donors, with incorporation or reduction of molecular oxygen; molecular_function	GO:0004506; squalene monooxyge se activity; molecular_function	GO:0050660; flavin adenine dinucleotide binding; molecular_function
A00025	3	GO:0030976; thiamine pyrophosphate binding; molecular_function	GO:0000287; magnesium ion binding; molecular_function	GO:0003824;
A00026	5	GO:0008218; bioluminescence; biological_process	GO:0055114; oxidation-reduction process; biological_process	GO:0008152;	GO:0003995; acyl-CoA dehydroge se activity; molecular_function	GO:0016491; oxidoreductase activity; molecular_function
A00027	3	GO:0016021; integral to membrane; cellular_component	GO:0055085; transmembrane transport; biological_process	GO:0022857; transmembrane transporter activity; molecular_function
A00028	2	GO:0004553; hydrolase activity, hydrolyzing O-glycosyl compounds; molecular_function	GO:0005975; carbohydrate metabolic process; biological_process
A00029	6	GO:0044237; cellular metabolic process; biological_process	GO:0050662; coenzyme binding; molecular_function	GO:0006813; potassium ion transport; biological_process	GO:0003824;	GO:0016491; oxidoreductase activity; molecular_function	GO:0055114; oxidation-reduction process; biological_process
A00030	2	GO:0004553; hydrolase activity, hydrolyzing O-glycosyl compounds; molecular_function	GO:0005975; carbohydrate metabolic process; biological_process
A00031	2	GO:0008152;	GO:0016758; transferase activity, transferring hexosyl groups; molecular_function
A00032	2	GO:0003723; R binding; molecular_function	GO:0003724; R helicase activity; molecular_function
A00033	1	GO:0016787; hydrolase activity; molecular_function
A00035	2	GO:0046556; alpha-N-arabinofuranosidase activity; molecular_function	GO:0031221; arabi n metabolic process; biological_process
A00037	4	GO:0020037; heme binding; molecular_function	GO:0055114; oxidation-reduction process; biological_process	GO:0005506; iron ion binding; molecular_function	GO:0016705; oxidoreductase activity, acting on paired donors, with incorporation or reduction of molecular oxygen; molecular_function
A00038	9	GO:0016747; transferase activity, transferring acyl groups other than amino-acyl groups; molecular_function	GO:0030246; carbohydrate binding; molecular_function	GO:0030259; lipid glycosylation; biological_process	GO:0008170; N-methyltransferase activity; molecular_function	GO:0016758; transferase activity, transferring hexosyl groups; molecular_function	GO:0006306; D methylation; biological_process	GO:0008152;	GO:0005975; carbohydrate metabolic process; biological_process	GO:0003677; D binding; molecular_function
A00040	6	GO:0016020; membrane; cellular_component	GO:0055114; oxidation-reduction process; biological_process	GO:0008762; UDP-N-acetylmuramate dehydroge se activity; molecular_function	GO:0050660; flavin adenine dinucleotide binding; molecular_function	GO:0016491; oxidoreductase activity; molecular_function	GO:0003885; D-arabinono-1,4-lactone oxidase activity; molecular_function
A00041	2	GO:0006367; transcription initiation from R polymerase II promoter; biological_process	GO:0005672; transcription factor TFIIA complex; cellular_component
A00042	4	GO:0016705; oxidoreductase activity, acting on paired donors, with incorporation or reduction of molecular oxygen; molecular_function	GO:0005506; iron ion binding; molecular_function	GO:0055114; oxidation-reduction process; biological_process	GO:0020037; heme binding; molecular_function
A00043	1	GO:0016787; hydrolase activity; molecular_function
A00047	2	GO:0006508; proteolysis; biological_process	GO:0008236; serine-type peptidase activity; molecular_function
A00048	8	GO:0000981; sequence-specific D binding R polymerase II transcription factor activity; molecular_function	GO:0005634; nucleus; cellular_component	GO:0003677; D binding; molecular_function	GO:0006351; transcription, D -dependent; biological_process	GO:0008270; zinc ion binding; molecular_function	GO:0006071; glycerol metabolic process; biological_process	GO:0006355; regulation of transcription, D -dependent; biological_process	GO:0004371; glycerone ki se activity; molecular_function
A00049	1	GO:0005515; protein binding; molecular_function
A00050	10	GO:0008610; lipid biosynthetic process; biological_process	GO:0008649; rR methyltransferase activity; molecular_function	GO:0000154; rR modification; biological_process	GO:0008171; O-methyltransferase activity; molecular_function	GO:0008152;	GO:0009312; oligosaccharide biosynthetic process; biological_process	GO:0000179; rR (adenine-N6,N6-)-dimethyltransferase activity; molecular_function	GO:0009877; nodulation; biological_process	GO:0008168; methyltransferase activity; molecular_function	GO:0008757; S-adenosylmethionine-dependent methyltransferase activity; molecular_function
A00051	6	GO:0055114; oxidation-reduction process; biological_process	GO:0008762; UDP-N-acetylmuramate dehydroge se activity; molecular_function	GO:0019028; viral capsid; cellular_component	GO:0050660; flavin adenine dinucleotide binding; molecular_function	GO:0005198;	GO:0016491; oxidoreductase activity; molecular_function
A00052	4	GO:0005506; iron ion binding; molecular_function	GO:0016705; oxidoreductase activity, acting on paired donors, with incorporation or reduction of molecular oxygen; molecular_function	GO:0055114; oxidation-reduction process; biological_process	GO:0020037; heme binding; molecular_function
A00053	14	GO:0016620; oxidoreductase activity, acting on the aldehyde or oxo group of donors, D or DP as acceptor; molecular_function	GO:0050661; DP binding; molecular_function	GO:0008831; dTDP-4-dehydrorhamnose reductase activity; molecular_function	GO:0044237; cellular metabolic process; biological_process	GO:0045226; extracellular polysaccharide biosynthetic process; biological_process	GO:0050662; coenzyme binding; molecular_function	GO:0016616; oxidoreductase activity, acting on the CH-OH group of donors, D or DP as acceptor; molecular_function	GO:0003824;	GO:0006694; steroid biosynthetic process; biological_process	GO:0051287; D binding; molecular_function	GO:0009058; biosynthetic process; biological_process	GO:0055114; oxidation-reduction process; biological_process	GO:0003854; 3-beta-hydroxy-delta5-steroid dehydroge se activity; molecular_function	GO:0016491; oxidoreductase activity; molecular_function
A00054	4	GO:0016705; oxidoreductase activity, acting on paired donors, with incorporation or reduction of molecular oxygen; molecular_function	GO:0005506; iron ion binding; molecular_function	GO:0020037; heme binding; molecular_function	GO:0055114; oxidation-reduction process; biological_process
A00056	1	GO:0016831; carboxy-lyase activity; molecular_function
A00057	4	GO:0008236; serine-type peptidase activity; molecular_function	GO:0006508; proteolysis; biological_process	GO:0016787; hydrolase activity; molecular_function	GO:0008152;
A00058	3	GO:0022857; transmembrane transporter activity; molecular_function	GO:0055085; transmembrane transport; biological_process	GO:0016021; integral to membrane; cellular_component
A00060	2	GO:0055085; transmembrane transport; biological_process	GO:0016021; integral to membrane; cellular_component
A00061	2	GO:0003824;	GO:0008152;
A00063	4	GO:0003824;	GO:0044237; cellular metabolic process; biological_process	GO:0050662; coenzyme binding; molecular_function	GO:0008152;
A00064	4	GO:0008324; cation transmembrane transporter activity; molecular_function	GO:0006812; cation transport; biological_process	GO:0016021; integral to membrane; cellular_component	GO:0055085; transmembrane transport; biological_process
A00065	6	GO:0016491; oxidoreductase activity; molecular_function	GO:0008152;	GO:0016747; transferase activity, transferring acyl groups other than amino-acyl groups; molecular_function	GO:0008270; zinc ion binding; molecular_function	GO:0008168; methyltransferase activity; molecular_function	GO:0055114; oxidation-reduction process; biological_process
A00067	2	GO:0009116; nucleoside metabolic process; biological_process	GO:0003824;
A00068	4	GO:0008483; transami se activity; molecular_function	GO:0016829; lyase activity; molecular_function	GO:0006520; cellular amino acid metabolic process; biological_process	GO:0030170; pyridoxal phosphate binding; molecular_function
A00069	1	GO:0016884; carbon-nitrogen ligase activity, with glutamine as amido-N-donor; molecular_function
A00071	2	GO:0008152;	GO:0016491; oxidoreductase activity; molecular_function
A00072	8	GO:0016491; oxidoreductase activity; molecular_function	GO:0055114; oxidation-reduction process; biological_process	GO:0050662; coenzyme binding; molecular_function	GO:0008152;	GO:0044237; cellular metabolic process; biological_process	GO:0003824;	GO:0016616; oxidoreductase activity, acting on the CH-OH group of donors, D or DP as acceptor; molecular_function	GO:0048037; cofactor binding; molecular_function
A00073	4	GO:0031625; ubiquitin protein ligase binding; molecular_function	GO:0031461; cullin-RING ubiquitin ligase complex; cellular_component	GO:0006511; ubiquitin-dependent protein catabolic process; biological_process	GO:0008171; O-methyltransferase activity; molecular_function
A00074	4	GO:0006511; ubiquitin-dependent protein catabolic process; biological_process	GO:0022857; transmembrane transporter activity; molecular_function	GO:0055085; transmembrane transport; biological_process	GO:0016021; integral to membrane; cellular_component
A00075	3	GO:0008171; O-methyltransferase activity; molecular_function	GO:0046983; protein dimerization activity; molecular_function	GO:0005515; protein binding; molecular_function
A00077	13	GO:0051287; D binding; molecular_function	GO:0005737; cytoplasm; cellular_component	GO:0055114; oxidation-reduction process; biological_process	GO:0008677; 2-dehydropantoate 2-reductase activity; molecular_function	GO:0016491; oxidoreductase activity; molecular_function	GO:0046168; glycerol-3-phosphate catabolic process; biological_process	GO:0006813; potassium ion transport; biological_process	GO:0008033; tR processing; biological_process	GO:0048037; cofactor binding; molecular_function	GO:0050660; flavin adenine dinucleotide binding; molecular_function	GO:0016705; oxidoreductase activity, acting on paired donors, with incorporation or reduction of molecular oxygen; molecular_function	GO:0016117; carotenoid biosynthetic process; biological_process	GO:0016616; oxidoreductase activity, acting on the CH-OH group of donors, D or DP as acceptor; molecular_function
A00079	3	GO:0055114; oxidation-reduction process; biological_process	GO:0016491; oxidoreductase activity; molecular_function	GO:0016706; oxidoreductase activity, acting on paired donors, with incorporation or reduction of molecular oxygen, 2-oxoglutarate as one donor, and incorporation of one atom each of oxygen into both donors; molecular_function
A00080	2	GO:0016021; integral to membrane; cellular_component	GO:0055085; transmembrane transport; biological_process
A00081	10	GO:0051287; D binding; molecular_function	GO:0055114; oxidation-reduction process; biological_process	GO:0008677; 2-dehydropantoate 2-reductase activity; molecular_function	GO:0016491; oxidoreductase activity; molecular_function	GO:0006813; potassium ion transport; biological_process	GO:0016620; oxidoreductase activity, acting on the aldehyde or oxo group of donors, D or DP as acceptor; molecular_function	GO:0050660; flavin adenine dinucleotide binding; molecular_function	GO:0016705; oxidoreductase activity, acting on paired donors, with incorporation or reduction of molecular oxygen; molecular_function	GO:0016117; carotenoid biosynthetic process; biological_process	GO:0003824;
A00082	5	GO:0016627; oxidoreductase activity, acting on the CH-CH group of donors; molecular_function	GO:0003995; acyl-CoA dehydroge se activity; molecular_function	GO:0008152;	GO:0050660; flavin adenine dinucleotide binding; molecular_function	GO:0055114; oxidation-reduction process; biological_process
A00083	8	GO:0016491; oxidoreductase activity; molecular_function	GO:0055114; oxidation-reduction process; biological_process	GO:0050662; coenzyme binding; molecular_function	GO:0008270; zinc ion binding; molecular_function	GO:0045226; extracellular polysaccharide biosynthetic process; biological_process	GO:0044237; cellular metabolic process; biological_process	GO:0003824;	GO:0008831; dTDP-4-dehydrorhamnose reductase activity; molecular_function
A00084	12	GO:0008033; tR processing; biological_process	GO:0016491; oxidoreductase activity; molecular_function	GO:0055114; oxidation-reduction process; biological_process	GO:0016638; oxidoreductase activity, acting on the CH-NH2 group of donors; molecular_function	GO:0017150; tR dihydrouridine synthase activity; molecular_function	GO:0050660; flavin adenine dinucleotide binding; molecular_function	GO:0005975; carbohydrate metabolic process; biological_process	GO:0003824;	GO:0006537; glutamate biosynthetic process; biological_process	GO:0018580; nitro te monooxyge se activity; molecular_function	GO:0015930; glutamate synthase activity; molecular_function	GO:0016857; racemase and epimerase activity, acting on carbohydrates and derivatives; molecular_function
A00085	3	GO:0022857; transmembrane transporter activity; molecular_function	GO:0016021; integral to membrane; cellular_component	GO:0055085; transmembrane transport; biological_process
A00086	2	GO:0016787; hydrolase activity; molecular_function	GO:0008152;
A00087	4	GO:0003677; D binding; molecular_function	GO:0005634; nucleus; cellular_component	GO:0008270; zinc ion binding; molecular_function	GO:0006351; transcription, D -dependent; biological_process
A00088	3	GO:0003724; R helicase activity; molecular_function	GO:0005515; protein binding; molecular_function	GO:0003723; R binding; molecular_function
A00089	6	GO:0016020; membrane; cellular_component	GO:0005737; cytoplasm; cellular_component	GO:0055114; oxidation-reduction process; biological_process	GO:0009712; catechol metabolic process; biological_process	GO:0005506; iron ion binding; molecular_function	GO:0018576; catechol 1,2-dioxyge se activity; molecular_function
A00090	5	GO:0003677; D binding; molecular_function	GO:0005634; nucleus; cellular_component	GO:0016820; hydrolase activity, acting on acid anhydrides, catalyzing transmembrane movement of substances; molecular_function	GO:0006351; transcription, D -dependent; biological_process	GO:0008270; zinc ion binding; molecular_function
A00091	2	GO:0051920; peroxiredoxin activity; molecular_function	GO:0055114; oxidation-reduction process; biological_process
A00092	3	GO:0006098; pentose-phosphate shunt; biological_process	GO:0055114; oxidation-reduction process; biological_process	GO:0004616; phosphogluco te dehydroge se (decarboxylating) activity; molecular_function
A00095	3	GO:0055114; oxidation-reduction process; biological_process	GO:0016491; oxidoreductase activity; molecular_function	GO:0008270; zinc ion binding; molecular_function
A00096	16	GO:0000166; nucleotide binding; molecular_function	GO:0007049; cell cycle; biological_process	GO:0055085; transmembrane transport; biological_process	GO:0051301; cell division; biological_process	GO:0016301; ki se activity; molecular_function	GO:0006810; transport; biological_process	GO:0008152;	GO:0006614; SRP-dependent cotranslatio l protein targeting to membrane; biological_process	GO:0005525; GTP binding; molecular_function	GO:0016021; integral to membrane; cellular_component	GO:0005524; ATP binding; molecular_function	GO:0003924; GTPase activity; molecular_function	GO:0042626; ATPase activity, coupled to transmembrane movement of substances; molecular_function	GO:0003677; D binding; molecular_function	GO:0007059; chromosome segregation; biological_process	GO:0016887; ATPase activity; molecular_function
A00098	3	GO:0035556; intracellular sig l transduction; biological_process	GO:0003824;	GO:0009116; nucleoside metabolic process; biological_process
A00099	3	GO:0055114; oxidation-reduction process; biological_process	GO:0016491; oxidoreductase activity; molecular_function	GO:0016706; oxidoreductase activity, acting on paired donors, with incorporation or reduction of molecular oxygen, 2-oxoglutarate as one donor, and incorporation of one atom each of oxygen into both donors; molecular_function
A00101	8	GO:0044237; cellular metabolic process; biological_process	GO:0050662; coenzyme binding; molecular_function	GO:0003824;	GO:0016620; oxidoreductase activity, acting on the aldehyde or oxo group of donors, D or DP as acceptor; molecular_function	GO:0009089; lysine biosynthetic process via diaminopimelate; biological_process	GO:0051287; D binding; molecular_function	GO:0055114; oxidation-reduction process; biological_process	GO:0008839; dihydrodipicoli te reductase activity; molecular_function
A00103	3	GO:0004616; phosphogluco te dehydroge se (decarboxylating) activity; molecular_function	GO:0055114; oxidation-reduction process; biological_process	GO:0006098; pentose-phosphate shunt; biological_process
A00104	1	GO:0016788; hydrolase activity, acting on ester bonds; molecular_function
A00106	8	GO:0005741; mitochondrial outer membrane; cellular_component	GO:0003924; GTPase activity; molecular_function	GO:0016021; integral to membrane; cellular_component	GO:0006184; GTP catabolic process; biological_process	GO:0015205; nucleobase transmembrane transporter activity; molecular_function	GO:0008053; mitochondrial fusion; biological_process	GO:0015851; nucleobase transport; biological_process	GO:0016020; membrane; cellular_component
A00107	6	GO:0005634; nucleus; cellular_component	GO:0003677; D binding; molecular_function	GO:0000981; sequence-specific D binding R polymerase II transcription factor activity; molecular_function	GO:0006351; transcription, D -dependent; biological_process	GO:0008270; zinc ion binding; molecular_function	GO:0006355; regulation of transcription, D -dependent; biological_process
A00109	1	GO:0016491; oxidoreductase activity; molecular_function
A00110	3	GO:0022857; transmembrane transporter activity; molecular_function	GO:0055085; transmembrane transport; biological_process	GO:0016021; integral to membrane; cellular_component
A00111	4	GO:0008121; ubiquinol-cytochrome-c reductase activity; molecular_function	GO:0070469; respiratory chain; cellular_component	GO:0022900; electron transport chain; biological_process	GO:0005743; mitochondrial inner membrane; cellular_component
A00112	2	GO:0016021; integral to membrane; cellular_component	GO:0055085; transmembrane transport; biological_process
A00113	2	GO:0008236; serine-type peptidase activity; molecular_function	GO:0006508; proteolysis; biological_process
A00114	1	GO:0016020; membrane; cellular_component
A00115	3	GO:0016021; integral to membrane; cellular_component	GO:0055085; transmembrane transport; biological_process	GO:0022857; transmembrane transporter activity; molecular_function
A00117	1	GO:0048037; cofactor binding; molecular_function
A00119	7	GO:0004553; hydrolase activity, hydrolyzing O-glycosyl compounds; molecular_function	GO:0055114; oxidation-reduction process; biological_process	GO:0008810; cellulase activity; molecular_function	GO:0030245; cellulose catabolic process; biological_process	GO:0020037; heme binding; molecular_function	GO:0016705; oxidoreductase activity, acting on paired donors, with incorporation or reduction of molecular oxygen; molecular_function	GO:0005506; iron ion binding; molecular_function
A00121	8	GO:0005524; ATP binding; molecular_function	GO:0051085; chaperone mediated protein folding requiring cofactor; biological_process	GO:0004020; adenylylsulfate ki se activity; molecular_function	GO:0003724; R helicase activity; molecular_function	GO:0043531; ADP binding; molecular_function	GO:0003723; R binding; molecular_function	GO:0019079; viral genome replication; biological_process	GO:0000103; sulfate assimilation; biological_process
A00124	9	GO:0016020; membrane; cellular_component	GO:0016887; ATPase activity; molecular_function	GO:0006810; transport; biological_process	GO:0005524; ATP binding; molecular_function	GO:0016021; integral to membrane; cellular_component	GO:0005525; GTP binding; molecular_function	GO:0003924; GTPase activity; molecular_function	GO:0042626; ATPase activity, coupled to transmembrane movement of substances; molecular_function	GO:0070526; threonylcarbamoyladenosine biosynthetic process; biological_process
A00125	2	GO:0016021; integral to membrane; cellular_component	GO:0055085; transmembrane transport; biological_process
A00127	3	GO:0005515; protein binding; molecular_function	GO:0043531; ADP binding; molecular_function	GO:0005524; ATP binding; molecular_function
A00128	2	GO:0008152;	GO:0003824;
A00130	2	GO:0008152;	GO:0016787; hydrolase activity; molecular_function
A00131	5	GO:0016491; oxidoreductase activity; molecular_function	GO:0022857; transmembrane transporter activity; molecular_function	GO:0008152;	GO:0016021; integral to membrane; cellular_component	GO:0055085; transmembrane transport; biological_process
A00132	5	GO:0016491; oxidoreductase activity; molecular_function	GO:0050660; flavin adenine dinucleotide binding; molecular_function	GO:0004499; flavin-containing monooxyge se activity; molecular_function	GO:0050661; DP binding; molecular_function	GO:0055114; oxidation-reduction process; biological_process
A00136	2	GO:0016491; oxidoreductase activity; molecular_function	GO:0055114; oxidation-reduction process; biological_process
A00137	3	GO:0022857; transmembrane transporter activity; molecular_function	GO:0016021; integral to membrane; cellular_component	GO:0055085; transmembrane transport; biological_process
A00138	4	GO:0003677; D binding; molecular_function	GO:0005634; nucleus; cellular_component	GO:0006351; transcription, D -dependent; biological_process	GO:0008270; zinc ion binding; molecular_function
A00139	6	GO:0006810; transport; biological_process	GO:0003924; GTPase activity; molecular_function	GO:0070526; threonylcarbamoyladenosine biosynthetic process; biological_process	GO:0098519;	GO:0005524; ATP binding; molecular_function	GO:0005525; GTP binding; molecular_function
A00140	4	GO:0009058; biosynthetic process; biological_process	GO:0030170; pyridoxal phosphate binding; molecular_function	GO:0055114; oxidation-reduction process; biological_process	GO:0016491; oxidoreductase activity; molecular_function
A00141	5	GO:0009089; lysine biosynthetic process via diaminopimelate; biological_process	GO:0016620; oxidoreductase activity, acting on the aldehyde or oxo group of donors, D or DP as acceptor; molecular_function	GO:0051287; D binding; molecular_function	GO:0055114; oxidation-reduction process; biological_process	GO:0008839; dihydrodipicoli te reductase activity; molecular_function
A00142	2	GO:0006807; nitrogen compound metabolic process; biological_process	GO:0016810; hydrolase activity, acting on carbon-nitrogen (but not peptide) bonds; molecular_function
A00143	6	GO:0005787; sig l peptidase complex; cellular_component	GO:0022857; transmembrane transporter activity; molecular_function	GO:0006465; sig l peptide processing; biological_process	GO:0016021; integral to membrane; cellular_component	GO:0055085; transmembrane transport; biological_process	GO:0008233; peptidase activity; molecular_function
A00144	3	GO:0016559; peroxisome fission; biological_process	GO:0005779; integral to peroxisomal membrane; cellular_component	GO:0005515; protein binding; molecular_function
A00145	4	GO:0005515; protein binding; molecular_function	GO:0003723; R binding; molecular_function	GO:0005524; ATP binding; molecular_function	GO:0003724; R helicase activity; molecular_function
A00146	4	GO:0006672; ceramide metabolic process; biological_process	GO:0055085; transmembrane transport; biological_process	GO:0016021; integral to membrane; cellular_component	GO:0016811; hydrolase activity, acting on carbon-nitrogen (but not peptide) bonds, in linear amides; molecular_function
A00148	2	GO:0016021; integral to membrane; cellular_component	GO:0006950; response to stress; biological_process
A00149	2	GO:0008152;	GO:0016787; hydrolase activity; molecular_function
A00150	2	GO:0004620; phospholipase activity; molecular_function	GO:0009395; phospholipid catabolic process; biological_process
A00151	2	GO:0006508; proteolysis; biological_process	GO:0004252; serine-type endopeptidase activity; molecular_function
A00152	1	GO:0004674; protein serine/threonine ki se activity; molecular_function
A00154	2	GO:0008168; methyltransferase activity; molecular_function	GO:0008171; O-methyltransferase activity; molecular_function
A00155	2	GO:0055085; transmembrane transport; biological_process	GO:0016021; integral to membrane; cellular_component
A00157	5	GO:0004506; squalene monooxyge se activity; molecular_function	GO:0050660; flavin adenine dinucleotide binding; molecular_function	GO:0016491; oxidoreductase activity; molecular_function	GO:0016021; integral to membrane; cellular_component	GO:0055114; oxidation-reduction process; biological_process
A00158	1	GO:0016021; integral to membrane; cellular_component
A00159	6	GO:0006810; transport; biological_process	GO:0022857; transmembrane transporter activity; molecular_function	GO:0016021; integral to membrane; cellular_component	GO:0016020; membrane; cellular_component	GO:0005215;	GO:0055085; transmembrane transport; biological_process
A00160	1	GO:0016747; transferase activity, transferring acyl groups other than amino-acyl groups; molecular_function
A00161	3	GO:0005515; protein binding; molecular_function	GO:0046872; metal ion binding; molecular_function	GO:0008270; zinc ion binding; molecular_function
A00162	5	GO:0005604; basement membrane; cellular_component	GO:0007155; cell adhesion; biological_process	GO:0016592; mediator complex; cellular_component	GO:0006357; regulation of transcription from R polymerase II promoter; biological_process	GO:0001104; R polymerase II transcription cofactor activity; molecular_function
A00164	4	GO:0016491; oxidoreductase activity; molecular_function	GO:0050660; flavin adenine dinucleotide binding; molecular_function	GO:0055114; oxidation-reduction process; biological_process	GO:0008762; UDP-N-acetylmuramate dehydroge se activity; molecular_function
A00165	6	GO:0006479; protein methylation; biological_process	GO:0005737; cytoplasm; cellular_component	GO:0032259; methylation; biological_process	GO:0008152;	GO:0008276; protein methyltransferase activity; molecular_function	GO:0008168; methyltransferase activity; molecular_function
A00166	4	GO:0055114; oxidation-reduction process; biological_process	GO:0020037; heme binding; molecular_function	GO:0005506; iron ion binding; molecular_function	GO:0016705; oxidoreductase activity, acting on paired donors, with incorporation or reduction of molecular oxygen; molecular_function
A00171	2	GO:0008152;	GO:0016491; oxidoreductase activity; molecular_function
A00172	3	GO:0016491; oxidoreductase activity; molecular_function	GO:0016706; oxidoreductase activity, acting on paired donors, with incorporation or reduction of molecular oxygen, 2-oxoglutarate as one donor, and incorporation of one atom each of oxygen into both donors; molecular_function	GO:0055114; oxidation-reduction process; biological_process
A00173	2	GO:0016491; oxidoreductase activity; molecular_function	GO:0008152;
A00174	4	GO:0016491; oxidoreductase activity; molecular_function	GO:0008033; tR processing; biological_process	GO:0050660; flavin adenine dinucleotide binding; molecular_function	GO:0055114; oxidation-reduction process; biological_process
A00176	7	GO:0055114; oxidation-reduction process; biological_process	GO:0009712; catechol metabolic process; biological_process	GO:0006725; cellular aromatic compound metabolic process; biological_process	GO:0003824;	GO:0018576; catechol 1,2-dioxyge se activity; molecular_function	GO:0008199; ferric iron binding; molecular_function	GO:0005506; iron ion binding; molecular_function
A00178	9	GO:0050662; coenzyme binding; molecular_function	GO:0008152;	GO:0044237; cellular metabolic process; biological_process	GO:0006694; steroid biosynthetic process; biological_process	GO:0003824;	GO:0016616; oxidoreductase activity, acting on the CH-OH group of donors, D or DP as acceptor; molecular_function	GO:0003854; 3-beta-hydroxy-delta5-steroid dehydroge se activity; molecular_function	GO:0016491; oxidoreductase activity; molecular_function	GO:0055114; oxidation-reduction process; biological_process
A00179	3	GO:0022857; transmembrane transporter activity; molecular_function	GO:0016021; integral to membrane; cellular_component	GO:0055085; transmembrane transport; biological_process
A00180	6	GO:0050660; flavin adenine dinucleotide binding; molecular_function	GO:0016705; oxidoreductase activity, acting on paired donors, with incorporation or reduction of molecular oxygen; molecular_function	GO:0016117; carotenoid biosynthetic process; biological_process	GO:0016491; oxidoreductase activity; molecular_function	GO:0008033; tR processing; biological_process	GO:0055114; oxidation-reduction process; biological_process
A00181	6	GO:0055114; oxidation-reduction process; biological_process	GO:0016705; oxidoreductase activity, acting on paired donors, with incorporation or reduction of molecular oxygen; molecular_function	GO:0050660; flavin adenine dinucleotide binding; molecular_function	GO:0008033; tR processing; biological_process	GO:0016491; oxidoreductase activity; molecular_function	GO:0016117; carotenoid biosynthetic process; biological_process
A00182	4	GO:0020037; heme binding; molecular_function	GO:0055114; oxidation-reduction process; biological_process	GO:0016705; oxidoreductase activity, acting on paired donors, with incorporation or reduction of molecular oxygen; molecular_function	GO:0005506; iron ion binding; molecular_function
A00183	2	GO:0016491; oxidoreductase activity; molecular_function	GO:0008152;
A00184	9	GO:0016021; integral to membrane; cellular_component	GO:0008677; 2-dehydropantoate 2-reductase activity; molecular_function	GO:0055114; oxidation-reduction process; biological_process	GO:0016491; oxidoreductase activity; molecular_function	GO:0016705; oxidoreductase activity, acting on paired donors, with incorporation or reduction of molecular oxygen; molecular_function	GO:0050660; flavin adenine dinucleotide binding; molecular_function	GO:0004506; squalene monooxyge se activity; molecular_function	GO:0003824;	GO:0016117; carotenoid biosynthetic process; biological_process
A00185	4	GO:0016705; oxidoreductase activity, acting on paired donors, with incorporation or reduction of molecular oxygen; molecular_function	GO:0005506; iron ion binding; molecular_function	GO:0020037; heme binding; molecular_function	GO:0055114; oxidation-reduction process; biological_process
A00186	9	GO:0055114; oxidation-reduction process; biological_process	GO:0003854; 3-beta-hydroxy-delta5-steroid dehydroge se activity; molecular_function	GO:0016491; oxidoreductase activity; molecular_function	GO:0044237; cellular metabolic process; biological_process	GO:0008152;	GO:0050662; coenzyme binding; molecular_function	GO:0016616; oxidoreductase activity, acting on the CH-OH group of donors, D or DP as acceptor; molecular_function	GO:0003824;	GO:0006694; steroid biosynthetic process; biological_process
A00187	4	GO:0016705; oxidoreductase activity, acting on paired donors, with incorporation or reduction of molecular oxygen; molecular_function	GO:0005506; iron ion binding; molecular_function	GO:0055114; oxidation-reduction process; biological_process	GO:0020037; heme binding; molecular_function
A00188	2	GO:0047547; 2-methylcitrate dehydratase activity; molecular_function	GO:0019543; propio te catabolic process; biological_process
A00189	7	GO:0031145; a phase-promoting complex-dependent proteasomal ubiquitin-dependent protein catabolic process; biological_process	GO:0008171; O-methyltransferase activity; molecular_function	GO:0008152;	GO:0008168; methyltransferase activity; molecular_function	GO:0005634; nucleus; cellular_component	GO:0005680; a phase-promoting complex; cellular_component	GO:0030071; regulation of mitotic metaphase/a phase transition; biological_process
A00190	2	GO:0016021; integral to membrane; cellular_component	GO:0055085; transmembrane transport; biological_process
A00191	3	GO:0004096; catalase activity; molecular_function	GO:0055114; oxidation-reduction process; biological_process	GO:0020037; heme binding; molecular_function
A00193	1	GO:0009439; cya te metabolic process; biological_process
A00195	2	GO:0004553; hydrolase activity, hydrolyzing O-glycosyl compounds; molecular_function	GO:0005975; carbohydrate metabolic process; biological_process
A00196	3	GO:0006457; protein folding; biological_process	GO:0051082; unfolded protein binding; molecular_function	GO:0016272; prefoldin complex; cellular_component
A00197	4	GO:0008270; zinc ion binding; molecular_function	GO:0006351; transcription, D -dependent; biological_process	GO:0003677; D binding; molecular_function	GO:0005634; nucleus; cellular_component
A00198	4	GO:0008152;	GO:0016787; hydrolase activity; molecular_function	GO:0008236; serine-type peptidase activity; molecular_function	GO:0006508; proteolysis; biological_process
A00199	6	GO:0006810; transport; biological_process	GO:0022857; transmembrane transporter activity; molecular_function	GO:0016021; integral to membrane; cellular_component	GO:0016020; membrane; cellular_component	GO:0055085; transmembrane transport; biological_process	GO:0005215;
A00200	4	GO:0016021; integral to membrane; cellular_component	GO:0016020; membrane; cellular_component	GO:0055085; transmembrane transport; biological_process	GO:0022857; transmembrane transporter activity; molecular_function
A00201	3	GO:0044237; cellular metabolic process; biological_process	GO:0050662; coenzyme binding; molecular_function	GO:0003824;
A00203	3	GO:0005524; ATP binding; molecular_function	GO:0006468; protein phosphorylation; biological_process	GO:0004672; protein ki se activity; molecular_function
A00204	2	GO:0055114; oxidation-reduction process; biological_process	GO:0051920; peroxiredoxin activity; molecular_function
A00206	2	GO:0008483; transami se activity; molecular_function	GO:0030170; pyridoxal phosphate binding; molecular_function
A00208	2	GO:0005515; protein binding; molecular_function	GO:0016787; hydrolase activity; molecular_function
A00209	3	GO:0006810; transport; biological_process	GO:0016021; integral to membrane; cellular_component	GO:0016020; membrane; cellular_component
A00210	1	GO:0015926; glucosidase activity; molecular_function
A00211	2	GO:0016021; integral to membrane; cellular_component	GO:0055085; transmembrane transport; biological_process
A00213	3	GO:0006355; regulation of transcription, D -dependent; biological_process	GO:0000439; core TFIIH complex; cellular_component	GO:0006289; nucleotide-excision repair; biological_process
A00214	2	GO:0003824;	GO:0008152;
A00215	5	GO:0003677; D binding; molecular_function	GO:0005664; nuclear origin of replication recognition complex; cellular_component	GO:0006260; D replication; biological_process	GO:0003824;	GO:0008152;
A00216	7	GO:0009082; branched chain family amino acid biosynthetic process; biological_process	GO:0004455; ketol-acid reductoisomerase activity; molecular_function	GO:0008652; cellular amino acid biosynthetic process; biological_process	GO:0055114; oxidation-reduction process; biological_process	GO:0004616; phosphogluco te dehydroge se (decarboxylating) activity; molecular_function	GO:0006098; pentose-phosphate shunt; biological_process	GO:0016491; oxidoreductase activity; molecular_function
A00219	1	GO:0042720; mitochondrial inner membrane peptidase complex; cellular_component
A00220	1	GO:0003677; D binding; molecular_function
A00221	1	GO:0016881; acid-amino acid ligase activity; molecular_function
A00222	2	GO:0006031; chitin biosynthetic process; biological_process	GO:0004100; chitin synthase activity; molecular_function
A00223	2	GO:0005681; spliceosomal complex; cellular_component	GO:0000398; nuclear mR splicing, via spliceosome; biological_process
A00224	4	GO:0003924; GTPase activity; molecular_function	GO:0007264; small GTPase mediated sig l transduction; biological_process	GO:0005515; protein binding; molecular_function	GO:0005525; GTP binding; molecular_function
A00226	1	GO:0046872; metal ion binding; molecular_function
A00227	3	GO:0006904; vesicle docking involved in exocytosis; biological_process	GO:0005198;	GO:0016192; vesicle-mediated transport; biological_process
A00228	1	GO:0006629; lipid metabolic process; biological_process
A00229	5	GO:0006810; transport; biological_process	GO:0003333; amino acid transmembrane transport; biological_process	GO:0015171; amino acid transmembrane transporter activity; molecular_function	GO:0016020; membrane; cellular_component	GO:0055085; transmembrane transport; biological_process
A00230	2	GO:0003824;	GO:0016787; hydrolase activity; molecular_function
A00231	2	GO:0016021; integral to membrane; cellular_component	GO:0055085; transmembrane transport; biological_process
A00232	6	GO:0050660; flavin adenine dinucleotide binding; molecular_function	GO:0008033; tR processing; biological_process	GO:0006631; fatty acid metabolic process; biological_process	GO:0016491; oxidoreductase activity; molecular_function	GO:0055114; oxidation-reduction process; biological_process	GO:0003857; 3-hydroxyacyl-CoA dehydroge se activity; molecular_function
A00235	1	GO:0005515; protein binding; molecular_function
A00236	7	GO:0008033; tR processing; biological_process	GO:0006605; protein targeting; biological_process	GO:0006886; intracellular protein transport; biological_process	GO:0042802; identical protein binding; molecular_function	GO:0005742; mitochondrial outer membrane translocase complex; cellular_component	GO:0005524; ATP binding; molecular_function	GO:0005515; protein binding; molecular_function
A00239	1	GO:0000902; cell morphogenesis; biological_process
A00243	2	GO:0008080; N-acetyltransferase activity; molecular_function	GO:0016747; transferase activity, transferring acyl groups other than amino-acyl groups; molecular_function
A00244	3	GO:0055114; oxidation-reduction process; biological_process	GO:0008152;	GO:0016491; oxidoreductase activity; molecular_function
A00245	4	GO:0055114; oxidation-reduction process; biological_process	GO:0020037; heme binding; molecular_function	GO:0005506; iron ion binding; molecular_function	GO:0016705; oxidoreductase activity, acting on paired donors, with incorporation or reduction of molecular oxygen; molecular_function
A00246	3	GO:0003333; amino acid transmembrane transport; biological_process	GO:0015171; amino acid transmembrane transporter activity; molecular_function	GO:0016020; membrane; cellular_component
A00248	1	GO:0016787; hydrolase activity; molecular_function
A00249	2	GO:0008152;	GO:0008168; methyltransferase activity; molecular_function
A00251	9	GO:0016787; hydrolase activity; molecular_function	GO:0008236; serine-type peptidase activity; molecular_function	GO:0006508; proteolysis; biological_process	GO:0047746; chlorophyllase activity; molecular_function	GO:0009058; biosynthetic process; biological_process	GO:0006505; GPI anchor metabolic process; biological_process	GO:0015996; chlorophyll catabolic process; biological_process	GO:0006886; intracellular protein transport; biological_process	GO:0016788; hydrolase activity, acting on ester bonds; molecular_function
A00252	1	GO:0005515; protein binding; molecular_function
A00253	1	GO:0015969; guanosine tetraphosphate metabolic process; biological_process
A00254	1	GO:0016757; transferase activity, transferring glycosyl groups; molecular_function
A00255	5	GO:0030170; pyridoxal phosphate binding; molecular_function	GO:0006520; cellular amino acid metabolic process; biological_process	GO:0019752; carboxylic acid metabolic process; biological_process	GO:0016831; carboxy-lyase activity; molecular_function	GO:0016829; lyase activity; molecular_function
A00258	2	GO:0042802; identical protein binding; molecular_function	GO:0005515; protein binding; molecular_function
A00259	1	GO:0005515; protein binding; molecular_function
A00260	2	GO:0004252; serine-type endopeptidase activity; molecular_function	GO:0006508; proteolysis; biological_process
A00261	2	GO:0004553; hydrolase activity, hydrolyzing O-glycosyl compounds; molecular_function	GO:0005975; carbohydrate metabolic process; biological_process
A00262	6	GO:0055114; oxidation-reduction process; biological_process	GO:0030700; glycine reductase complex; cellular_component	GO:0030699; glycine reductase activity; molecular_function	GO:0008152;	GO:0050485; oxidoreductase activity, acting on X-H and Y-H to form an X-Y bond, with a disulfide as acceptor; molecular_function	GO:0016787; hydrolase activity; molecular_function
A00263	1	GO:0008152;
A00265	2	GO:0055085; transmembrane transport; biological_process	GO:0016021; integral to membrane; cellular_component
A00266	3	GO:0016491; oxidoreductase activity; molecular_function	GO:0016706; oxidoreductase activity, acting on paired donors, with incorporation or reduction of molecular oxygen, 2-oxoglutarate as one donor, and incorporation of one atom each of oxygen into both donors; molecular_function	GO:0055114; oxidation-reduction process; biological_process
A00267	2	GO:0016787; hydrolase activity; molecular_function	GO:0008152;
A00268	3	GO:0006725; cellular aromatic compound metabolic process; biological_process	GO:0008198; ferrous iron binding; molecular_function	GO:0016491; oxidoreductase activity; molecular_function
A00270	6	GO:0055114; oxidation-reduction process; biological_process	GO:0016491; oxidoreductase activity; molecular_function	GO:0008033; tR processing; biological_process	GO:0017150; tR dihydrouridine synthase activity; molecular_function	GO:0050660; flavin adenine dinucleotide binding; molecular_function	GO:0010181; FMN binding; molecular_function
A00271	2	GO:0006807; nitrogen compound metabolic process; biological_process	GO:0004356; glutamate-ammonia ligase activity; molecular_function
A00273	7	GO:0003735; structural constituent of ribosome; molecular_function	GO:0016491; oxidoreductase activity; molecular_function	GO:0050660; flavin adenine dinucleotide binding; molecular_function	GO:0005840; ribosome; cellular_component	GO:0006412; translation; biological_process	GO:0055114; oxidation-reduction process; biological_process	GO:0005622; intracellular; cellular_component
A00275	6	GO:0005524; ATP binding; molecular_function	GO:0005737; cytoplasm; cellular_component	GO:0016740; transferase activity; molecular_function	GO:0004055; argininosucci te synthase activity; molecular_function	GO:0006526; arginine biosynthetic process; biological_process	GO:0008033; tR processing; biological_process
A00276	5	GO:0008168; methyltransferase activity; molecular_function	GO:0008152;	GO:0030418; nicotia mine biosynthetic process; biological_process	GO:0030410; nicotia mine synthase activity; molecular_function	GO:0032259; methylation; biological_process
A00277	3	GO:0055085; transmembrane transport; biological_process	GO:0016021; integral to membrane; cellular_component	GO:0022857; transmembrane transporter activity; molecular_function
A00278	6	GO:0016491; oxidoreductase activity; molecular_function	GO:0003824;	GO:0008152;	GO:0050662; coenzyme binding; molecular_function	GO:0044237; cellular metabolic process; biological_process	GO:0055114; oxidation-reduction process; biological_process
A00280	1	GO:0005515; protein binding; molecular_function
A00281	4	GO:0005506; iron ion binding; molecular_function	GO:0016705; oxidoreductase activity, acting on paired donors, with incorporation or reduction of molecular oxygen; molecular_function	GO:0055114; oxidation-reduction process; biological_process	GO:0020037; heme binding; molecular_function
A00287	2	GO:0003723; R binding; molecular_function	GO:0005515; protein binding; molecular_function
A00289	4	GO:0003824;	GO:0003724; R helicase activity; molecular_function	GO:0009116; nucleoside metabolic process; biological_process	GO:0003723; R binding; molecular_function
A00290	14	GO:0008855; exodeoxyribonuclease VII activity; molecular_function	GO:0003924; GTPase activity; molecular_function	GO:0010508; positive regulation of autophagy; biological_process	GO:0003724; R helicase activity; molecular_function	GO:0000166; nucleotide binding; molecular_function	GO:0005525; GTP binding; molecular_function	GO:0007049; cell cycle; biological_process	GO:0005524; ATP binding; molecular_function	GO:0016817; hydrolase activity, acting on acid anhydrides; molecular_function	GO:0007264; small GTPase mediated sig l transduction; biological_process	GO:0016887; ATPase activity; molecular_function	GO:0016020; membrane; cellular_component	GO:0005622; intracellular; cellular_component	GO:0003723; R binding; molecular_function
A00291	1	GO:0016021; integral to membrane; cellular_component
A00292	4	GO:0016021; integral to membrane; cellular_component	GO:0005783; endoplasmic reticulum; cellular_component	GO:0047750; cholestenol delta-isomerase activity; molecular_function	GO:0016125; sterol metabolic process; biological_process
A00296	1	GO:0005515; protein binding; molecular_function
A00297	6	GO:0005622; intracellular; cellular_component	GO:0006352; transcription initiation, D -dependent; biological_process	GO:0043565; sequence-specific D binding; molecular_function	GO:0005634; nucleus; cellular_component	GO:0003677; D binding; molecular_function	GO:0005669; transcription factor TFIID complex; cellular_component
A00299	5	GO:0009055;	GO:0016491; oxidoreductase activity; molecular_function	GO:0016020; membrane; cellular_component	GO:0016021; integral to membrane; cellular_component	GO:0055085; transmembrane transport; biological_process
A00300	12	GO:0016887; ATPase activity; molecular_function	GO:0003723; R binding; molecular_function	GO:0043531; ADP binding; molecular_function	GO:0004871; sig l transducer activity; molecular_function	GO:0006576; cellular biogenic amine metabolic process; biological_process	GO:0007186; G-protein coupled receptor protein sig ling pathway; biological_process	GO:0005525; GTP binding; molecular_function	GO:0019001; guanyl nucleotide binding; molecular_function	GO:0005524; ATP binding; molecular_function	GO:0031683; G-protein beta/gamma-subunit complex binding; molecular_function	GO:0003724; R helicase activity; molecular_function	GO:0003924; GTPase activity; molecular_function
A00301	3	GO:0022857; transmembrane transporter activity; molecular_function	GO:0055085; transmembrane transport; biological_process	GO:0016021; integral to membrane; cellular_component
A00302	9	GO:0008474; palmitoyl-(protein) hydrolase activity; molecular_function	GO:0006629; lipid metabolic process; biological_process	GO:0006505; GPI anchor metabolic process; biological_process	GO:0006886; intracellular protein transport; biological_process	GO:0016787; hydrolase activity; molecular_function	GO:0008374; O-acyltransferase activity; molecular_function	GO:0006464; protein modification process; biological_process	GO:0016788; hydrolase activity, acting on ester bonds; molecular_function	GO:0008152;
A00303	5	GO:0016272; prefoldin complex; cellular_component	GO:0005672; transcription factor TFIIA complex; cellular_component	GO:0006367; transcription initiation from R polymerase II promoter; biological_process	GO:0006457; protein folding; biological_process	GO:0051082; unfolded protein binding; molecular_function
A00304	3	GO:0016020; membrane; cellular_component	GO:0051082; unfolded protein binding; molecular_function	GO:0006457; protein folding; biological_process
A00306	11	GO:0006310; D recombi tion; biological_process	GO:0006810; transport; biological_process	GO:0043531; ADP binding; molecular_function	GO:0016887; ATPase activity; molecular_function	GO:0006281; D repair; biological_process	GO:0070526; threonylcarbamoyladenosine biosynthetic process; biological_process	GO:0003924; GTPase activity; molecular_function	GO:0005525; GTP binding; molecular_function	GO:0098519;	GO:0005524; ATP binding; molecular_function	GO:0009378; four-way junction helicase activity; molecular_function
A00307	2	GO:0003682; chromatin binding; molecular_function	GO:0005515; protein binding; molecular_function
A00308	3	GO:0006461; protein complex assembly; biological_process	GO:0003682; chromatin binding; molecular_function	GO:0005739; mitochondrion; cellular_component
A00309	6	GO:0005524; ATP binding; molecular_function	GO:0008026; ATP-dependent helicase activity; molecular_function	GO:0003677; D binding; molecular_function	GO:0004386; helicase activity; molecular_function	GO:0016787; hydrolase activity; molecular_function	GO:0003676; nucleic acid binding; molecular_function
A00310	1	GO:0005515; protein binding; molecular_function
A00311	4	GO:0008152;	GO:0016787; hydrolase activity; molecular_function	GO:0008236; serine-type peptidase activity; molecular_function	GO:0006508; proteolysis; biological_process
A00313	1	GO:0005515; protein binding; molecular_function
A00314	4	GO:0009165; nucleotide biosynthetic process; biological_process	GO:0004749; ribose phosphate diphosphoki se activity; molecular_function	GO:0000287; magnesium ion binding; molecular_function	GO:0009116; nucleoside metabolic process; biological_process
A00315	8	GO:0005737; cytoplasm; cellular_component	GO:0055114; oxidation-reduction process; biological_process	GO:0006886; intracellular protein transport; biological_process	GO:0043115; precorrin-2 dehydroge se activity; molecular_function	GO:0019354; siroheme biosynthetic process; biological_process	GO:0006813; potassium ion transport; biological_process	GO:0006779; porphyrin biosynthetic process; biological_process	GO:0003824;
A00316	2	GO:0005086; ARF guanyl-nucleotide exchange factor activity; molecular_function	GO:0032012; regulation of ARF protein sig l transduction; biological_process
A00317	2	GO:0016746; transferase activity, transferring acyl groups; molecular_function	GO:0008152;
A00319	2	GO:0008152;	GO:0003824;
A00320	1	GO:0008168; methyltransferase activity; molecular_function
A00323	10	GO:0016620; oxidoreductase activity, acting on the aldehyde or oxo group of donors, D or DP as acceptor; molecular_function	GO:0006694; steroid biosynthetic process; biological_process	GO:0003824;	GO:0016616; oxidoreductase activity, acting on the CH-OH group of donors, D or DP as acceptor; molecular_function	GO:0055114; oxidation-reduction process; biological_process	GO:0051287; D binding; molecular_function	GO:0016491; oxidoreductase activity; molecular_function	GO:0003854; 3-beta-hydroxy-delta5-steroid dehydroge se activity; molecular_function	GO:0004488; methylenetetrahydrofolate dehydroge se ( DP+) activity; molecular_function	GO:0009396; folic acid-containing compound biosynthetic process; biological_process
A00324	2	GO:0005524; ATP binding; molecular_function	GO:0016887; ATPase activity; molecular_function
A00326	14	GO:0006351; transcription, D -dependent; biological_process	GO:0008270; zinc ion binding; molecular_function	GO:0001503; ossification; biological_process	GO:0030071; regulation of mitotic metaphase/a phase transition; biological_process	GO:0016192; vesicle-mediated transport; biological_process	GO:0005680; a phase-promoting complex; cellular_component	GO:0005576;	GO:0005634; nucleus; cellular_component	GO:0003677; D binding; molecular_function	GO:0006270; D -dependent D replication initiation; biological_process	GO:0007155; cell adhesion; biological_process	GO:0003887; D -directed D polymerase activity; molecular_function	GO:0005083; small GTPase regulator activity; molecular_function	GO:0006886; intracellular protein transport; biological_process
A00327	3	GO:0003873; 6-phosphofructo-2-ki se activity; molecular_function	GO:0006000; fructose metabolic process; biological_process	GO:0005524; ATP binding; molecular_function
A00328	1	GO:0003676; nucleic acid binding; molecular_function
A00329	1	GO:0005524; ATP binding; molecular_function
A00330	3	GO:0022857; transmembrane transporter activity; molecular_function	GO:0055085; transmembrane transport; biological_process	GO:0016021; integral to membrane; cellular_component
A00331	1	GO:0015035; protein disulfide oxidoreductase activity; molecular_function
A00332	5	GO:0006810; transport; biological_process	GO:0005215;	GO:0055085; transmembrane transport; biological_process	GO:0016020; membrane; cellular_component	GO:0016021; integral to membrane; cellular_component
A00333	3	GO:0016491; oxidoreductase activity; molecular_function	GO:0016706; oxidoreductase activity, acting on paired donors, with incorporation or reduction of molecular oxygen, 2-oxoglutarate as one donor, and incorporation of one atom each of oxygen into both donors; molecular_function	GO:0055114; oxidation-reduction process; biological_process
A00337	3	GO:0018342; protein prenylation; biological_process	GO:0008318; protein prenyltransferase activity; molecular_function	GO:0005515; protein binding; molecular_function
A00338	2	GO:0016787; hydrolase activity; molecular_function	GO:0008152;
A00339	1	GO:0005515; protein binding; molecular_function
A00342	10	GO:0003724; R helicase activity; molecular_function	GO:0005524; ATP binding; molecular_function	GO:0098519;	GO:0005525; GTP binding; molecular_function	GO:0016301; ki se activity; molecular_function	GO:0006633; fatty acid biosynthetic process; biological_process	GO:0003723; R binding; molecular_function	GO:0043531; ADP binding; molecular_function	GO:0016887; ATPase activity; molecular_function	GO:0008770; [acyl-carrier-protein] phosphodiesterase activity; molecular_function
A00343	4	GO:0008199; ferric iron binding; molecular_function	GO:0003824;	GO:0055114; oxidation-reduction process; biological_process	GO:0006725; cellular aromatic compound metabolic process; biological_process
A00345	7	GO:0016787; hydrolase activity; molecular_function	GO:0019627; urea metabolic process; biological_process	GO:0016151; nickel ion binding; molecular_function	GO:0016020; membrane; cellular_component	GO:0009039; urease activity; molecular_function	GO:0015851; nucleobase transport; biological_process	GO:0015205; nucleobase transmembrane transporter activity; molecular_function
A00346	2	GO:0006807; nitrogen compound metabolic process; biological_process	GO:0036361;
A00347	2	GO:0006508; proteolysis; biological_process	GO:0008236; serine-type peptidase activity; molecular_function
A00348	3	GO:0022857; transmembrane transporter activity; molecular_function	GO:0055085; transmembrane transport; biological_process	GO:0016021; integral to membrane; cellular_component
A00349	2	GO:0008081; phosphoric diester hydrolase activity; molecular_function	GO:0046872; metal ion binding; molecular_function
A00350	10	GO:0005524; ATP binding; molecular_function	GO:0016891; endoribonuclease activity, producing 5'-phosphomonoesters; molecular_function	GO:0016787; hydrolase activity; molecular_function	GO:0004525; ribonuclease III activity; molecular_function	GO:0003676; nucleic acid binding; molecular_function	GO:0003723; R binding; molecular_function	GO:0003677; D binding; molecular_function	GO:0008026; ATP-dependent helicase activity; molecular_function	GO:0006396; R processing; biological_process	GO:0004386; helicase activity; molecular_function
A00351	4	GO:0016705; oxidoreductase activity, acting on paired donors, with incorporation or reduction of molecular oxygen; molecular_function	GO:0005506; iron ion binding; molecular_function	GO:0055114; oxidation-reduction process; biological_process	GO:0020037; heme binding; molecular_function
A00352	4	GO:0055114; oxidation-reduction process; biological_process	GO:0008762; UDP-N-acetylmuramate dehydroge se activity; molecular_function	GO:0050660; flavin adenine dinucleotide binding; molecular_function	GO:0016491; oxidoreductase activity; molecular_function
A00353	3	GO:0042132; fructose 1,6-bisphosphate 1-phosphatase activity; molecular_function	GO:0005975; carbohydrate metabolic process; biological_process	GO:0042578; phosphoric ester hydrolase activity; molecular_function
A00354	5	GO:0046873; metal ion transmembrane transporter activity; molecular_function	GO:0030001; metal ion transport; biological_process	GO:0055085; transmembrane transport; biological_process	GO:0005515; protein binding; molecular_function	GO:0016020; membrane; cellular_component
A00355	4	GO:0008061; chitin binding; molecular_function	GO:0004553; hydrolase activity, hydrolyzing O-glycosyl compounds; molecular_function	GO:0016998; cell wall macromolecule catabolic process; biological_process	GO:0005975; carbohydrate metabolic process; biological_process
A00358	3	GO:0016811; hydrolase activity, acting on carbon-nitrogen (but not peptide) bonds, in linear amides; molecular_function	GO:0016998; cell wall macromolecule catabolic process; biological_process	GO:0008152;
A00359	2	GO:0008168; methyltransferase activity; molecular_function	GO:0008152;
A00362	8	GO:0004185; serine-type carboxypeptidase activity; molecular_function	GO:0006508; proteolysis; biological_process	GO:0004298; threonine-type endopeptidase activity; molecular_function	GO:0004175; endopeptidase activity; molecular_function	GO:0051603; proteolysis involved in cellular protein catabolic process; biological_process	GO:0019773; proteasome core complex, alpha-subunit complex; cellular_component	GO:0006511; ubiquitin-dependent protein catabolic process; biological_process	GO:0005839; proteasome core complex; cellular_component
A00364	4	GO:0030001; metal ion transport; biological_process	GO:0055085; transmembrane transport; biological_process	GO:0016020; membrane; cellular_component	GO:0046873; metal ion transmembrane transporter activity; molecular_function
A00365	2	GO:0004402; histone acetyltransferase activity; molecular_function	GO:0016568; chromatin modification; biological_process
A00368	6	GO:0005840; ribosome; cellular_component	GO:0006412; translation; biological_process	GO:0006413; translatio l initiation; biological_process	GO:0003735; structural constituent of ribosome; molecular_function	GO:0005740; mitochondrial envelope; cellular_component	GO:0003743; translation initiation factor activity; molecular_function
A00369	6	GO:0004725; protein tyrosine phosphatase activity; molecular_function	GO:0006470; protein dephosphorylation; biological_process	GO:0030244; cellulose biosynthetic process; biological_process	GO:0016020; membrane; cellular_component	GO:0016760; cellulose synthase (UDP-forming) activity; molecular_function	GO:0008138; protein tyrosine/serine/threonine phosphatase activity; molecular_function
A00370	2	GO:0009395; phospholipid catabolic process; biological_process	GO:0004620; phospholipase activity; molecular_function
A00371	4	GO:0016021; integral to membrane; cellular_component	GO:0006887; exocytosis; biological_process	GO:0009288; bacterial-type flagellum; cellular_component	GO:0000145; exocyst; cellular_component
A00372	1	GO:0005515; protein binding; molecular_function
A00377	1	GO:0016020; membrane; cellular_component
A00380	5	GO:0016020; membrane; cellular_component	GO:0006821; chloride transport; biological_process	GO:0005247; voltage-gated chloride channel activity; molecular_function	GO:0055085; transmembrane transport; biological_process	GO:0030554; adenyl nucleotide binding; molecular_function
A00381	27	GO:0006355; regulation of transcription, D -dependent; biological_process	GO:0070526; threonylcarbamoyladenosine biosynthetic process; biological_process	GO:0008134; transcription factor binding; molecular_function	GO:0003924; GTPase activity; molecular_function	GO:0005525; GTP binding; molecular_function	GO:0016740; transferase activity; molecular_function	GO:0016021; integral to membrane; cellular_component	GO:0005524; ATP binding; molecular_function	GO:0098519;	GO:0006310; D recombi tion; biological_process	GO:0030286; dynein complex; cellular_component	GO:0015684; ferrous iron transport; biological_process	GO:0003677; D binding; molecular_function	GO:0016887; ATPase activity; molecular_function	GO:0003723; R binding; molecular_function	GO:0006576; cellular biogenic amine metabolic process; biological_process	GO:0006260; D replication; biological_process	GO:0003724; R helicase activity; molecular_function	GO:0007018; microtubule-based movement; biological_process	GO:0015093; ferrous iron transmembrane transporter activity; molecular_function	GO:0009378; four-way junction helicase activity; molecular_function	GO:0003678; D helicase activity; molecular_function	GO:0016301; ki se activity; molecular_function	GO:0006810; transport; biological_process	GO:0006614; SRP-dependent cotranslatio l protein targeting to membrane; biological_process	GO:0003777; microtubule motor activity; molecular_function	GO:0006281; D repair; biological_process
A00384	1	GO:0016020; membrane; cellular_component
A00386	3	GO:0006468; protein phosphorylation; biological_process	GO:0004672; protein ki se activity; molecular_function	GO:0005524; ATP binding; molecular_function
A00388	20	GO:0000166; nucleotide binding; molecular_function	GO:0055085; transmembrane transport; biological_process	GO:0007049; cell cycle; biological_process	GO:0015995; chlorophyll biosynthetic process; biological_process	GO:0051301; cell division; biological_process	GO:0003724; R helicase activity; molecular_function	GO:0016851; magnesium chelatase activity; molecular_function	GO:0016301; ki se activity; molecular_function	GO:0006810; transport; biological_process	GO:0005525; GTP binding; molecular_function	GO:0098519;	GO:0005524; ATP binding; molecular_function	GO:0016021; integral to membrane; cellular_component	GO:0003924; GTPase activity; molecular_function	GO:0042626; ATPase activity, coupled to transmembrane movement of substances; molecular_function	GO:0007059; chromosome segregation; biological_process	GO:0003677; D binding; molecular_function	GO:0003723; R binding; molecular_function	GO:0016887; ATPase activity; molecular_function	GO:0015979; photosynthesis; biological_process
A00389	9	GO:0005663; D replication factor C complex; cellular_component	GO:0003689; D clamp loader activity; molecular_function	GO:0006281; D repair; biological_process	GO:0006310; D recombi tion; biological_process	GO:0005524; ATP binding; molecular_function	GO:0009378; four-way junction helicase activity; molecular_function	GO:0006260; D replication; biological_process	GO:0008134; transcription factor binding; molecular_function	GO:0006355; regulation of transcription, D -dependent; biological_process
A00390	3	GO:0003735; structural constituent of ribosome; molecular_function	GO:0006412; translation; biological_process	GO:0005840; ribosome; cellular_component
A00391	8	GO:0003887; D -directed D polymerase activity; molecular_function	GO:0009360; D polymerase III complex; cellular_component	GO:0000150; recombi se activity; molecular_function	GO:0005524; ATP binding; molecular_function	GO:0006260; D replication; biological_process	GO:0003677; D binding; molecular_function	GO:0016887; ATPase activity; molecular_function	GO:0006310; D recombi tion; biological_process
A00392	1	GO:0003682; chromatin binding; molecular_function
A00393	4	GO:0020037; heme binding; molecular_function	GO:0055114; oxidation-reduction process; biological_process	GO:0005506; iron ion binding; molecular_function	GO:0016705; oxidoreductase activity, acting on paired donors, with incorporation or reduction of molecular oxygen; molecular_function
A00394	1	GO:0005507; copper ion binding; molecular_function
A00395	4	GO:0046983; protein dimerization activity; molecular_function	GO:0005664; nuclear origin of replication recognition complex; cellular_component	GO:0003677; D binding; molecular_function	GO:0006260; D replication; biological_process
A00397	4	GO:0000981; sequence-specific D binding R polymerase II transcription factor activity; molecular_function	GO:0005634; nucleus; cellular_component	GO:0006355; regulation of transcription, D -dependent; biological_process	GO:0008270; zinc ion binding; molecular_function
A00398	2	GO:0004553; hydrolase activity, hydrolyzing O-glycosyl compounds; molecular_function	GO:0005975; carbohydrate metabolic process; biological_process
A00399	2	GO:0004348; glucosylceramidase activity; molecular_function	GO:0006665; sphingolipid metabolic process; biological_process
A00401	4	GO:0006886; intracellular protein transport; biological_process	GO:0030127; COPII vesicle coat; cellular_component	GO:0005515; protein binding; molecular_function	GO:0006888; ER to Golgi vesicle-mediated transport; biological_process
A00402	1	GO:0008270; zinc ion binding; molecular_function
A00405	2	GO:0015986; ATP synthesis coupled proton transport; biological_process	GO:0046933; hydrogen ion transporting ATP synthase activity, rotatio l mechanism; molecular_function
A00406	2	GO:0009311; oligosaccharide metabolic process; biological_process	GO:0004573; mannosyl-oligosaccharide glucosidase activity; molecular_function
A00407	2	GO:0005779; integral to peroxisomal membrane; cellular_component	GO:0007031; peroxisome organization; biological_process
A00408	9	GO:0008652; cellular amino acid biosynthetic process; biological_process	GO:0005737; cytoplasm; cellular_component	GO:0005515; protein binding; molecular_function	GO:0055114; oxidation-reduction process; biological_process	GO:0006891; intra-Golgi vesicle-mediated transport; biological_process	GO:0016620; oxidoreductase activity, acting on the aldehyde or oxo group of donors, D or DP as acceptor; molecular_function	GO:0003942; N-acetyl-gamma-glutamyl-phosphate reductase activity; molecular_function	GO:0046983; protein dimerization activity; molecular_function	GO:0030173; integral to Golgi membrane; cellular_component
A00409	2	GO:0017183; peptidyl-diphthamide biosynthetic process from peptidyl-histidine; biological_process	GO:0005737; cytoplasm; cellular_component
A00410	1	GO:0003824;
A00411	3	GO:0008483; transami se activity; molecular_function	GO:0030170; pyridoxal phosphate binding; molecular_function	GO:0009058; biosynthetic process; biological_process
A00412	2	GO:0008152;	GO:0016787; hydrolase activity; molecular_function
A00413	17	GO:0008270; zinc ion binding; molecular_function	GO:0005840; ribosome; cellular_component	GO:0003824;	GO:0003700; sequence-specific D binding transcription factor activity; molecular_function	GO:0043565; sequence-specific D binding; molecular_function	GO:0005515; protein binding; molecular_function	GO:0003887; D -directed D polymerase activity; molecular_function	GO:0009116; nucleoside metabolic process; biological_process	GO:0006351; transcription, D -dependent; biological_process	GO:0006412; translation; biological_process	GO:0003735; structural constituent of ribosome; molecular_function	GO:0006352; transcription initiation, D -dependent; biological_process	GO:0019843; rR binding; molecular_function	GO:0005634; nucleus; cellular_component	GO:0003677; D binding; molecular_function	GO:0006355; regulation of transcription, D -dependent; biological_process	GO:0016987; sigma factor activity; molecular_function
A00414	2	GO:0016021; integral to membrane; cellular_component	GO:0016758; transferase activity, transferring hexosyl groups; molecular_function
A00415	3	GO:0047746; chlorophyllase activity; molecular_function	GO:0015996; chlorophyll catabolic process; biological_process	GO:0016787; hydrolase activity; molecular_function
A00417	3	GO:0055085; transmembrane transport; biological_process	GO:0016021; integral to membrane; cellular_component	GO:0022857; transmembrane transporter activity; molecular_function
A00419	2	GO:0008152;	GO:0016787; hydrolase activity; molecular_function
A00420	3	GO:0004719; protein-L-isoaspartate (D-aspartate) O-methyltransferase activity; molecular_function	GO:0006464; protein modification process; biological_process	GO:0008171; O-methyltransferase activity; molecular_function
A00421	6	GO:0004506; squalene monooxyge se activity; molecular_function	GO:0050660; flavin adenine dinucleotide binding; molecular_function	GO:0016491; oxidoreductase activity; molecular_function	GO:0008033; tR processing; biological_process	GO:0016021; integral to membrane; cellular_component	GO:0055114; oxidation-reduction process; biological_process
A00422	2	GO:0008080; N-acetyltransferase activity; molecular_function	GO:0016747; transferase activity, transferring acyl groups other than amino-acyl groups; molecular_function
A00427	7	GO:0006099; tricarboxylic acid cycle; biological_process	GO:0008964; phosphoenolpyruvate carboxylase activity; molecular_function	GO:0016021; integral to membrane; cellular_component	GO:0019012;	GO:0015977; carbon fixation; biological_process	GO:0016830; carbon-carbon lyase activity; molecular_function	GO:0006725; cellular aromatic compound metabolic process; biological_process
A00428	1	GO:0008236; serine-type peptidase activity; molecular_function
A00429	2	GO:0004185; serine-type carboxypeptidase activity; molecular_function	GO:0006508; proteolysis; biological_process
A00430	3	GO:0055085; transmembrane transport; biological_process	GO:0006323; D packaging; biological_process	GO:0016021; integral to membrane; cellular_component
A00431	2	GO:0016787; hydrolase activity; molecular_function	GO:0008152;
A00432	1	GO:0016884; carbon-nitrogen ligase activity, with glutamine as amido-N-donor; molecular_function
A00436	3	GO:0009116; nucleoside metabolic process; biological_process	GO:0005515; protein binding; molecular_function	GO:0003824;
A00438	4	GO:0005506; iron ion binding; molecular_function	GO:0016705; oxidoreductase activity, acting on paired donors, with incorporation or reduction of molecular oxygen; molecular_function	GO:0055114; oxidation-reduction process; biological_process	GO:0020037; heme binding; molecular_function
A00439	9	GO:0008168; methyltransferase activity; molecular_function	GO:0006400; tR modification; biological_process	GO:0005737; cytoplasm; cellular_component	GO:0032259; methylation; biological_process	GO:0008171; O-methyltransferase activity; molecular_function	GO:0008276; protein methyltransferase activity; molecular_function	GO:0008152;	GO:0006479; protein methylation; biological_process	GO:0008176; tR (guanine-N7-)-methyltransferase activity; molecular_function
A00440	2	GO:0008152;	GO:0003824;
A00441	2	GO:0008152;	GO:0003824;
A00442	2	GO:0006066; alcohol metabolic process; biological_process	GO:0004026; alcohol O-acetyltransferase activity; molecular_function
A00443	2	GO:0003824;	GO:0008152;
A00445	1	GO:0016884; carbon-nitrogen ligase activity, with glutamine as amido-N-donor; molecular_function
A00446	4	GO:0005634; nucleus; cellular_component	GO:0000981; sequence-specific D binding R polymerase II transcription factor activity; molecular_function	GO:0006355; regulation of transcription, D -dependent; biological_process	GO:0008270; zinc ion binding; molecular_function
A00447	4	GO:0055114; oxidation-reduction process; biological_process	GO:0016020; membrane; cellular_component	GO:0016491; oxidoreductase activity; molecular_function	GO:0005506; iron ion binding; molecular_function
A00448	2	GO:0008152;	GO:0016787; hydrolase activity; molecular_function
A00449	2	GO:0055085; transmembrane transport; biological_process	GO:0016021; integral to membrane; cellular_component
A00451	2	GO:0016787; hydrolase activity; molecular_function	GO:0008152;
A00453	3	GO:0022857; transmembrane transporter activity; molecular_function	GO:0055085; transmembrane transport; biological_process	GO:0016021; integral to membrane; cellular_component
A00454	2	GO:0016787; hydrolase activity; molecular_function	GO:0008152;
A00456	1	GO:0005515; protein binding; molecular_function
A00457	5	GO:0005507; copper ion binding; molecular_function	GO:0055114; oxidation-reduction process; biological_process	GO:0016042; lipid catabolic process; biological_process	GO:0016491; oxidoreductase activity; molecular_function	GO:0004629; phospholipase C activity; molecular_function
A00458	2	GO:0016021; integral to membrane; cellular_component	GO:0055085; transmembrane transport; biological_process
A00459	2	GO:0016787; hydrolase activity; molecular_function	GO:0008152;
A00460	4	GO:0003677; D binding; molecular_function	GO:0005634; nucleus; cellular_component	GO:0006351; transcription, D -dependent; biological_process	GO:0008270; zinc ion binding; molecular_function
A00461	4	GO:0006631; fatty acid metabolic process; biological_process	GO:0016491; oxidoreductase activity; molecular_function	GO:0050151; oleate hydratase activity; molecular_function	GO:0055114; oxidation-reduction process; biological_process
A00463	6	GO:0003333; amino acid transmembrane transport; biological_process	GO:0006810; transport; biological_process	GO:0009306; protein secretion; biological_process	GO:0015171; amino acid transmembrane transporter activity; molecular_function	GO:0016020; membrane; cellular_component	GO:0055085; transmembrane transport; biological_process
A00464	4	GO:0006418; tR aminoacylation for protein translation; biological_process	GO:0005524; ATP binding; molecular_function	GO:0000166; nucleotide binding; molecular_function	GO:0004812; aminoacyl-tR ligase activity; molecular_function
A00465	4	GO:0016705; oxidoreductase activity, acting on paired donors, with incorporation or reduction of molecular oxygen; molecular_function	GO:0005506; iron ion binding; molecular_function	GO:0055114; oxidation-reduction process; biological_process	GO:0020037; heme binding; molecular_function
A00466	9	GO:0003854; 3-beta-hydroxy-delta5-steroid dehydroge se activity; molecular_function	GO:0016491; oxidoreductase activity; molecular_function	GO:0055114; oxidation-reduction process; biological_process	GO:0044237; cellular metabolic process; biological_process	GO:0050662; coenzyme binding; molecular_function	GO:0008152;	GO:0003824;	GO:0016616; oxidoreductase activity, acting on the CH-OH group of donors, D or DP as acceptor; molecular_function	GO:0006694; steroid biosynthetic process; biological_process
A00468	3	GO:0055114; oxidation-reduction process; biological_process	GO:0008218; bioluminescence; biological_process	GO:0016491; oxidoreductase activity; molecular_function
A00470	2	GO:0004177; aminopeptidase activity; molecular_function	GO:0006508; proteolysis; biological_process
A00471	3	GO:0020037; heme binding; molecular_function	GO:0016491; oxidoreductase activity; molecular_function	GO:0008152;
A00472	6	GO:0055114; oxidation-reduction process; biological_process	GO:0003997; acyl-CoA oxidase activity; molecular_function	GO:0016627; oxidoreductase activity, acting on the CH-CH group of donors; molecular_function	GO:0006635; fatty acid beta-oxidation; biological_process	GO:0003995; acyl-CoA dehydroge se activity; molecular_function	GO:0005777; peroxisome; cellular_component
A00474	3	GO:0006508; proteolysis; biological_process	GO:0004177; aminopeptidase activity; molecular_function	GO:0008239; dipeptidyl-peptidase activity; molecular_function
A00475	2	GO:0005975; carbohydrate metabolic process; biological_process	GO:0004553; hydrolase activity, hydrolyzing O-glycosyl compounds; molecular_function
A00476	3	GO:0022857; transmembrane transporter activity; molecular_function	GO:0055085; transmembrane transport; biological_process	GO:0016021; integral to membrane; cellular_component
A00479	2	GO:0016491; oxidoreductase activity; molecular_function	GO:0008152;
A00480	2	GO:0016021; integral to membrane; cellular_component	GO:0055085; transmembrane transport; biological_process
A00481	2	GO:0005215;	GO:0006810; transport; biological_process
A00483	15	GO:0003724; R helicase activity; molecular_function	GO:0003924; GTPase activity; molecular_function	GO:0003774; motor activity; molecular_function	GO:0031683; G-protein beta/gamma-subunit complex binding; molecular_function	GO:0006355; regulation of transcription, D -dependent; biological_process	GO:0008134; transcription factor binding; molecular_function	GO:0070526; threonylcarbamoyladenosine biosynthetic process; biological_process	GO:0016459; myosin complex; cellular_component	GO:0019001; guanyl nucleotide binding; molecular_function	GO:0005524; ATP binding; molecular_function	GO:0006810; transport; biological_process	GO:0007186; G-protein coupled receptor protein sig ling pathway; biological_process	GO:0016887; ATPase activity; molecular_function	GO:0004871; sig l transducer activity; molecular_function	GO:0003723; R binding; molecular_function
A00484	3	GO:0016021; integral to membrane; cellular_component	GO:0055085; transmembrane transport; biological_process	GO:0022857; transmembrane transporter activity; molecular_function
A00487	2	GO:0016021; integral to membrane; cellular_component	GO:0055085; transmembrane transport; biological_process
A00488	3	GO:0055114; oxidation-reduction process; biological_process	GO:0008270; zinc ion binding; molecular_function	GO:0016491; oxidoreductase activity; molecular_function
A00489	2	GO:0016021; integral to membrane; cellular_component	GO:0055085; transmembrane transport; biological_process
A00490	6	GO:0003824;	GO:0016491; oxidoreductase activity; molecular_function	GO:0044237; cellular metabolic process; biological_process	GO:0050662; coenzyme binding; molecular_function	GO:0008152;	GO:0009058; biosynthetic process; biological_process
A00491	6	GO:0016021; integral to membrane; cellular_component	GO:0016020; membrane; cellular_component	GO:0055085; transmembrane transport; biological_process	GO:0008508; bile acid:sodium symporter activity; molecular_function	GO:0006814; sodium ion transport; biological_process	GO:0022857; transmembrane transporter activity; molecular_function
A00492	7	GO:0005524; ATP binding; molecular_function	GO:0006265; D topological change; biological_process	GO:0003916; D topoisomerase activity; molecular_function	GO:0003677; D binding; molecular_function	GO:0008152;	GO:0003824;	GO:0005694; chromosome; cellular_component
A00493	3	GO:0055114; oxidation-reduction process; biological_process	GO:0016491; oxidoreductase activity; molecular_function	GO:0005506; iron ion binding; molecular_function
A00494	3	GO:0008152;	GO:0003824;	GO:0005869; dy ctin complex; cellular_component
A00495	1	GO:0019031; viral envelope; cellular_component
A00496	3	GO:0006810; transport; biological_process	GO:0016020; membrane; cellular_component	GO:0005215;
A00498	3	GO:0005681; spliceosomal complex; cellular_component	GO:0045454; cell redox homeostasis; biological_process	GO:0007067; mitosis; biological_process
A00499	2	GO:0016705; oxidoreductase activity, acting on paired donors, with incorporation or reduction of molecular oxygen; molecular_function	GO:0055114; oxidation-reduction process; biological_process
A00500	12	GO:0009058; biosynthetic process; biological_process	GO:0055114; oxidation-reduction process; biological_process	GO:0003854; 3-beta-hydroxy-delta5-steroid dehydroge se activity; molecular_function	GO:0016491; oxidoreductase activity; molecular_function	GO:0008831; dTDP-4-dehydrorhamnose reductase activity; molecular_function	GO:0008152;	GO:0050662; coenzyme binding; molecular_function	GO:0045226; extracellular polysaccharide biosynthetic process; biological_process	GO:0044237; cellular metabolic process; biological_process	GO:0006694; steroid biosynthetic process; biological_process	GO:0003824;	GO:0016616; oxidoreductase activity, acting on the CH-OH group of donors, D or DP as acceptor; molecular_function
A00501	2	GO:0047746; chlorophyllase activity; molecular_function	GO:0015996; chlorophyll catabolic process; biological_process
A00503	2	GO:0005515; protein binding; molecular_function	GO:0042802; identical protein binding; molecular_function
A00504	2	GO:0016021; integral to membrane; cellular_component	GO:0055085; transmembrane transport; biological_process
A00505	2	GO:0016705; oxidoreductase activity, acting on paired donors, with incorporation or reduction of molecular oxygen; molecular_function	GO:0055114; oxidation-reduction process; biological_process
A00506	2	GO:0055085; transmembrane transport; biological_process	GO:0016021; integral to membrane; cellular_component
A00507	5	GO:0016021; integral to membrane; cellular_component	GO:0055114; oxidation-reduction process; biological_process	GO:0004506; squalene monooxyge se activity; molecular_function	GO:0050660; flavin adenine dinucleotide binding; molecular_function	GO:0016491; oxidoreductase activity; molecular_function
A00508	1	GO:0005515; protein binding; molecular_function
A00509	2	GO:0005975; carbohydrate metabolic process; biological_process	GO:0004553; hydrolase activity, hydrolyzing O-glycosyl compounds; molecular_function
A00510	11	GO:0048037; cofactor binding; molecular_function	GO:0004616; phosphogluco te dehydroge se (decarboxylating) activity; molecular_function	GO:0003857; 3-hydroxyacyl-CoA dehydroge se activity; molecular_function	GO:0008977; prephe te dehydroge se activity; molecular_function	GO:0006571; tyrosine biosynthetic process; biological_process	GO:0016616; oxidoreductase activity, acting on the CH-OH group of donors, D or DP as acceptor; molecular_function	GO:0006631; fatty acid metabolic process; biological_process	GO:0004665; prephe te dehydroge se ( DP+) activity; molecular_function	GO:0006098; pentose-phosphate shunt; biological_process	GO:0055114; oxidation-reduction process; biological_process	GO:0016491; oxidoreductase activity; molecular_function
A00511	6	GO:0055114; oxidation-reduction process; biological_process	GO:0055085; transmembrane transport; biological_process	GO:0016021; integral to membrane; cellular_component	GO:0016491; oxidoreductase activity; molecular_function	GO:0022857; transmembrane transporter activity; molecular_function	GO:0008152;
A00513	1	GO:0005515; protein binding; molecular_function
A00515	7	GO:0016491; oxidoreductase activity; molecular_function	GO:0006779; porphyrin biosynthetic process; biological_process	GO:0043115; precorrin-2 dehydroge se activity; molecular_function	GO:0019354; siroheme biosynthetic process; biological_process	GO:0055114; oxidation-reduction process; biological_process	GO:0050661; DP binding; molecular_function	GO:0016620; oxidoreductase activity, acting on the aldehyde or oxo group of donors, D or DP as acceptor; molecular_function
A00516	3	GO:0055085; transmembrane transport; biological_process	GO:0016021; integral to membrane; cellular_component	GO:0022857; transmembrane transporter activity; molecular_function
A00520	2	GO:0008152;	GO:0008168; methyltransferase activity; molecular_function
A00521	3	GO:0006355; regulation of transcription, D -dependent; biological_process	GO:0008171; O-methyltransferase activity; molecular_function	GO:0003677; D binding; molecular_function
A00524	2	GO:0016616; oxidoreductase activity, acting on the CH-OH group of donors, D or DP as acceptor; molecular_function	GO:0055114; oxidation-reduction process; biological_process
A00525	2	GO:0030170; pyridoxal phosphate binding; molecular_function	GO:0009058; biosynthetic process; biological_process
A00526	1	GO:0016846; carbon-sulfur lyase activity; molecular_function
A00527	3	GO:0055114; oxidation-reduction process; biological_process	GO:0016209;	GO:0016491; oxidoreductase activity; molecular_function
A00528	8	GO:0044237; cellular metabolic process; biological_process	GO:0050662; coenzyme binding; molecular_function	GO:0016616; oxidoreductase activity, acting on the CH-OH group of donors, D or DP as acceptor; molecular_function	GO:0003824;	GO:0006694; steroid biosynthetic process; biological_process	GO:0003854; 3-beta-hydroxy-delta5-steroid dehydroge se activity; molecular_function	GO:0006813; potassium ion transport; biological_process	GO:0055114; oxidation-reduction process; biological_process
A00529	1	GO:0005524; ATP binding; molecular_function
A00531	8	GO:0006479; protein methylation; biological_process	GO:0008152;	GO:0050662; coenzyme binding; molecular_function	GO:0044237; cellular metabolic process; biological_process	GO:0003824;	GO:0009058; biosynthetic process; biological_process	GO:0008168; methyltransferase activity; molecular_function	GO:0016491; oxidoreductase activity; molecular_function
A00532	2	GO:0008483; transami se activity; molecular_function	GO:0030170; pyridoxal phosphate binding; molecular_function
A00535	2	GO:0005975; carbohydrate metabolic process; biological_process	GO:0004553; hydrolase activity, hydrolyzing O-glycosyl compounds; molecular_function
A00536	2	GO:0055085; transmembrane transport; biological_process	GO:0016021; integral to membrane; cellular_component
A00537	14	GO:0050661; DP binding; molecular_function	GO:0004616; phosphogluco te dehydroge se (decarboxylating) activity; molecular_function	GO:0003857; 3-hydroxyacyl-CoA dehydroge se activity; molecular_function	GO:0006631; fatty acid metabolic process; biological_process	GO:0050660; flavin adenine dinucleotide binding; molecular_function	GO:0006779; porphyrin biosynthetic process; biological_process	GO:0008677; 2-dehydropantoate 2-reductase activity; molecular_function	GO:0006098; pentose-phosphate shunt; biological_process	GO:0055114; oxidation-reduction process; biological_process	GO:0008033; tR processing; biological_process	GO:0016491; oxidoreductase activity; molecular_function	GO:0043115; precorrin-2 dehydroge se activity; molecular_function	GO:0004499; flavin-containing monooxyge se activity; molecular_function	GO:0019354; siroheme biosynthetic process; biological_process
A00538	2	GO:0016491; oxidoreductase activity; molecular_function	GO:0055114; oxidation-reduction process; biological_process
A00539	1	GO:0005515; protein binding; molecular_function
A00541	3	GO:0022857; transmembrane transporter activity; molecular_function	GO:0016021; integral to membrane; cellular_component	GO:0055085; transmembrane transport; biological_process
A00543	3	GO:0022857; transmembrane transporter activity; molecular_function	GO:0016021; integral to membrane; cellular_component	GO:0055085; transmembrane transport; biological_process
A00544	2	GO:0055085; transmembrane transport; biological_process	GO:0016021; integral to membrane; cellular_component
A00545	4	GO:0008236; serine-type peptidase activity; molecular_function	GO:0006508; proteolysis; biological_process	GO:0016787; hydrolase activity; molecular_function	GO:0008152;
A00546	3	GO:0005198;	GO:0005882; intermediate filament; cellular_component	GO:0016021; integral to membrane; cellular_component
A00547	1	GO:0006355; regulation of transcription, D -dependent; biological_process
A00548	3	GO:0030976; thiamine pyrophosphate binding; molecular_function	GO:0000287; magnesium ion binding; molecular_function	GO:0003824;
A00552	2	GO:0005524; ATP binding; molecular_function	GO:0003824;
A00553	1	GO:0005515; protein binding; molecular_function
A00554	2	GO:0009058; biosynthetic process; biological_process	GO:0005524; ATP binding; molecular_function
A00555	5	GO:0016301; ki se activity; molecular_function	GO:0006810; transport; biological_process	GO:0008152;	GO:0005524; ATP binding; molecular_function	GO:0043531; ADP binding; molecular_function
A00556	5	GO:0016491; oxidoreductase activity; molecular_function	GO:0050660; flavin adenine dinucleotide binding; molecular_function	GO:0004499; flavin-containing monooxyge se activity; molecular_function	GO:0050661; DP binding; molecular_function	GO:0055114; oxidation-reduction process; biological_process
A00557	4	GO:0006260; D replication; biological_process	GO:0005524; ATP binding; molecular_function	GO:0055114; oxidation-reduction process; biological_process	GO:0004748; ribonucleoside-diphosphate reductase activity; molecular_function
A00559	2	GO:0016021; integral to membrane; cellular_component	GO:0055085; transmembrane transport; biological_process
A00560	6	GO:0019354; siroheme biosynthetic process; biological_process	GO:0043115; precorrin-2 dehydroge se activity; molecular_function	GO:0006779; porphyrin biosynthetic process; biological_process	GO:0016491; oxidoreductase activity; molecular_function	GO:0055114; oxidation-reduction process; biological_process	GO:0006520; cellular amino acid metabolic process; biological_process
A00561	4	GO:0016787; hydrolase activity; molecular_function	GO:0008152;	GO:0006508; proteolysis; biological_process	GO:0008236; serine-type peptidase activity; molecular_function
A00563	3	GO:0001104; R polymerase II transcription cofactor activity; molecular_function	GO:0006357; regulation of transcription from R polymerase II promoter; biological_process	GO:0016592; mediator complex; cellular_component
A00564	5	GO:0007264; small GTPase mediated sig l transduction; biological_process	GO:0005085; guanyl-nucleotide exchange factor activity; molecular_function	GO:0005515; protein binding; molecular_function	GO:0005622; intracellular; cellular_component	GO:0051056; regulation of small GTPase mediated sig l transduction; biological_process
A00565	5	GO:0006508; proteolysis; biological_process	GO:0008236; serine-type peptidase activity; molecular_function	GO:0005576;	GO:0006298; mismatch repair; biological_process	GO:0005524; ATP binding; molecular_function
A00566	3	GO:0006355; regulation of transcription, D -dependent; biological_process	GO:0043565; sequence-specific D binding; molecular_function	GO:0003700; sequence-specific D binding transcription factor activity; molecular_function
A00567	4	GO:0005515; protein binding; molecular_function	GO:0005524; ATP binding; molecular_function	GO:0003723; R binding; molecular_function	GO:0003724; R helicase activity; molecular_function
A00568	2	GO:0007059; chromosome segregation; biological_process	GO:0034508; centromere complex assembly; biological_process
A00569	5	GO:0004842; ubiquitin-protein ligase activity; molecular_function	GO:0008270; zinc ion binding; molecular_function	GO:0035556; intracellular sig l transduction; biological_process	GO:0005515; protein binding; molecular_function	GO:0005680; a phase-promoting complex; cellular_component
A00572	1	GO:0003855; 3-dehydroqui te dehydratase activity; molecular_function
A00573	11	GO:0008831; dTDP-4-dehydrorhamnose reductase activity; molecular_function	GO:0016616; oxidoreductase activity, acting on the CH-OH group of donors, D or DP as acceptor; molecular_function	GO:0003824;	GO:0006694; steroid biosynthetic process; biological_process	GO:0044237; cellular metabolic process; biological_process	GO:0045226; extracellular polysaccharide biosynthetic process; biological_process	GO:0008152;	GO:0050662; coenzyme binding; molecular_function	GO:0055114; oxidation-reduction process; biological_process	GO:0009058; biosynthetic process; biological_process	GO:0003854; 3-beta-hydroxy-delta5-steroid dehydroge se activity; molecular_function
A00575	1	GO:0020037; heme binding; molecular_function
A00576	1	GO:0003676; nucleic acid binding; molecular_function
A00577	5	GO:0005634; nucleus; cellular_component	GO:0003677; D binding; molecular_function	GO:0003684; damaged D binding; molecular_function	GO:0006281; D repair; biological_process	GO:0004519; endonuclease activity; molecular_function
A00579	1	GO:0016021; integral to membrane; cellular_component
A00581	3	GO:0055085; transmembrane transport; biological_process	GO:0016021; integral to membrane; cellular_component	GO:0022857; transmembrane transporter activity; molecular_function
A00582	2	GO:0006725; cellular aromatic compound metabolic process; biological_process	GO:0016830; carbon-carbon lyase activity; molecular_function
A00583	15	GO:0003824;	GO:0016638; oxidoreductase activity, acting on the CH-NH2 group of donors; molecular_function	GO:0004152; dihydroorotate dehydroge se activity; molecular_function	GO:0006537; glutamate biosynthetic process; biological_process	GO:0018580; nitro te monooxyge se activity; molecular_function	GO:0015930; glutamate synthase activity; molecular_function	GO:0009228; thiamine biosynthetic process; biological_process	GO:0000105; histidine biosynthetic process; biological_process	GO:0009289; pilus; cellular_component	GO:0016491; oxidoreductase activity; molecular_function	GO:0036355;	GO:0007155; cell adhesion; biological_process	GO:0055114; oxidation-reduction process; biological_process	GO:0006222; UMP biosynthetic process; biological_process	GO:0020037; heme binding; molecular_function
A00584	7	GO:0016616; oxidoreductase activity, acting on the CH-OH group of donors, D or DP as acceptor; molecular_function	GO:0008152;	GO:0004616; phosphogluco te dehydroge se (decarboxylating) activity; molecular_function	GO:0055114; oxidation-reduction process; biological_process	GO:0006098; pentose-phosphate shunt; biological_process	GO:0048037; cofactor binding; molecular_function	GO:0051287; D binding; molecular_function
A00585	11	GO:0008831; dTDP-4-dehydrorhamnose reductase activity; molecular_function	GO:0003857; 3-hydroxyacyl-CoA dehydroge se activity; molecular_function	GO:0045226; extracellular polysaccharide biosynthetic process; biological_process	GO:0008152;	GO:0003824;	GO:0006631; fatty acid metabolic process; biological_process	GO:0009058; biosynthetic process; biological_process	GO:0055114; oxidation-reduction process; biological_process	GO:0009396; folic acid-containing compound biosynthetic process; biological_process	GO:0004488; methylenetetrahydrofolate dehydroge se ( DP+) activity; molecular_function	GO:0016491; oxidoreductase activity; molecular_function
A00586	3	GO:0000808; origin recognition complex; cellular_component	GO:0005634; nucleus; cellular_component	GO:0006260; D replication; biological_process
A00587	3	GO:0006606; protein import into nucleus; biological_process	GO:0005515; protein binding; molecular_function	GO:0005643; nuclear pore; cellular_component
A00589	2	GO:0042802; identical protein binding; molecular_function	GO:0005515; protein binding; molecular_function
A00590	4	GO:0016747; transferase activity, transferring acyl groups other than amino-acyl groups; molecular_function	GO:0008152;	GO:0006633; fatty acid biosynthetic process; biological_process	GO:0004315; 3-oxoacyl-[acyl-carrier-protein] synthase activity; molecular_function
A00593	1	GO:0003676; nucleic acid binding; molecular_function
A00594	4	GO:0005634; nucleus; cellular_component	GO:0006397; mR processing; biological_process	GO:0003723; R binding; molecular_function	GO:0005737; cytoplasm; cellular_component
A00595	2	GO:0005507; copper ion binding; molecular_function	GO:0009055;
A00597	4	GO:0006351; transcription, D -dependent; biological_process	GO:0008270; zinc ion binding; molecular_function	GO:0005634; nucleus; cellular_component	GO:0003677; D binding; molecular_function
A00598	10	GO:0005956; protein ki se CK2 complex; cellular_component	GO:0003887; D -directed D polymerase activity; molecular_function	GO:0019887; protein ki se regulator activity; molecular_function	GO:0007155; cell adhesion; biological_process	GO:0003677; D binding; molecular_function	GO:0005634; nucleus; cellular_component	GO:0005576;	GO:0006351; transcription, D -dependent; biological_process	GO:0008270; zinc ion binding; molecular_function	GO:0001503; ossification; biological_process
A00599	2	GO:0003824;	GO:0008152;
A00600	3	GO:0055114; oxidation-reduction process; biological_process	GO:0008270; zinc ion binding; molecular_function	GO:0016491; oxidoreductase activity; molecular_function
A00601	1	GO:0003676; nucleic acid binding; molecular_function
A00602	3	GO:0008152;	GO:0004066; asparagine synthase (glutamine-hydrolyzing) activity; molecular_function	GO:0006529; asparagine biosynthetic process; biological_process
A00603	2	GO:0005741; mitochondrial outer membrane; cellular_component	GO:0055085; transmembrane transport; biological_process
A00605	1	GO:0005198;
A00606	8	GO:0033179; proton-transporting V-type ATPase, V0 domain; cellular_component	GO:0006270; D -dependent D replication initiation; biological_process	GO:0005634; nucleus; cellular_component	GO:0015991; ATP hydrolysis coupled proton transport; biological_process	GO:0006260; D replication; biological_process	GO:0046872; metal ion binding; molecular_function	GO:0005515; protein binding; molecular_function	GO:0015078; hydrogen ion transmembrane transporter activity; molecular_function
A00607	2	GO:0006310; D recombi tion; biological_process	GO:0006281; D repair; biological_process
A00609	1	GO:0003333; amino acid transmembrane transport; biological_process
A00610	4	GO:0006508; proteolysis; biological_process	GO:0008236; serine-type peptidase activity; molecular_function	GO:0016787; hydrolase activity; molecular_function	GO:0008152;
A00611	6	GO:0008152;	GO:0016153; uroca te hydratase activity; molecular_function	GO:0050662; coenzyme binding; molecular_function	GO:0044237; cellular metabolic process; biological_process	GO:0016491; oxidoreductase activity; molecular_function	GO:0003824;
A00612	4	GO:0005634; nucleus; cellular_component	GO:0003677; D binding; molecular_function	GO:0006351; transcription, D -dependent; biological_process	GO:0008270; zinc ion binding; molecular_function
A00613	3	GO:0022857; transmembrane transporter activity; molecular_function	GO:0055085; transmembrane transport; biological_process	GO:0016021; integral to membrane; cellular_component
A00614	3	GO:0016021; integral to membrane; cellular_component	GO:0055085; transmembrane transport; biological_process	GO:0022857; transmembrane transporter activity; molecular_function
A00615	1	GO:0016888; endodeoxyribonuclease activity, producing 5'-phosphomonoesters; molecular_function
A00616	10	GO:0009228; thiamine biosynthetic process; biological_process	GO:0016491; oxidoreductase activity; molecular_function	GO:0036355;	GO:0055114; oxidation-reduction process; biological_process	GO:0020037; heme binding; molecular_function	GO:0003824;	GO:0016638; oxidoreductase activity, acting on the CH-NH2 group of donors; molecular_function	GO:0006537; glutamate biosynthetic process; biological_process	GO:0015930; glutamate synthase activity; molecular_function	GO:0018580; nitro te monooxyge se activity; molecular_function
A00617	1	GO:0003676; nucleic acid binding; molecular_function
A00618	6	GO:0006810; transport; biological_process	GO:0016021; integral to membrane; cellular_component	GO:0016020; membrane; cellular_component	GO:0005515; protein binding; molecular_function	GO:0016192; vesicle-mediated transport; biological_process	GO:0005886; plasma membrane; cellular_component
A00620	16	GO:0006810; transport; biological_process	GO:0006270; D -dependent D replication initiation; biological_process	GO:0005215;	GO:0004190; aspartic-type endopeptidase activity; molecular_function	GO:0031515; tR (m1A) methyltransferase complex; cellular_component	GO:0034599; cellular response to oxidative stress; biological_process	GO:0016429; tR (adenine-N1-)-methyltransferase activity; molecular_function	GO:0030488; tR methylation; biological_process	GO:0016020; membrane; cellular_component	GO:0006811; ion transport; biological_process	GO:0046872; metal ion binding; molecular_function	GO:0005219; ryanodine-sensitive calcium-release channel activity; molecular_function	GO:0006874; cellular calcium ion homeostasis; biological_process	GO:0005789; endoplasmic reticulum membrane; cellular_component	GO:0019031; viral envelope; cellular_component	GO:0016021; integral to membrane; cellular_component
A00621	4	GO:0008138; protein tyrosine/serine/threonine phosphatase activity; molecular_function	GO:0006470; protein dephosphorylation; biological_process	GO:0004725; protein tyrosine phosphatase activity; molecular_function	GO:0016763; transferase activity, transferring pentosyl groups; molecular_function
A00624	10	GO:0009228; thiamine biosynthetic process; biological_process	GO:0016491; oxidoreductase activity; molecular_function	GO:0000105; histidine biosynthetic process; biological_process	GO:0036355;	GO:0055114; oxidation-reduction process; biological_process	GO:0003824;	GO:0016638; oxidoreductase activity, acting on the CH-NH2 group of donors; molecular_function	GO:0006537; glutamate biosynthetic process; biological_process	GO:0018580; nitro te monooxyge se activity; molecular_function	GO:0015930; glutamate synthase activity; molecular_function
A00625	4	GO:0006633; fatty acid biosynthetic process; biological_process	GO:0016491; oxidoreductase activity; molecular_function	GO:0005506; iron ion binding; molecular_function	GO:0055114; oxidation-reduction process; biological_process
A00626	1	GO:0005524; ATP binding; molecular_function
A00628	1	GO:0004129; cytochrome-c oxidase activity; molecular_function
A00629	10	GO:0031144; proteasome localization; biological_process	GO:0003676; nucleic acid binding; molecular_function	GO:0016787; hydrolase activity; molecular_function	GO:0005524; ATP binding; molecular_function	GO:0016818; hydrolase activity, acting on acid anhydrides, in phosphorus-containing anhydrides; molecular_function	GO:0071630; nucleus-associated proteasomal ubiquitin-dependent protein catabolic process; biological_process	GO:0004386; helicase activity; molecular_function	GO:0008026; ATP-dependent helicase activity; molecular_function	GO:0003677; D binding; molecular_function	GO:0005634; nucleus; cellular_component
A00630	5	GO:0006400; tR modification; biological_process	GO:0008176; tR (guanine-N7-)-methyltransferase activity; molecular_function	GO:0032259; methylation; biological_process	GO:0008168; methyltransferase activity; molecular_function	GO:0008152;
A00631	5	GO:0050662; coenzyme binding; molecular_function	GO:0008152;	GO:0044237; cellular metabolic process; biological_process	GO:0016491; oxidoreductase activity; molecular_function	GO:0003824;
A00632	4	GO:0016491; oxidoreductase activity; molecular_function	GO:0050660; flavin adenine dinucleotide binding; molecular_function	GO:0055114; oxidation-reduction process; biological_process	GO:0008762; UDP-N-acetylmuramate dehydroge se activity; molecular_function
A00633	3	GO:0055085; transmembrane transport; biological_process	GO:0016021; integral to membrane; cellular_component	GO:0022857; transmembrane transporter activity; molecular_function
A00634	3	GO:0006520; cellular amino acid metabolic process; biological_process	GO:0016597; amino acid binding; molecular_function	GO:0016743; carboxyl- or carbamoyltransferase activity; molecular_function
A00635	3	GO:0016491; oxidoreductase activity; molecular_function	GO:0008152;	GO:0055114; oxidation-reduction process; biological_process
A00637	2	GO:0016597; amino acid binding; molecular_function	GO:0008152;
A00638	1	GO:0003723; R binding; molecular_function
A00639	4	GO:0004386; helicase activity; molecular_function	GO:0003676; nucleic acid binding; molecular_function	GO:0005524; ATP binding; molecular_function	GO:0008026; ATP-dependent helicase activity; molecular_function
A00641	4	GO:0005840; ribosome; cellular_component	GO:0006412; translation; biological_process	GO:0005763; mitochondrial small ribosomal subunit; cellular_component	GO:0003735; structural constituent of ribosome; molecular_function
A00642	1	GO:0005515; protein binding; molecular_function
A00644	4	GO:0008270; zinc ion binding; molecular_function	GO:0006351; transcription, D -dependent; biological_process	GO:0003677; D binding; molecular_function	GO:0005634; nucleus; cellular_component
A00646	2	GO:0009058; biosynthetic process; biological_process	GO:0003824;
A00649	10	GO:0016567; protein ubiquiti tion; biological_process	GO:0006511; ubiquitin-dependent protein catabolic process; biological_process	GO:0004871; sig l transducer activity; molecular_function	GO:0004713; protein tyrosine ki se activity; molecular_function	GO:0007172; sig l complex assembly; biological_process	GO:0034450; ubiquitin-ubiquitin ligase activity; molecular_function	GO:0004842; ubiquitin-protein ligase activity; molecular_function	GO:0006468; protein phosphorylation; biological_process	GO:0000151; ubiquitin ligase complex; cellular_component	GO:0005925; focal adhesion; cellular_component
A00651	28	GO:0007186; G-protein coupled receptor protein sig ling pathway; biological_process	GO:0016301; ki se activity; molecular_function	GO:0006810; transport; biological_process	GO:0016851; magnesium chelatase activity; molecular_function	GO:0004871; sig l transducer activity; molecular_function	GO:0015995; chlorophyll biosynthetic process; biological_process	GO:0051301; cell division; biological_process	GO:0003724; R helicase activity; molecular_function	GO:0000166; nucleotide binding; molecular_function	GO:0055085; transmembrane transport; biological_process	GO:0019001; guanyl nucleotide binding; molecular_function	GO:0007049; cell cycle; biological_process	GO:0015979; photosynthesis; biological_process	GO:0003677; D binding; molecular_function	GO:0007059; chromosome segregation; biological_process	GO:0008026; ATP-dependent helicase activity; molecular_function	GO:0003723; R binding; molecular_function	GO:0016887; ATPase activity; molecular_function	GO:0070526; threonylcarbamoyladenosine biosynthetic process; biological_process	GO:0003676; nucleic acid binding; molecular_function	GO:0031683; G-protein beta/gamma-subunit complex binding; molecular_function	GO:0042626; ATPase activity, coupled to transmembrane movement of substances; molecular_function	GO:0003924; GTPase activity; molecular_function	GO:0005525; GTP binding; molecular_function	GO:0098519;	GO:0005524; ATP binding; molecular_function	GO:0019083; viral transcription; biological_process	GO:0016021; integral to membrane; cellular_component
A00652	1	GO:0003682; chromatin binding; molecular_function
A00653	2	GO:0016021; integral to membrane; cellular_component	GO:0006810; transport; biological_process
A00655	5	GO:0004499; flavin-containing monooxyge se activity; molecular_function	GO:0050660; flavin adenine dinucleotide binding; molecular_function	GO:0016491; oxidoreductase activity; molecular_function	GO:0050661; DP binding; molecular_function	GO:0055114; oxidation-reduction process; biological_process
A00657	2	GO:0005525; GTP binding; molecular_function	GO:0003924; GTPase activity; molecular_function
A00658	3	GO:0006357; regulation of transcription from R polymerase II promoter; biological_process	GO:0001104; R polymerase II transcription cofactor activity; molecular_function	GO:0016592; mediator complex; cellular_component
A00662	3	GO:0005524; ATP binding; molecular_function	GO:0006468; protein phosphorylation; biological_process	GO:0004672; protein ki se activity; molecular_function
A00664	4	GO:0005525; GTP binding; molecular_function	GO:0005622; intracellular; cellular_component	GO:0007264; small GTPase mediated sig l transduction; biological_process	GO:0003924; GTPase activity; molecular_function
A00665	2	GO:0008152;	GO:0016491; oxidoreductase activity; molecular_function
A00667	12	GO:0008839; dihydrodipicoli te reductase activity; molecular_function	GO:0055114; oxidation-reduction process; biological_process	GO:0051287; D binding; molecular_function	GO:0016491; oxidoreductase activity; molecular_function	GO:0009089; lysine biosynthetic process via diaminopimelate; biological_process	GO:0003854; 3-beta-hydroxy-delta5-steroid dehydroge se activity; molecular_function	GO:0016620; oxidoreductase activity, acting on the aldehyde or oxo group of donors, D or DP as acceptor; molecular_function	GO:0006694; steroid biosynthetic process; biological_process	GO:0016616; oxidoreductase activity, acting on the CH-OH group of donors, D or DP as acceptor; molecular_function	GO:0003824;	GO:0050662; coenzyme binding; molecular_function	GO:0044237; cellular metabolic process; biological_process
A00668	4	GO:0006351; transcription, D -dependent; biological_process	GO:0008270; zinc ion binding; molecular_function	GO:0005634; nucleus; cellular_component	GO:0003677; D binding; molecular_function
A00669	2	GO:0009073; aromatic amino acid family biosynthetic process; biological_process	GO:0004107; chorismate synthase activity; molecular_function
A00671	12	GO:0006397; mR processing; biological_process	GO:0007155; cell adhesion; biological_process	GO:0005604; basement membrane; cellular_component	GO:0006886; intracellular protein transport; biological_process	GO:0016021; integral to membrane; cellular_component	GO:0006508; proteolysis; biological_process	GO:0000921; septin ring assembly; biological_process	GO:0008233; peptidase activity; molecular_function	GO:0016020; membrane; cellular_component	GO:0005801; cis-Golgi network; cellular_component	GO:0000445; THO complex part of transcription export complex; cellular_component	GO:0005940; septin ring; cellular_component
A00672	11	GO:0003723; R binding; molecular_function	GO:0016851; magnesium chelatase activity; molecular_function	GO:0008152;	GO:0016788; hydrolase activity, acting on ester bonds; molecular_function	GO:0015979; photosynthesis; biological_process	GO:0006505; GPI anchor metabolic process; biological_process	GO:0005515; protein binding; molecular_function	GO:0006886; intracellular protein transport; biological_process	GO:0016787; hydrolase activity; molecular_function	GO:0003724; R helicase activity; molecular_function	GO:0015995; chlorophyll biosynthetic process; biological_process
A00673	3	GO:0005524; ATP binding; molecular_function	GO:0004672; protein ki se activity; molecular_function	GO:0006468; protein phosphorylation; biological_process
A00674	3	GO:0046872; metal ion binding; molecular_function	GO:0008270; zinc ion binding; molecular_function	GO:0003677; D binding; molecular_function
A00675	1	GO:0009058; biosynthetic process; biological_process
A00676	1	GO:0003824;
A00677	2	GO:0004197; cysteine-type endopeptidase activity; molecular_function	GO:0006508; proteolysis; biological_process
A00678	3	GO:0003723; R binding; molecular_function	GO:0005515; protein binding; molecular_function	GO:0003724; R helicase activity; molecular_function
A00679	3	GO:0006621; protein retention in ER lumen; biological_process	GO:0046923; ER retention sequence binding; molecular_function	GO:0016021; integral to membrane; cellular_component
A00680	4	GO:0003735; structural constituent of ribosome; molecular_function	GO:0006414; translatio l elongation; biological_process	GO:0005840; ribosome; cellular_component	GO:0005622; intracellular; cellular_component
A00682	4	GO:0055114; oxidation-reduction process; biological_process	GO:0008152;	GO:0016491; oxidoreductase activity; molecular_function	GO:0046872; metal ion binding; molecular_function
A00683	6	GO:0006886; intracellular protein transport; biological_process	GO:0046961; proton-transporting ATPase activity, rotatio l mechanism; molecular_function	GO:0015991; ATP hydrolysis coupled proton transport; biological_process	GO:0005515; protein binding; molecular_function	GO:0008536; Ran GTPase binding; molecular_function	GO:0000221; vacuolar proton-transporting V-type ATPase, V1 domain; cellular_component
A00684	2	GO:0005515; protein binding; molecular_function	GO:0030554; adenyl nucleotide binding; molecular_function
A00685	4	GO:0005622; intracellular; cellular_component	GO:0003735; structural constituent of ribosome; molecular_function	GO:0005840; ribosome; cellular_component	GO:0006412; translation; biological_process
A00687	1	GO:0008080; N-acetyltransferase activity; molecular_function
A00688	2	GO:0044267; cellular protein metabolic process; biological_process	GO:0005524; ATP binding; molecular_function
A00689	2	GO:0009116; nucleoside metabolic process; biological_process	GO:0003824;
A00690	2	GO:0006508; proteolysis; biological_process	GO:0004197; cysteine-type endopeptidase activity; molecular_function
A00692	4	GO:0030131; clathrin adaptor complex; cellular_component	GO:0006886; intracellular protein transport; biological_process	GO:0016192; vesicle-mediated transport; biological_process	GO:0005622; intracellular; cellular_component
A00694	1	GO:0030554; adenyl nucleotide binding; molecular_function
A00696	3	GO:0055114; oxidation-reduction process; biological_process	GO:0008270; zinc ion binding; molecular_function	GO:0016491; oxidoreductase activity; molecular_function
A00699	4	GO:0046332; SMAD binding; molecular_function	GO:0051536; iron-sulfur cluster binding; molecular_function	GO:0004174; electron-transferring-flavoprotein dehydroge se activity; molecular_function	GO:0055114; oxidation-reduction process; biological_process
A00702	1	GO:0019867; outer membrane; cellular_component
A00703	4	GO:0005622; intracellular; cellular_component	GO:0003735; structural constituent of ribosome; molecular_function	GO:0005840; ribosome; cellular_component	GO:0006412; translation; biological_process
A00704	2	GO:0005975; carbohydrate metabolic process; biological_process	GO:0004553; hydrolase activity, hydrolyzing O-glycosyl compounds; molecular_function
A00706	10	GO:0003924; GTPase activity; molecular_function	GO:0015093; ferrous iron transmembrane transporter activity; molecular_function	GO:0005525; GTP binding; molecular_function	GO:0016021; integral to membrane; cellular_component	GO:0005524; ATP binding; molecular_function	GO:0003743; translation initiation factor activity; molecular_function	GO:0007264; small GTPase mediated sig l transduction; biological_process	GO:0015684; ferrous iron transport; biological_process	GO:0006413; translatio l initiation; biological_process	GO:0006576; cellular biogenic amine metabolic process; biological_process
A00711	3	GO:0006814; sodium ion transport; biological_process	GO:0008508; bile acid:sodium symporter activity; molecular_function	GO:0016020; membrane; cellular_component
A00713	7	GO:0020037; heme binding; molecular_function	GO:0008556; potassium-transporting ATPase activity; molecular_function	GO:0043462; regulation of ATPase activity; biological_process	GO:0005886; plasma membrane; cellular_component	GO:0055114; oxidation-reduction process; biological_process	GO:0016705; oxidoreductase activity, acting on paired donors, with incorporation or reduction of molecular oxygen; molecular_function	GO:0005506; iron ion binding; molecular_function
A00714	3	GO:0007155; cell adhesion; biological_process	GO:0005576;	GO:0001503; ossification; biological_process
A00716	1	GO:0006397; mR processing; biological_process
A00717	7	GO:0006310; D recombi tion; biological_process	GO:0022857; transmembrane transporter activity; molecular_function	GO:0006302; double-strand break repair; biological_process	GO:0003677; D binding; molecular_function	GO:0005634; nucleus; cellular_component	GO:0016021; integral to membrane; cellular_component	GO:0055085; transmembrane transport; biological_process
A00718	3	GO:0010833; telomere mainte nce via telomere lengthening; biological_process	GO:0003676; nucleic acid binding; molecular_function	GO:0043047; single-stranded telomeric D binding; molecular_function
A00719	1	GO:0015031; protein transport; biological_process
A00720	6	GO:0016706; oxidoreductase activity, acting on paired donors, with incorporation or reduction of molecular oxygen, 2-oxoglutarate as one donor, and incorporation of one atom each of oxygen into both donors; molecular_function	GO:0016491; oxidoreductase activity; molecular_function	GO:0016705; oxidoreductase activity, acting on paired donors, with incorporation or reduction of molecular oxygen; molecular_function	GO:0005506; iron ion binding; molecular_function	GO:0055114; oxidation-reduction process; biological_process	GO:0020037; heme binding; molecular_function
A00721	7	GO:0008152;	GO:0008168; methyltransferase activity; molecular_function	GO:0006464; protein modification process; biological_process	GO:0032259; methylation; biological_process	GO:0004719; protein-L-isoaspartate (D-aspartate) O-methyltransferase activity; molecular_function	GO:0006400; tR modification; biological_process	GO:0008176; tR (guanine-N7-)-methyltransferase activity; molecular_function
A00722	10	GO:0050662; coenzyme binding; molecular_function	GO:0008152;	GO:0044237; cellular metabolic process; biological_process	GO:0006694; steroid biosynthetic process; biological_process	GO:0003824;	GO:0016616; oxidoreductase activity, acting on the CH-OH group of donors, D or DP as acceptor; molecular_function	GO:0003854; 3-beta-hydroxy-delta5-steroid dehydroge se activity; molecular_function	GO:0016491; oxidoreductase activity; molecular_function	GO:0009058; biosynthetic process; biological_process	GO:0055114; oxidation-reduction process; biological_process
A00724	2	GO:0005975; carbohydrate metabolic process; biological_process	GO:0004553; hydrolase activity, hydrolyzing O-glycosyl compounds; molecular_function
A00726	4	GO:0016705; oxidoreductase activity, acting on paired donors, with incorporation or reduction of molecular oxygen; molecular_function	GO:0005506; iron ion binding; molecular_function	GO:0055114; oxidation-reduction process; biological_process	GO:0020037; heme binding; molecular_function
A00729	2	GO:0016020; membrane; cellular_component	GO:0003824;
A00730	3	GO:0016787; hydrolase activity; molecular_function	GO:0006629; lipid metabolic process; biological_process	GO:0008374; O-acyltransferase activity; molecular_function
A00735	7	GO:0007264; small GTPase mediated sig l transduction; biological_process	GO:0005615; extracellular space; cellular_component	GO:0005622; intracellular; cellular_component	GO:0005096; GTPase activator activity; molecular_function	GO:0010506; regulation of autophagy; biological_process	GO:0005099; Ras GTPase activator activity; molecular_function	GO:0051056; regulation of small GTPase mediated sig l transduction; biological_process
A00736	9	GO:0003676; nucleic acid binding; molecular_function	GO:0043395; heparan sulfate proteoglycan binding; molecular_function	GO:0000176; nuclear exosome (R se complex); cellular_component	GO:0005578; protei ceous extracellular matrix; cellular_component	GO:0006139; nucleobase, nucleoside, nucleotide and nucleic acid metabolic process; biological_process	GO:0006396; R processing; biological_process	GO:0008408; 3'-5' exonuclease activity; molecular_function	GO:0016020; membrane; cellular_component	GO:0005622; intracellular; cellular_component
A00737	5	GO:0004930; G-protein coupled receptor activity; molecular_function	GO:0007186; G-protein coupled receptor protein sig ling pathway; biological_process	GO:0006506; GPI anchor biosynthetic process; biological_process	GO:0016021; integral to membrane; cellular_component	GO:0017176; phosphatidylinositol N-acetylglucosaminyltransferase activity; molecular_function
A00738	2	GO:0008152;	GO:0003824;
A00739	3	GO:0030983; mismatched D binding; molecular_function	GO:0005524; ATP binding; molecular_function	GO:0006298; mismatch repair; biological_process
A00745	2	GO:0055085; transmembrane transport; biological_process	GO:0016021; integral to membrane; cellular_component
A00746	1	GO:0008171; O-methyltransferase activity; molecular_function
A00747	11	GO:0016021; integral to membrane; cellular_component	GO:0008289; lipid binding; molecular_function	GO:0006869; lipid transport; biological_process	GO:0000160; two-component sig l transduction system (phosphorelay); biological_process	GO:0042157; lipoprotein metabolic process; biological_process	GO:0000155; two-component sensor activity; molecular_function	GO:0046983; protein dimerization activity; molecular_function	GO:0030269; tetrahydromethanopterin S-methyltransferase activity; molecular_function	GO:0005576;	GO:0015948; methanogenesis; biological_process	GO:0009405; pathogenesis; biological_process
A00748	5	GO:0006633; fatty acid biosynthetic process; biological_process	GO:0006891; intra-Golgi vesicle-mediated transport; biological_process	GO:0017119; Golgi transport complex; cellular_component	GO:0005524; ATP binding; molecular_function	GO:0003989; acetyl-CoA carboxylase activity; molecular_function
A00749	4	GO:0003677; D binding; molecular_function	GO:0009307; D restriction-modification system; biological_process	GO:0009036; Type II site-specific deoxyribonuclease activity; molecular_function	GO:0000287; magnesium ion binding; molecular_function
A00750	2	GO:0005739; mitochondrion; cellular_component	GO:0004129; cytochrome-c oxidase activity; molecular_function
A00751	1	GO:0003676; nucleic acid binding; molecular_function
A00752	2	GO:0005515; protein binding; molecular_function	GO:0006364; rR processing; biological_process
A00753	18	GO:0005524; ATP binding; molecular_function	GO:0016740; transferase activity; molecular_function	GO:0070526; threonylcarbamoyladenosine biosynthetic process; biological_process	GO:0008134; transcription factor binding; molecular_function	GO:0006355; regulation of transcription, D -dependent; biological_process	GO:0003723; R binding; molecular_function	GO:0043531; ADP binding; molecular_function	GO:0016887; ATPase activity; molecular_function	GO:0015979; photosynthesis; biological_process	GO:0006310; D recombi tion; biological_process	GO:0009378; four-way junction helicase activity; molecular_function	GO:0003724; R helicase activity; molecular_function	GO:0015995; chlorophyll biosynthetic process; biological_process	GO:0006281; D repair; biological_process	GO:0016851; magnesium chelatase activity; molecular_function	GO:0019079; viral genome replication; biological_process	GO:0016301; ki se activity; molecular_function	GO:0003678; D helicase activity; molecular_function
A00755	4	GO:0016773; phosphotransferase activity, alcohol group as acceptor; molecular_function	GO:0009254; peptidoglycan turnover; biological_process	GO:0006040; amino sugar metabolic process; biological_process	GO:0005524; ATP binding; molecular_function
A00756	6	GO:0008152;	GO:0016747; transferase activity, transferring acyl groups other than amino-acyl groups; molecular_function	GO:0008168; methyltransferase activity; molecular_function	GO:0016491; oxidoreductase activity; molecular_function	GO:0004315; 3-oxoacyl-[acyl-carrier-protein] synthase activity; molecular_function	GO:0006633; fatty acid biosynthetic process; biological_process
A00757	4	GO:0016705; oxidoreductase activity, acting on paired donors, with incorporation or reduction of molecular oxygen; molecular_function	GO:0005506; iron ion binding; molecular_function	GO:0055114; oxidation-reduction process; biological_process	GO:0020037; heme binding; molecular_function
A00758	7	GO:0008312; 7S R binding; molecular_function	GO:0006614; SRP-dependent cotranslatio l protein targeting to membrane; biological_process	GO:0005506; iron ion binding; molecular_function	GO:0048500; sig l recognition particle; cellular_component	GO:0016705; oxidoreductase activity, acting on paired donors, with incorporation or reduction of molecular oxygen; molecular_function	GO:0020037; heme binding; molecular_function	GO:0055114; oxidation-reduction process; biological_process
A00759	3	GO:0055114; oxidation-reduction process; biological_process	GO:0008270; zinc ion binding; molecular_function	GO:0016491; oxidoreductase activity; molecular_function
A00760	3	GO:0009058; biosynthetic process; biological_process	GO:0018112; proline racemase activity; molecular_function	GO:0003824;
A00761	2	GO:0015031; protein transport; biological_process	GO:0015708; silicate transport; biological_process
A00763	2	GO:0004190; aspartic-type endopeptidase activity; molecular_function	GO:0006508; proteolysis; biological_process
A00764	7	GO:0003676; nucleic acid binding; molecular_function	GO:0006260; D replication; biological_process	GO:0004386; helicase activity; molecular_function	GO:0006810; transport; biological_process	GO:0003688; D replication origin binding; molecular_function	GO:0008026; ATP-dependent helicase activity; molecular_function	GO:0005524; ATP binding; molecular_function
A00765	1	GO:0016787; hydrolase activity; molecular_function
A00767	3	GO:0022857; transmembrane transporter activity; molecular_function	GO:0016021; integral to membrane; cellular_component	GO:0055085; transmembrane transport; biological_process
A00768	1	GO:0005515; protein binding; molecular_function
A00770	2	GO:0005198;	GO:0019028; viral capsid; cellular_component
A00771	1	GO:0003824;
A00772	2	GO:0003824;	GO:0009058; biosynthetic process; biological_process
A00774	1	GO:0016020; membrane; cellular_component
A00775	1	GO:0005634; nucleus; cellular_component
A00776	1	GO:0005515; protein binding; molecular_function
A00777	4	GO:0043565; sequence-specific D binding; molecular_function	GO:0003677; D binding; molecular_function	GO:0005622; intracellular; cellular_component	GO:0006366; transcription from R polymerase II promoter; biological_process
A00778	4	GO:0008270; zinc ion binding; molecular_function	GO:0006351; transcription, D -dependent; biological_process	GO:0005634; nucleus; cellular_component	GO:0003677; D binding; molecular_function
A00781	1	GO:0003676; nucleic acid binding; molecular_function
A00782	4	GO:0003735; structural constituent of ribosome; molecular_function	GO:0005840; ribosome; cellular_component	GO:0006412; translation; biological_process	GO:0005622; intracellular; cellular_component
A00784	4	GO:0003735; structural constituent of ribosome; molecular_function	GO:0005840; ribosome; cellular_component	GO:0006412; translation; biological_process	GO:0005622; intracellular; cellular_component
A00785	1	GO:0044237; cellular metabolic process; biological_process
A00786	1	GO:0005515; protein binding; molecular_function
A00787	1	GO:0008152;
A00789	5	GO:0042742; defense response to bacterium; biological_process	GO:0006508; proteolysis; biological_process	GO:0050832; defense response to fungus; biological_process	GO:0004222; metalloendopeptidase activity; molecular_function	GO:0016020; membrane; cellular_component
A00790	15	GO:0006355; regulation of transcription, D -dependent; biological_process	GO:0003676; nucleic acid binding; molecular_function	GO:0043093; cytokinesis by bi ry fission; biological_process	GO:0015078; hydrogen ion transmembrane transporter activity; molecular_function	GO:0005737; cytoplasm; cellular_component	GO:0007049; cell cycle; biological_process	GO:0016021; integral to membrane; cellular_component	GO:0033179; proton-transporting V-type ATPase, V0 domain; cellular_component	GO:0019905; syntaxin binding; molecular_function	GO:0000917; barrier septum formation; biological_process	GO:0006810; transport; biological_process	GO:0019028; viral capsid; cellular_component	GO:0015991; ATP hydrolysis coupled proton transport; biological_process	GO:0043565; sequence-specific D binding; molecular_function	GO:0003700; sequence-specific D binding transcription factor activity; molecular_function
A00791	2	GO:0005515; protein binding; molecular_function	GO:0004842; ubiquitin-protein ligase activity; molecular_function
A00792	3	GO:0016021; integral to membrane; cellular_component	GO:0045893; positive regulation of transcription, D -dependent; biological_process	GO:0005634; nucleus; cellular_component
A00793	3	GO:0055114; oxidation-reduction process; biological_process	GO:0016491; oxidoreductase activity; molecular_function	GO:0016706; oxidoreductase activity, acting on paired donors, with incorporation or reduction of molecular oxygen, 2-oxoglutarate as one donor, and incorporation of one atom each of oxygen into both donors; molecular_function
A00794	3	GO:0015851; nucleobase transport; biological_process	GO:0016020; membrane; cellular_component	GO:0015205; nucleobase transmembrane transporter activity; molecular_function
A00795	5	GO:0055114; oxidation-reduction process; biological_process	GO:0005515; protein binding; molecular_function	GO:0030700; glycine reductase complex; cellular_component	GO:0030699; glycine reductase activity; molecular_function	GO:0050485; oxidoreductase activity, acting on X-H and Y-H to form an X-Y bond, with a disulfide as acceptor; molecular_function
A00800	3	GO:0055085; transmembrane transport; biological_process	GO:0016021; integral to membrane; cellular_component	GO:0022857; transmembrane transporter activity; molecular_function
A00802	3	GO:0005515; protein binding; molecular_function	GO:0005634; nucleus; cellular_component	GO:0006355; regulation of transcription, D -dependent; biological_process
A00804	2	GO:0008080; N-acetyltransferase activity; molecular_function	GO:0016747; transferase activity, transferring acyl groups other than amino-acyl groups; molecular_function
A00806	6	GO:0006213; pyrimidine nucleoside metabolic process; biological_process	GO:0005524; ATP binding; molecular_function	GO:0005515; protein binding; molecular_function	GO:0006468; protein phosphorylation; biological_process	GO:0016763; transferase activity, transferring pentosyl groups; molecular_function	GO:0004672; protein ki se activity; molecular_function
A00808	5	GO:0005515; protein binding; molecular_function	GO:0016020; membrane; cellular_component	GO:0005801; cis-Golgi network; cellular_component	GO:0006886; intracellular protein transport; biological_process	GO:0019028; viral capsid; cellular_component
A00810	1	GO:0046983; protein dimerization activity; molecular_function
A00812	5	GO:0016788; hydrolase activity, acting on ester bonds; molecular_function	GO:0003972; R ligase (ATP) activity; molecular_function	GO:0006629; lipid metabolic process; biological_process	GO:0005524; ATP binding; molecular_function	GO:0006388; tR splicing, via endonucleolytic cleavage and ligation; biological_process
A00813	1	GO:0005515; protein binding; molecular_function
A00814	3	GO:0006810; transport; biological_process	GO:0016020; membrane; cellular_component	GO:0005215;
A00816	2	GO:0016846; carbon-sulfur lyase activity; molecular_function	GO:0008152;
A00817	7	GO:0008137; DH dehydroge se (ubiquinone) activity; molecular_function	GO:0016531; copper chaperone activity; molecular_function	GO:0005758; mitochondrial intermembrane space; cellular_component	GO:0005507; copper ion binding; molecular_function	GO:0005739; mitochondrion; cellular_component	GO:0003954; DH dehydroge se activity; molecular_function	GO:0006825; copper ion transport; biological_process
A00820	2	GO:0004363; glutathione synthase activity; molecular_function	GO:0006750; glutathione biosynthetic process; biological_process
A00821	5	GO:0005634; nucleus; cellular_component	GO:0005515; protein binding; molecular_function	GO:0003682; chromatin binding; molecular_function	GO:0006355; regulation of transcription, D -dependent; biological_process	GO:0016568; chromatin modification; biological_process
A00822	2	GO:0016021; integral to membrane; cellular_component	GO:0055085; transmembrane transport; biological_process
A00823	3	GO:0022857; transmembrane transporter activity; molecular_function	GO:0055085; transmembrane transport; biological_process	GO:0016021; integral to membrane; cellular_component
A00824	4	GO:0015684; ferrous iron transport; biological_process	GO:0015093; ferrous iron transmembrane transporter activity; molecular_function	GO:0016021; integral to membrane; cellular_component	GO:0005525; GTP binding; molecular_function
A00825	1	GO:0003723; R binding; molecular_function
A00827	5	GO:0042802; identical protein binding; molecular_function	GO:0006289; nucleotide-excision repair; biological_process	GO:0005515; protein binding; molecular_function	GO:0003684; damaged D binding; molecular_function	GO:0043161; proteasomal ubiquitin-dependent protein catabolic process; biological_process
A00829	4	GO:0035091; phosphatidylinositol binding; molecular_function	GO:0006614; SRP-dependent cotranslatio l protein targeting to membrane; biological_process	GO:0005525; GTP binding; molecular_function	GO:0005515; protein binding; molecular_function
A00830	2	GO:0004867; serine-type endopeptidase inhibitor activity; molecular_function	GO:0009611; response to wounding; biological_process
A00831	1	GO:0004129; cytochrome-c oxidase activity; molecular_function
A00834	3	GO:0005515; protein binding; molecular_function	GO:0005524; ATP binding; molecular_function	GO:0016787; hydrolase activity; molecular_function
A00835	2	GO:0016787; hydrolase activity; molecular_function	GO:0008152;
A00836	2	GO:0019887; protein ki se regulator activity; molecular_function	GO:0005956; protein ki se CK2 complex; cellular_component
A00839	5	GO:0006434; seryl-tR aminoacylation; biological_process	GO:0004828; serine-tR ligase activity; molecular_function	GO:0000166; nucleotide binding; molecular_function	GO:0005524; ATP binding; molecular_function	GO:0005737; cytoplasm; cellular_component
A00840	3	GO:0016021; integral to membrane; cellular_component	GO:0055085; transmembrane transport; biological_process	GO:0022857; transmembrane transporter activity; molecular_function
A00842	6	GO:0016787; hydrolase activity; molecular_function	GO:0004386; helicase activity; molecular_function	GO:0003676; nucleic acid binding; molecular_function	GO:0005524; ATP binding; molecular_function	GO:0003677; D binding; molecular_function	GO:0008026; ATP-dependent helicase activity; molecular_function
A00843	5	GO:0050662; coenzyme binding; molecular_function	GO:0008152;	GO:0044237; cellular metabolic process; biological_process	GO:0016491; oxidoreductase activity; molecular_function	GO:0003824;
A00844	2	GO:0005975; carbohydrate metabolic process; biological_process	GO:0004553; hydrolase activity, hydrolyzing O-glycosyl compounds; molecular_function
A00845	5	GO:0055114; oxidation-reduction process; biological_process	GO:0008168; methyltransferase activity; molecular_function	GO:0008270; zinc ion binding; molecular_function	GO:0008152;	GO:0016491; oxidoreductase activity; molecular_function
A00846	1	GO:0051259; protein oligomerization; biological_process
A00848	2	GO:0055114; oxidation-reduction process; biological_process	GO:0018580; nitro te monooxyge se activity; molecular_function
A00850	4	GO:0006396; R processing; biological_process	GO:0005622; intracellular; cellular_component	GO:0006397; mR processing; biological_process	GO:0005634; nucleus; cellular_component
A00853	11	GO:0008652; cellular amino acid biosynthetic process; biological_process	GO:0004013; adenosylhomocystei se activity; molecular_function	GO:0004455; ketol-acid reductoisomerase activity; molecular_function	GO:0055114; oxidation-reduction process; biological_process	GO:0006730; one-carbon metabolic process; biological_process	GO:0006813; potassium ion transport; biological_process	GO:0016491; oxidoreductase activity; molecular_function	GO:0048037; cofactor binding; molecular_function	GO:0006520; cellular amino acid metabolic process; biological_process	GO:0016153; uroca te hydratase activity; molecular_function	GO:0016616; oxidoreductase activity, acting on the CH-OH group of donors, D or DP as acceptor; molecular_function
A00854	13	GO:0055085; transmembrane transport; biological_process	GO:0030001; metal ion transport; biological_process	GO:0046873; metal ion transmembrane transporter activity; molecular_function	GO:0003887; D -directed D polymerase activity; molecular_function	GO:0045893; positive regulation of transcription, D -dependent; biological_process	GO:0032040; small-subunit processome; cellular_component	GO:0006355; regulation of transcription, D -dependent; biological_process	GO:0009236; cobalamin biosynthetic process; biological_process	GO:0016020; membrane; cellular_component	GO:0003677; D binding; molecular_function	GO:0005634; nucleus; cellular_component	GO:0006270; D -dependent D replication initiation; biological_process	GO:0006351; transcription, D -dependent; biological_process
A00855	2	GO:0016788; hydrolase activity, acting on ester bonds; molecular_function	GO:0009058; biosynthetic process; biological_process
A00858	1	GO:0046872; metal ion binding; molecular_function
A00859	9	GO:0005524; ATP binding; molecular_function	GO:0016818; hydrolase activity, acting on acid anhydrides, in phosphorus-containing anhydrides; molecular_function	GO:0016787; hydrolase activity; molecular_function	GO:0006355; regulation of transcription, D -dependent; biological_process	GO:0003676; nucleic acid binding; molecular_function	GO:0003677; D binding; molecular_function	GO:0005634; nucleus; cellular_component	GO:0004386; helicase activity; molecular_function	GO:0008270; zinc ion binding; molecular_function
A00860	13	GO:0016887; ATPase activity; molecular_function	GO:0003723; R binding; molecular_function	GO:0006576; cellular biogenic amine metabolic process; biological_process	GO:0043531; ADP binding; molecular_function	GO:0051536; iron-sulfur cluster binding; molecular_function	GO:0006614; SRP-dependent cotranslatio l protein targeting to membrane; biological_process	GO:0005525; GTP binding; molecular_function	GO:0005524; ATP binding; molecular_function	GO:0006355; regulation of transcription, D -dependent; biological_process	GO:0070526; threonylcarbamoyladenosine biosynthetic process; biological_process	GO:0008134; transcription factor binding; molecular_function	GO:0003724; R helicase activity; molecular_function	GO:0003924; GTPase activity; molecular_function
A00861	7	GO:0004506; squalene monooxyge se activity; molecular_function	GO:0050660; flavin adenine dinucleotide binding; molecular_function	GO:0016705; oxidoreductase activity, acting on paired donors, with incorporation or reduction of molecular oxygen; molecular_function	GO:0016117; carotenoid biosynthetic process; biological_process	GO:0016491; oxidoreductase activity; molecular_function	GO:0016021; integral to membrane; cellular_component	GO:0055114; oxidation-reduction process; biological_process
A00862	1	GO:0005515; protein binding; molecular_function
A00864	1	GO:0016021; integral to membrane; cellular_component
A00865	2	GO:0006096; glycolysis; biological_process	GO:0004618; phosphoglycerate ki se activity; molecular_function
A00866	1	GO:0016788; hydrolase activity, acting on ester bonds; molecular_function
A00868	1	GO:0005515; protein binding; molecular_function
A00869	2	GO:0055085; transmembrane transport; biological_process	GO:0016021; integral to membrane; cellular_component
A00871	8	GO:0006281; D repair; biological_process	GO:0033588; Elongator holoenzyme complex; cellular_component	GO:0009432; SOS response; biological_process	GO:0003678; D helicase activity; molecular_function	GO:0003697; single-stranded D binding; molecular_function	GO:0006357; regulation of transcription from R polymerase II promoter; biological_process	GO:0005524; ATP binding; molecular_function	GO:0006260; D replication; biological_process
A00874	3	GO:0016021; integral to membrane; cellular_component	GO:0003723; R binding; molecular_function	GO:0004190; aspartic-type endopeptidase activity; molecular_function
A00876	5	GO:0000981; sequence-specific D binding R polymerase II transcription factor activity; molecular_function	GO:0005634; nucleus; cellular_component	GO:0003677; D binding; molecular_function	GO:0006355; regulation of transcription, D -dependent; biological_process	GO:0008270; zinc ion binding; molecular_function
A00878	4	GO:0008270; zinc ion binding; molecular_function	GO:0006351; transcription, D -dependent; biological_process	GO:0003677; D binding; molecular_function	GO:0005634; nucleus; cellular_component
A00879	1	GO:0016779; nucleotidyltransferase activity; molecular_function
A00880	9	GO:0048193; Golgi vesicle transport; biological_process	GO:0048870; cell motility; biological_process	GO:0006355; regulation of transcription, D -dependent; biological_process	GO:0016020; membrane; cellular_component	GO:0007165; sig l transduction; biological_process	GO:0031514; motile cilium; cellular_component	GO:0004871; sig l transducer activity; molecular_function	GO:0003700; sequence-specific D binding transcription factor activity; molecular_function	GO:0005634; nucleus; cellular_component
A00881	8	GO:0005622; intracellular; cellular_component	GO:0016020; membrane; cellular_component	GO:0003735; structural constituent of ribosome; molecular_function	GO:0006412; translation; biological_process	GO:0005840; ribosome; cellular_component	GO:0046873; metal ion transmembrane transporter activity; molecular_function	GO:0030001; metal ion transport; biological_process	GO:0055085; transmembrane transport; biological_process
A00882	5	GO:0006633; fatty acid biosynthetic process; biological_process	GO:0070403; D+ binding; molecular_function	GO:0000287; magnesium ion binding; molecular_function	GO:0050532; 2-phosphosulfolactate phosphatase activity; molecular_function	GO:0008770; [acyl-carrier-protein] phosphodiesterase activity; molecular_function
A00883	7	GO:0006367; transcription initiation from R polymerase II promoter; biological_process	GO:0005622; intracellular; cellular_component	GO:0016021; integral to membrane; cellular_component	GO:0005672; transcription factor TFIIA complex; cellular_component	GO:0003677; D binding; molecular_function	GO:0043565; sequence-specific D binding; molecular_function	GO:0004190; aspartic-type endopeptidase activity; molecular_function
A00884	6	GO:0015093; ferrous iron transmembrane transporter activity; molecular_function	GO:0032040; small-subunit processome; cellular_component	GO:0015684; ferrous iron transport; biological_process	GO:0003924; GTPase activity; molecular_function	GO:0016021; integral to membrane; cellular_component	GO:0005525; GTP binding; molecular_function
A00885	5	GO:0007165; sig l transduction; biological_process	GO:0005515; protein binding; molecular_function	GO:0055114; oxidation-reduction process; biological_process	GO:0008270; zinc ion binding; molecular_function	GO:0016491; oxidoreductase activity; molecular_function
A00886	6	GO:0006270; D -dependent D replication initiation; biological_process	GO:0003677; D binding; molecular_function	GO:0043565; sequence-specific D binding; molecular_function	GO:0003700; sequence-specific D binding transcription factor activity; molecular_function	GO:0019073; viral D genome packaging; biological_process	GO:0006355; regulation of transcription, D -dependent; biological_process
A00888	2	GO:0006556; S-adenosylmethionine biosynthetic process; biological_process	GO:0004478; methionine adenosyltransferase activity; molecular_function
A00889	6	GO:0009452; R capping; biological_process	GO:0008168; methyltransferase activity; molecular_function	GO:0008171; O-methyltransferase activity; molecular_function	GO:0004719; protein-L-isoaspartate (D-aspartate) O-methyltransferase activity; molecular_function	GO:0006464; protein modification process; biological_process	GO:0001510; R methylation; biological_process
A00890	17	GO:0003723; R binding; molecular_function	GO:0006576; cellular biogenic amine metabolic process; biological_process	GO:0043531; ADP binding; molecular_function	GO:0016887; ATPase activity; molecular_function	GO:0005524; ATP binding; molecular_function	GO:0098519;	GO:0005525; GTP binding; molecular_function	GO:0003924; GTPase activity; molecular_function	GO:0070526; threonylcarbamoyladenosine biosynthetic process; biological_process	GO:0008134; transcription factor binding; molecular_function	GO:0006355; regulation of transcription, D -dependent; biological_process	GO:0006614; SRP-dependent cotranslatio l protein targeting to membrane; biological_process	GO:0006810; transport; biological_process	GO:0016301; ki se activity; molecular_function	GO:0007049; cell cycle; biological_process	GO:0000166; nucleotide binding; molecular_function	GO:0003724; R helicase activity; molecular_function
A00891	2	GO:0005198;	GO:0005882; intermediate filament; cellular_component
A00893	4	GO:0000221; vacuolar proton-transporting V-type ATPase, V1 domain; cellular_component	GO:0016820; hydrolase activity, acting on acid anhydrides, catalyzing transmembrane movement of substances; molecular_function	GO:0046961; proton-transporting ATPase activity, rotatio l mechanism; molecular_function	GO:0015991; ATP hydrolysis coupled proton transport; biological_process
A00894	1	GO:0019028; viral capsid; cellular_component
A00895	1	GO:0005515; protein binding; molecular_function
A00896	1	GO:0005515; protein binding; molecular_function
A00898	7	GO:0000723; telomere mainte nce; biological_process	GO:0003724; R helicase activity; molecular_function	GO:0003678; D helicase activity; molecular_function	GO:0003682; chromatin binding; molecular_function	GO:0003723; R binding; molecular_function	GO:0005524; ATP binding; molecular_function	GO:0006281; D repair; biological_process
A00901	11	GO:0051082; unfolded protein binding; molecular_function	GO:0006457; protein folding; biological_process	GO:0005577; fibrinogen complex; cellular_component	GO:0000390; spliceosome disassembly; biological_process	GO:0007165; sig l transduction; biological_process	GO:0030168; platelet activation; biological_process	GO:0016272; prefoldin complex; cellular_component	GO:0071008; U2-type post-mR release spliceosomal complex; cellular_component	GO:0005102; receptor binding; molecular_function	GO:0030674; protein binding, bridging; molecular_function	GO:0051258; protein polymerization; biological_process
A00902	8	GO:0004812; aminoacyl-tR ligase activity; molecular_function	GO:0006265; D topological change; biological_process	GO:0000166; nucleotide binding; molecular_function	GO:0005524; ATP binding; molecular_function	GO:0006418; tR aminoacylation for protein translation; biological_process	GO:0005694; chromosome; cellular_component	GO:0003677; D binding; molecular_function	GO:0003916; D topoisomerase activity; molecular_function
A00904	1	GO:0004129; cytochrome-c oxidase activity; molecular_function
A00905	3	GO:0004047; aminomethyltransferase activity; molecular_function	GO:0006546; glycine catabolic process; biological_process	GO:0005737; cytoplasm; cellular_component
A00906	2	GO:0055085; transmembrane transport; biological_process	GO:0016021; integral to membrane; cellular_component
A00908	12	GO:0004871; sig l transducer activity; molecular_function	GO:0045892; negative regulation of transcription, D -dependent; biological_process	GO:0005634; nucleus; cellular_component	GO:0006000; fructose metabolic process; biological_process	GO:0000103; sulfate assimilation; biological_process	GO:0007186; G-protein coupled receptor protein sig ling pathway; biological_process	GO:0005524; ATP binding; molecular_function	GO:0019001; guanyl nucleotide binding; molecular_function	GO:0003873; 6-phosphofructo-2-ki se activity; molecular_function	GO:0004020; adenylylsulfate ki se activity; molecular_function	GO:0003924; GTPase activity; molecular_function	GO:0031683; G-protein beta/gamma-subunit complex binding; molecular_function
A00909	3	GO:0033180; proton-transporting V-type ATPase, V1 domain; cellular_component	GO:0015078; hydrogen ion transmembrane transporter activity; molecular_function	GO:0015991; ATP hydrolysis coupled proton transport; biological_process
A00910	3	GO:0048037; cofactor binding; molecular_function	GO:0003824;	GO:0008152;
A00911	4	GO:0008270; zinc ion binding; molecular_function	GO:0006351; transcription, D -dependent; biological_process	GO:0005634; nucleus; cellular_component	GO:0003677; D binding; molecular_function
A00913	8	GO:0006310; D recombi tion; biological_process	GO:0006614; SRP-dependent cotranslatio l protein targeting to membrane; biological_process	GO:0006281; D repair; biological_process	GO:0016887; ATPase activity; molecular_function	GO:0043531; ADP binding; molecular_function	GO:0005525; GTP binding; molecular_function	GO:0009378; four-way junction helicase activity; molecular_function	GO:0005524; ATP binding; molecular_function
A00914	1	GO:0005515; protein binding; molecular_function
A00915	8	GO:0046873; metal ion transmembrane transporter activity; molecular_function	GO:0055085; transmembrane transport; biological_process	GO:0030001; metal ion transport; biological_process	GO:0005643; nuclear pore; cellular_component	GO:0032040; small-subunit processome; cellular_component	GO:0006270; D -dependent D replication initiation; biological_process	GO:0016020; membrane; cellular_component	GO:0006810; transport; biological_process
A00916	2	GO:0046872; metal ion binding; molecular_function	GO:0008081; phosphoric diester hydrolase activity; molecular_function
A00917	3	GO:0000166; nucleotide binding; molecular_function	GO:0016021; integral to membrane; cellular_component	GO:0046872; metal ion binding; molecular_function
A00919	2	GO:0003824;	GO:0008152;
A00920	3	GO:0016021; integral to membrane; cellular_component	GO:0055085; transmembrane transport; biological_process	GO:0008270; zinc ion binding; molecular_function
A00921	5	GO:0005525; GTP binding; molecular_function	GO:0006184; GTP catabolic process; biological_process	GO:0051258; protein polymerization; biological_process	GO:0003924; GTPase activity; molecular_function	GO:0043234; protein complex; cellular_component
A00922	4	GO:0005975; carbohydrate metabolic process; biological_process	GO:0009055;	GO:0004553; hydrolase activity, hydrolyzing O-glycosyl compounds; molecular_function	GO:0008121; ubiquinol-cytochrome-c reductase activity; molecular_function
A00923	1	GO:0003676; nucleic acid binding; molecular_function
A00924	5	GO:0015696; ammonium transport; biological_process	GO:0055114; oxidation-reduction process; biological_process	GO:0016903; oxidoreductase activity, acting on the aldehyde or oxo group of donors; molecular_function	GO:0016020; membrane; cellular_component	GO:0008519; ammonium transmembrane transporter activity; molecular_function
A00925	3	GO:0005524; ATP binding; molecular_function	GO:0004672; protein ki se activity; molecular_function	GO:0006468; protein phosphorylation; biological_process
A00927	1	GO:0005634; nucleus; cellular_component
A00928	6	GO:0030126; COPI vesicle coat; cellular_component	GO:0005515; protein binding; molecular_function	GO:0016192; vesicle-mediated transport; biological_process	GO:0006886; intracellular protein transport; biological_process	GO:0005198;	GO:0030117; membrane coat; cellular_component
A00929	2	GO:0004143; diacylglycerol ki se activity; molecular_function	GO:0007205; activation of protein ki se C activity by G-protein coupled receptor protein sig ling pathway; biological_process
A00930	9	GO:0003677; D binding; molecular_function	GO:0005634; nucleus; cellular_component	GO:0003899; D -directed R polymerase activity; molecular_function	GO:0046872; metal ion binding; molecular_function	GO:0006355; regulation of transcription, D -dependent; biological_process	GO:0030688; preribosome, small subunit precursor; cellular_component	GO:0006364; rR processing; biological_process	GO:0005666; D -directed R polymerase III complex; cellular_component	GO:0006383; transcription from R polymerase III promoter; biological_process
A00931	1	GO:0005515; protein binding; molecular_function
A00932	1	GO:0003676; nucleic acid binding; molecular_function
A00934	7	GO:0009103; lipopolysaccharide biosynthetic process; biological_process	GO:0016773; phosphotransferase activity, alcohol group as acceptor; molecular_function	GO:0004672; protein ki se activity; molecular_function	GO:0006468; protein phosphorylation; biological_process	GO:0003824;	GO:0016020; membrane; cellular_component	GO:0005524; ATP binding; molecular_function
A00935	5	GO:0018024; histone-lysine N-methyltransferase activity; molecular_function	GO:0008270; zinc ion binding; molecular_function	GO:0005634; nucleus; cellular_component	GO:0034968; histone lysine methylation; biological_process	GO:0005515; protein binding; molecular_function
A00937	5	GO:0005509; calcium ion binding; molecular_function	GO:0005216; ion channel activity; molecular_function	GO:0006811; ion transport; biological_process	GO:0016020; membrane; cellular_component	GO:0055085; transmembrane transport; biological_process
A00938	2	GO:0005634; nucleus; cellular_component	GO:0005737; cytoplasm; cellular_component
A00939	4	GO:0006412; translation; biological_process	GO:0005840; ribosome; cellular_component	GO:0003735; structural constituent of ribosome; molecular_function	GO:0005622; intracellular; cellular_component
A00941	4	GO:0005634; nucleus; cellular_component	GO:0000981; sequence-specific D binding R polymerase II transcription factor activity; molecular_function	GO:0006355; regulation of transcription, D -dependent; biological_process	GO:0008270; zinc ion binding; molecular_function
A00943	2	GO:0005515; protein binding; molecular_function	GO:0005634; nucleus; cellular_component
A00944	3	GO:0005975; carbohydrate metabolic process; biological_process	GO:0004553; hydrolase activity, hydrolyzing O-glycosyl compounds; molecular_function	GO:0008080; N-acetyltransferase activity; molecular_function
A00945	5	GO:0004190; aspartic-type endopeptidase activity; molecular_function	GO:0005643; nuclear pore; cellular_component	GO:0016973; poly(A)+ mR export from nucleus; biological_process	GO:0016021; integral to membrane; cellular_component	GO:0006323; D packaging; biological_process
A00946	2	GO:0003723; R binding; molecular_function	GO:0004540; ribonuclease activity; molecular_function
A00947	2	GO:0005515; protein binding; molecular_function	GO:0016881; acid-amino acid ligase activity; molecular_function
A00951	3	GO:0003746; translation elongation factor activity; molecular_function	GO:0006414; translatio l elongation; biological_process	GO:0005853; eukaryotic translation elongation factor 1 complex; cellular_component
A00952	23	GO:0048870; cell motility; biological_process	GO:0005737; cytoplasm; cellular_component	GO:0015995; chlorophyll biosynthetic process; biological_process	GO:0003724; R helicase activity; molecular_function	GO:0016851; magnesium chelatase activity; molecular_function	GO:0008092; cytoskeletal protein binding; molecular_function	GO:0007264; small GTPase mediated sig l transduction; biological_process	GO:0006614; SRP-dependent cotranslatio l protein targeting to membrane; biological_process	GO:0005525; GTP binding; molecular_function	GO:0006265; D topological change; biological_process	GO:0005524; ATP binding; molecular_function	GO:0003918; D topoisomerase (ATP-hydrolyzing) activity; molecular_function	GO:0008134; transcription factor binding; molecular_function	GO:0006355; regulation of transcription, D -dependent; biological_process	GO:0003924; GTPase activity; molecular_function	GO:0003677; D binding; molecular_function	GO:0006576; cellular biogenic amine metabolic process; biological_process	GO:0031514; motile cilium; cellular_component	GO:0003723; R binding; molecular_function	GO:0005622; intracellular; cellular_component	GO:0019898; extrinsic to membrane; cellular_component	GO:0016887; ATPase activity; molecular_function	GO:0015979; photosynthesis; biological_process
A00953	3	GO:0006298; mismatch repair; biological_process	GO:0005524; ATP binding; molecular_function	GO:0030983; mismatched D binding; molecular_function
A00955	3	GO:0016706; oxidoreductase activity, acting on paired donors, with incorporation or reduction of molecular oxygen, 2-oxoglutarate as one donor, and incorporation of one atom each of oxygen into both donors; molecular_function	GO:0016491; oxidoreductase activity; molecular_function	GO:0055114; oxidation-reduction process; biological_process
A00956	20	GO:0008677; 2-dehydropantoate 2-reductase activity; molecular_function	GO:0055114; oxidation-reduction process; biological_process	GO:0009058; biosynthetic process; biological_process	GO:0016491; oxidoreductase activity; molecular_function	GO:0009396; folic acid-containing compound biosynthetic process; biological_process	GO:0019354; siroheme biosynthetic process; biological_process	GO:0043115; precorrin-2 dehydroge se activity; molecular_function	GO:0048037; cofactor binding; molecular_function	GO:0008831; dTDP-4-dehydrorhamnose reductase activity; molecular_function	GO:0003857; 3-hydroxyacyl-CoA dehydroge se activity; molecular_function	GO:0003824;	GO:0006631; fatty acid metabolic process; biological_process	GO:0008270; zinc ion binding; molecular_function	GO:0008152;	GO:0004488; methylenetetrahydrofolate dehydroge se ( DP+) activity; molecular_function	GO:0016616; oxidoreductase activity, acting on the CH-OH group of donors, D or DP as acceptor; molecular_function	GO:0045226; extracellular polysaccharide biosynthetic process; biological_process	GO:0044237; cellular metabolic process; biological_process	GO:0006779; porphyrin biosynthetic process; biological_process	GO:0050662; coenzyme binding; molecular_function
A00957	3	GO:0005198;	GO:0016032;	GO:0005882; intermediate filament; cellular_component
A00958	2	GO:0006810; transport; biological_process	GO:0016021; integral to membrane; cellular_component
A00959	6	GO:0055114; oxidation-reduction process; biological_process	GO:0008152;	GO:0050660; flavin adenine dinucleotide binding; molecular_function	GO:0003995; acyl-CoA dehydroge se activity; molecular_function	GO:0016491; oxidoreductase activity; molecular_function	GO:0016627; oxidoreductase activity, acting on the CH-CH group of donors; molecular_function
A00960	2	GO:0016021; integral to membrane; cellular_component	GO:0055085; transmembrane transport; biological_process
A00961	20	GO:0004499; flavin-containing monooxyge se activity; molecular_function	GO:0008652; cellular amino acid biosynthetic process; biological_process	GO:0004455; ketol-acid reductoisomerase activity; molecular_function	GO:0016705; oxidoreductase activity, acting on paired donors, with incorporation or reduction of molecular oxygen; molecular_function	GO:0006779; porphyrin biosynthetic process; biological_process	GO:0030682; evasion or tolerance of host defense response; biological_process	GO:0050660; flavin adenine dinucleotide binding; molecular_function	GO:0016616; oxidoreductase activity, acting on the CH-OH group of donors, D or DP as acceptor; molecular_function	GO:0050661; DP binding; molecular_function	GO:0043115; precorrin-2 dehydroge se activity; molecular_function	GO:0019354; siroheme biosynthetic process; biological_process	GO:0008033; tR processing; biological_process	GO:0006813; potassium ion transport; biological_process	GO:0016491; oxidoreductase activity; molecular_function	GO:0008677; 2-dehydropantoate 2-reductase activity; molecular_function	GO:0055114; oxidation-reduction process; biological_process	GO:0006631; fatty acid metabolic process; biological_process	GO:0016117; carotenoid biosynthetic process; biological_process	GO:0048037; cofactor binding; molecular_function	GO:0003857; 3-hydroxyacyl-CoA dehydroge se activity; molecular_function
A00963	3	GO:0035556; intracellular sig l transduction; biological_process	GO:0000772; mating pheromone activity; molecular_function	GO:0016020; membrane; cellular_component
A00966	4	GO:0016491; oxidoreductase activity; molecular_function	GO:0008152;	GO:0055114; oxidation-reduction process; biological_process	GO:0050661; DP binding; molecular_function
A00967	4	GO:0016705; oxidoreductase activity, acting on paired donors, with incorporation or reduction of molecular oxygen; molecular_function	GO:0005506; iron ion binding; molecular_function	GO:0055114; oxidation-reduction process; biological_process	GO:0020037; heme binding; molecular_function
A00968	4	GO:0016592; mediator complex; cellular_component	GO:0016787; hydrolase activity; molecular_function	GO:0006357; regulation of transcription from R polymerase II promoter; biological_process	GO:0001104; R polymerase II transcription cofactor activity; molecular_function
A00969	3	GO:0022857; transmembrane transporter activity; molecular_function	GO:0016021; integral to membrane; cellular_component	GO:0055085; transmembrane transport; biological_process
A00971	13	GO:0003873; 6-phosphofructo-2-ki se activity; molecular_function	GO:0005525; GTP binding; molecular_function	GO:0005524; ATP binding; molecular_function	GO:0019001; guanyl nucleotide binding; molecular_function	GO:0005737; cytoplasm; cellular_component	GO:0031683; G-protein beta/gamma-subunit complex binding; molecular_function	GO:0003924; GTPase activity; molecular_function	GO:0006000; fructose metabolic process; biological_process	GO:0005634; nucleus; cellular_component	GO:0004871; sig l transducer activity; molecular_function	GO:0005622; intracellular; cellular_component	GO:0007186; G-protein coupled receptor protein sig ling pathway; biological_process	GO:0007264; small GTPase mediated sig l transduction; biological_process
A00972	4	GO:0046873; metal ion transmembrane transporter activity; molecular_function	GO:0016020; membrane; cellular_component	GO:0030001; metal ion transport; biological_process	GO:0055085; transmembrane transport; biological_process
A00973	3	GO:0005328; neurotransmitter:sodium symporter activity; molecular_function	GO:0006836; neurotransmitter transport; biological_process	GO:0016021; integral to membrane; cellular_component
A00976	2	GO:0008152;	GO:0003824;
A00977	2	GO:0055114; oxidation-reduction process; biological_process	GO:0004764; shikimate 5-dehydroge se activity; molecular_function
A00981	4	GO:0006351; transcription, D -dependent; biological_process	GO:0008270; zinc ion binding; molecular_function	GO:0003677; D binding; molecular_function	GO:0005634; nucleus; cellular_component
A00982	3	GO:0016592; mediator complex; cellular_component	GO:0006357; regulation of transcription from R polymerase II promoter; biological_process	GO:0001104; R polymerase II transcription cofactor activity; molecular_function
A00983	2	GO:0007049; cell cycle; biological_process	GO:0017053; transcriptio l repressor complex; cellular_component
A00986	10	GO:0016491; oxidoreductase activity; molecular_function	GO:0006974; response to D damage stimulus; biological_process	GO:0005737; cytoplasm; cellular_component	GO:0006310; D recombi tion; biological_process	GO:0003824;	GO:0050662; coenzyme binding; molecular_function	GO:0008152;	GO:0016788; hydrolase activity, acting on ester bonds; molecular_function	GO:0044237; cellular metabolic process; biological_process	GO:0006281; D repair; biological_process
A00988	3	GO:0022857; transmembrane transporter activity; molecular_function	GO:0055085; transmembrane transport; biological_process	GO:0016021; integral to membrane; cellular_component
A00990	1	GO:0016021; integral to membrane; cellular_component
A00992	1	GO:0005515; protein binding; molecular_function
A00993	2	GO:0004066; asparagine synthase (glutamine-hydrolyzing) activity; molecular_function	GO:0006529; asparagine biosynthetic process; biological_process
A00994	6	GO:0006355; regulation of transcription, D -dependent; biological_process	GO:0032784; regulation of transcription elongation, D -dependent; biological_process	GO:0005634; nucleus; cellular_component	GO:0003677; D binding; molecular_function	GO:0043565; sequence-specific D binding; molecular_function	GO:0003700; sequence-specific D binding transcription factor activity; molecular_function
A00996	3	GO:0015116; sulfate transmembrane transporter activity; molecular_function	GO:0016021; integral to membrane; cellular_component	GO:0008272; sulfate transport; biological_process
A00997	4	GO:0045895; positive regulation of transcription, mating-type specific; biological_process	GO:0005634; nucleus; cellular_component	GO:0003677; D binding; molecular_function	GO:0000772; mating pheromone activity; molecular_function
A00998	1	GO:0005515; protein binding; molecular_function
A00999	1	GO:0016020; membrane; cellular_component
A01001	8	GO:0006367; transcription initiation from R polymerase II promoter; biological_process	GO:0016021; integral to membrane; cellular_component	GO:0005669; transcription factor TFIID complex; cellular_component	GO:0005672; transcription factor TFIIA complex; cellular_component	GO:0003677; D binding; molecular_function	GO:0005634; nucleus; cellular_component	GO:0006338; chromatin remodeling; biological_process	GO:0006352; transcription initiation, D -dependent; biological_process
A01004	11	GO:0030168; platelet activation; biological_process	GO:0007165; sig l transduction; biological_process	GO:0003700; sequence-specific D binding transcription factor activity; molecular_function	GO:0016272; prefoldin complex; cellular_component	GO:0051082; unfolded protein binding; molecular_function	GO:0005577; fibrinogen complex; cellular_component	GO:0006457; protein folding; biological_process	GO:0051258; protein polymerization; biological_process	GO:0005102; receptor binding; molecular_function	GO:0030674; protein binding, bridging; molecular_function	GO:0006355; regulation of transcription, D -dependent; biological_process
A01005	6	GO:0006508; proteolysis; biological_process	GO:0006672; ceramide metabolic process; biological_process	GO:0004190; aspartic-type endopeptidase activity; molecular_function	GO:0016021; integral to membrane; cellular_component	GO:0030436; asexual sporulation; biological_process	GO:0016811; hydrolase activity, acting on carbon-nitrogen (but not peptide) bonds, in linear amides; molecular_function
A01008	4	GO:0006400; tR modification; biological_process	GO:0008176; tR (guanine-N7-)-methyltransferase activity; molecular_function	GO:0008168; methyltransferase activity; molecular_function	GO:0008152;
A01009	1	GO:0008270; zinc ion binding; molecular_function
A01010	2	GO:0004540; ribonuclease activity; molecular_function	GO:0003723; R binding; molecular_function
A01011	5	GO:0004616; phosphogluco te dehydroge se (decarboxylating) activity; molecular_function	GO:0055114; oxidation-reduction process; biological_process	GO:0006098; pentose-phosphate shunt; biological_process	GO:0016491; oxidoreductase activity; molecular_function	GO:0004764; shikimate 5-dehydroge se activity; molecular_function
A01012	2	GO:0016810; hydrolase activity, acting on carbon-nitrogen (but not peptide) bonds; molecular_function	GO:0006807; nitrogen compound metabolic process; biological_process
A01014	4	GO:0003677; D binding; molecular_function	GO:0005634; nucleus; cellular_component	GO:0008270; zinc ion binding; molecular_function	GO:0006351; transcription, D -dependent; biological_process
A01015	4	GO:0005622; intracellular; cellular_component	GO:0003735; structural constituent of ribosome; molecular_function	GO:0005840; ribosome; cellular_component	GO:0006412; translation; biological_process
A01016	1	GO:0005634; nucleus; cellular_component
A01017	5	GO:0006306; D methylation; biological_process	GO:0009007; site-specific D -methyltransferase (adenine-specific) activity; molecular_function	GO:0032775; D methylation on adenine; biological_process	GO:0008170; N-methyltransferase activity; molecular_function	GO:0003677; D binding; molecular_function
A01018	10	GO:0006355; regulation of transcription, D -dependent; biological_process	GO:0006342; chromatin silencing; biological_process	GO:0070403; D+ binding; molecular_function	GO:0006476; protein deacetylation; biological_process	GO:0017136; D-dependent histone deacetylase activity; molecular_function	GO:0030976; thiamine pyrophosphate binding; molecular_function	GO:0051287; D binding; molecular_function	GO:0000287; magnesium ion binding; molecular_function	GO:0008270; zinc ion binding; molecular_function	GO:0016811; hydrolase activity, acting on carbon-nitrogen (but not peptide) bonds, in linear amides; molecular_function
A01019	5	GO:0005515; protein binding; molecular_function	GO:0042802; identical protein binding; molecular_function	GO:0055114; oxidation-reduction process; biological_process	GO:0006725; cellular aromatic compound metabolic process; biological_process	GO:0003824;
A01020	8	GO:0046872; metal ion binding; molecular_function	GO:0004190; aspartic-type endopeptidase activity; molecular_function	GO:0046873; metal ion transmembrane transporter activity; molecular_function	GO:0016021; integral to membrane; cellular_component	GO:0005515; protein binding; molecular_function	GO:0055085; transmembrane transport; biological_process	GO:0030001; metal ion transport; biological_process	GO:0016020; membrane; cellular_component
A01022	1	GO:0003855; 3-dehydroqui te dehydratase activity; molecular_function
A01023	2	GO:0005515; protein binding; molecular_function	GO:0016881; acid-amino acid ligase activity; molecular_function
A01027	2	GO:0016746; transferase activity, transferring acyl groups; molecular_function	GO:0008152;
A01029	2	GO:0042254; ribosome biogenesis; biological_process	GO:0005622; intracellular; cellular_component
A01030	2	GO:0016757; transferase activity, transferring glycosyl groups; molecular_function	GO:0008152;
A01031	11	GO:0016799; hydrolase activity, hydrolyzing N-glycosyl compounds; molecular_function	GO:0003735; structural constituent of ribosome; molecular_function	GO:0008270; zinc ion binding; molecular_function	GO:0006412; translation; biological_process	GO:0005840; ribosome; cellular_component	GO:0006289; nucleotide-excision repair; biological_process	GO:0005622; intracellular; cellular_component	GO:0003723; R binding; molecular_function	GO:0006284; base-excision repair; biological_process	GO:0003684; damaged D binding; molecular_function	GO:0003906; D -(apurinic or apyrimidinic site) lyase activity; molecular_function
A01032	4	GO:0005515; protein binding; molecular_function	GO:0008318; protein prenyltransferase activity; molecular_function	GO:0042802; identical protein binding; molecular_function	GO:0018342; protein prenylation; biological_process
A01033	10	GO:0016491; oxidoreductase activity; molecular_function	GO:0055114; oxidation-reduction process; biological_process	GO:0008152;	GO:0050660; flavin adenine dinucleotide binding; molecular_function	GO:0050662; coenzyme binding; molecular_function	GO:0044237; cellular metabolic process; biological_process	GO:0008270; zinc ion binding; molecular_function	GO:0006631; fatty acid metabolic process; biological_process	GO:0003824;	GO:0003857; 3-hydroxyacyl-CoA dehydroge se activity; molecular_function
A01035	7	GO:0016020; membrane; cellular_component	GO:0005524; ATP binding; molecular_function	GO:0004672; protein ki se activity; molecular_function	GO:0016773; phosphotransferase activity, alcohol group as acceptor; molecular_function	GO:0009103; lipopolysaccharide biosynthetic process; biological_process	GO:0003824;	GO:0006468; protein phosphorylation; biological_process
A01038	1	GO:0008270; zinc ion binding; molecular_function
A01039	10	GO:0048037; cofactor binding; molecular_function	GO:0004616; phosphogluco te dehydroge se (decarboxylating) activity; molecular_function	GO:0008152;	GO:0016616; oxidoreductase activity, acting on the CH-OH group of donors, D or DP as acceptor; molecular_function	GO:0003824;	GO:0008652; cellular amino acid biosynthetic process; biological_process	GO:0004455; ketol-acid reductoisomerase activity; molecular_function	GO:0051287; D binding; molecular_function	GO:0006098; pentose-phosphate shunt; biological_process	GO:0055114; oxidation-reduction process; biological_process
A01041	12	GO:0003924; GTPase activity; molecular_function	GO:0015093; ferrous iron transmembrane transporter activity; molecular_function	GO:0016021; integral to membrane; cellular_component	GO:0004455; ketol-acid reductoisomerase activity; molecular_function	GO:0005524; ATP binding; molecular_function	GO:0000166; nucleotide binding; molecular_function	GO:0005525; GTP binding; molecular_function	GO:0055114; oxidation-reduction process; biological_process	GO:0008152;	GO:0015684; ferrous iron transport; biological_process	GO:0016301; ki se activity; molecular_function	GO:0009082; branched chain family amino acid biosynthetic process; biological_process
A01042	1	GO:0016407; acetyltransferase activity; molecular_function
A01043	4	GO:0005515; protein binding; molecular_function	GO:0015035; protein disulfide oxidoreductase activity; molecular_function	GO:0009055;	GO:0045454; cell redox homeostasis; biological_process
A01044	3	GO:0016021; integral to membrane; cellular_component	GO:0055085; transmembrane transport; biological_process	GO:0022857; transmembrane transporter activity; molecular_function
A01048	8	GO:0055114; oxidation-reduction process; biological_process	GO:0004488; methylenetetrahydrofolate dehydroge se ( DP+) activity; molecular_function	GO:0009396; folic acid-containing compound biosynthetic process; biological_process	GO:0016491; oxidoreductase activity; molecular_function	GO:0008152;	GO:0050662; coenzyme binding; molecular_function	GO:0044237; cellular metabolic process; biological_process	GO:0003824;
A01050	5	GO:0005737; cytoplasm; cellular_component	GO:0009117; nucleotide metabolic process; biological_process	GO:0000166; nucleotide binding; molecular_function	GO:0008253; 5'-nucleotidase activity; molecular_function	GO:0000287; magnesium ion binding; molecular_function
A01054	1	GO:0005515; protein binding; molecular_function
A01056	1	GO:0005515; protein binding; molecular_function
A01057	2	GO:0016624; oxidoreductase activity, acting on the aldehyde or oxo group of donors, disulfide as acceptor; molecular_function	GO:0008152;
A01058	5	GO:0016020; membrane; cellular_component	GO:0055085; transmembrane transport; biological_process	GO:0006810; transport; biological_process	GO:0003333; amino acid transmembrane transport; biological_process	GO:0015171; amino acid transmembrane transporter activity; molecular_function
A01060	5	GO:0048038; quinone binding; molecular_function	GO:0009308; amine metabolic process; biological_process	GO:0008131; primary amine oxidase activity; molecular_function	GO:0055114; oxidation-reduction process; biological_process	GO:0005507; copper ion binding; molecular_function
A01061	3	GO:0022857; transmembrane transporter activity; molecular_function	GO:0055085; transmembrane transport; biological_process	GO:0016021; integral to membrane; cellular_component
A01062	7	GO:0004601; peroxidase activity; molecular_function	GO:0020037; heme binding; molecular_function	GO:0055114; oxidation-reduction process; biological_process	GO:0008152;	GO:0006979; response to oxidative stress; biological_process	GO:0008484; sulfuric ester hydrolase activity; molecular_function	GO:0003824;
A01063	2	GO:0008152;	GO:0008484; sulfuric ester hydrolase activity; molecular_function
A01064	1	GO:0019028; viral capsid; cellular_component
A01065	1	GO:0007049; cell cycle; biological_process
A01066	1	GO:0016020; membrane; cellular_component
A01068	6	GO:0004871; sig l transducer activity; molecular_function	GO:0007094; mitotic cell cycle spindle assembly checkpoint; biological_process	GO:0016021; integral to membrane; cellular_component	GO:0005834; heterotrimeric G-protein complex; cellular_component	GO:0007186; G-protein coupled receptor protein sig ling pathway; biological_process	GO:0008855; exodeoxyribonuclease VII activity; molecular_function
A01069	4	GO:0004784; superoxide dismutase activity; molecular_function	GO:0046872; metal ion binding; molecular_function	GO:0006801; superoxide metabolic process; biological_process	GO:0055114; oxidation-reduction process; biological_process
A01070	6	GO:0007010; cytoskeleton organization; biological_process	GO:0003779; actin binding; molecular_function	GO:0006355; regulation of transcription, D -dependent; biological_process	GO:0003676; nucleic acid binding; molecular_function	GO:0005634; nucleus; cellular_component	GO:0003677; D binding; molecular_function
A01074	2	GO:0005975; carbohydrate metabolic process; biological_process	GO:0016773; phosphotransferase activity, alcohol group as acceptor; molecular_function
A01075	12	GO:0005524; ATP binding; molecular_function	GO:0009378; four-way junction helicase activity; molecular_function	GO:0004222; metalloendopeptidase activity; molecular_function	GO:0006508; proteolysis; biological_process	GO:0015995; chlorophyll biosynthetic process; biological_process	GO:0016887; ATPase activity; molecular_function	GO:0006281; D repair; biological_process	GO:0016851; magnesium chelatase activity; molecular_function	GO:0015979; photosynthesis; biological_process	GO:0016301; ki se activity; molecular_function	GO:0003678; D helicase activity; molecular_function	GO:0006310; D recombi tion; biological_process
A01076	4	GO:0003824;	GO:0008299; isoprenoid biosynthetic process; biological_process	GO:0016779; nucleotidyltransferase activity; molecular_function	GO:0009058; biosynthetic process; biological_process
A01078	2	GO:0016491; oxidoreductase activity; molecular_function	GO:0008152;
A01079	1	GO:0005515; protein binding; molecular_function
A01080	3	GO:0005089; Rho guanyl-nucleotide exchange factor activity; molecular_function	GO:0005515; protein binding; molecular_function	GO:0035023; regulation of Rho protein sig l transduction; biological_process
A01081	2	GO:0009058; biosynthetic process; biological_process	GO:0030170; pyridoxal phosphate binding; molecular_function
A01084	5	GO:0046872; metal ion binding; molecular_function	GO:0005743; mitochondrial inner membrane; cellular_component	GO:0032040; small-subunit processome; cellular_component	GO:0007005; mitochondrion organization; biological_process	GO:0006270; D -dependent D replication initiation; biological_process
A01085	2	GO:0008152;	GO:0016746; transferase activity, transferring acyl groups; molecular_function
A01086	7	GO:0016765; transferase activity, transferring alkyl or aryl (other than methyl) groups; molecular_function	GO:0055114; oxidation-reduction process; biological_process	GO:0050661; DP binding; molecular_function	GO:0043115; precorrin-2 dehydroge se activity; molecular_function	GO:0006779; porphyrin biosynthetic process; biological_process	GO:0019354; siroheme biosynthetic process; biological_process	GO:0016491; oxidoreductase activity; molecular_function
A01087	4	GO:0042578; phosphoric ester hydrolase activity; molecular_function	GO:0005975; carbohydrate metabolic process; biological_process	GO:0042132; fructose 1,6-bisphosphate 1-phosphatase activity; molecular_function	GO:0046854; phosphatidylinositol phosphorylation; biological_process
A01088	2	GO:0008152;	GO:0016491; oxidoreductase activity; molecular_function
A01089	3	GO:0016592; mediator complex; cellular_component	GO:0006357; regulation of transcription from R polymerase II promoter; biological_process	GO:0001104; R polymerase II transcription cofactor activity; molecular_function
A01090	3	GO:0006950; response to stress; biological_process	GO:0001671; ATPase activator activity; molecular_function	GO:0051087; chaperone binding; molecular_function
A01091	16	GO:0006457; protein folding; biological_process	GO:0050920; regulation of chemotaxis; biological_process	GO:0003824;	GO:0051082; unfolded protein binding; molecular_function	GO:0007049; cell cycle; biological_process	GO:0009288; bacterial-type flagellum; cellular_component	GO:0003677; D binding; molecular_function	GO:0005634; nucleus; cellular_component	GO:0005882; intermediate filament; cellular_component	GO:0016272; prefoldin complex; cellular_component	GO:0015991; ATP hydrolysis coupled proton transport; biological_process	GO:0000786; nucleosome; cellular_component	GO:0033179; proton-transporting V-type ATPase, V0 domain; cellular_component	GO:0015078; hydrogen ion transmembrane transporter activity; molecular_function	GO:0006334; nucleosome assembly; biological_process	GO:0005198;
A01094	4	GO:0006355; regulation of transcription, D -dependent; biological_process	GO:0016747; transferase activity, transferring acyl groups other than amino-acyl groups; molecular_function	GO:0005634; nucleus; cellular_component	GO:0005515; protein binding; molecular_function
A01096	6	GO:0006355; regulation of transcription, D -dependent; biological_process	GO:0008270; zinc ion binding; molecular_function	GO:0006351; transcription, D -dependent; biological_process	GO:0005634; nucleus; cellular_component	GO:0003677; D binding; molecular_function	GO:0000981; sequence-specific D binding R polymerase II transcription factor activity; molecular_function
A01097	3	GO:0003887; D -directed D polymerase activity; molecular_function	GO:0003677; D binding; molecular_function	GO:0006351; transcription, D -dependent; biological_process
A01098	2	GO:0008270; zinc ion binding; molecular_function	GO:0004089; carbo te dehydratase activity; molecular_function
A01099	1	GO:0016787; hydrolase activity; molecular_function
A01101	2	GO:0016758; transferase activity, transferring hexosyl groups; molecular_function	GO:0006506; GPI anchor biosynthetic process; biological_process
A01102	1	GO:0005515; protein binding; molecular_function
A01103	2	GO:0016747; transferase activity, transferring acyl groups other than amino-acyl groups; molecular_function	GO:0008152;
A01105	4	GO:0003779; actin binding; molecular_function	GO:0030036; actin cytoskeleton organization; biological_process	GO:0016043; cellular component organization; biological_process	GO:0017048; Rho GTPase binding; molecular_function
A01106	3	GO:0006810; transport; biological_process	GO:0005215;	GO:0016020; membrane; cellular_component
A01107	5	GO:0050750; low-density lipoprotein particle receptor binding; molecular_function	GO:0008201; heparin binding; molecular_function	GO:0005783; endoplasmic reticulum; cellular_component	GO:0015031; protein transport; biological_process	GO:0019902; phosphatase binding; molecular_function
A01110	4	GO:0016651; oxidoreductase activity, acting on DH or DPH; molecular_function	GO:0055114; oxidation-reduction process; biological_process	GO:0051539; 4 iron, 4 sulfur cluster binding; molecular_function	GO:0005515; protein binding; molecular_function
A01111	2	GO:0005515; protein binding; molecular_function	GO:0016881; acid-amino acid ligase activity; molecular_function
A01112	2	GO:0004190; aspartic-type endopeptidase activity; molecular_function	GO:0006508; proteolysis; biological_process
A01113	2	GO:0005643; nuclear pore; cellular_component	GO:0006810; transport; biological_process
A01114	2	GO:0008152;	GO:0003824;
A01115	2	GO:0006270; D -dependent D replication initiation; biological_process	GO:0005515; protein binding; molecular_function
A01116	5	GO:0009058; biosynthetic process; biological_process	GO:0030170; pyridoxal phosphate binding; molecular_function	GO:0006520; cellular amino acid metabolic process; biological_process	GO:0008152;	GO:0016829; lyase activity; molecular_function
A01117	15	GO:0006355; regulation of transcription, D -dependent; biological_process	GO:0015995; chlorophyll biosynthetic process; biological_process	GO:0070526; threonylcarbamoyladenosine biosynthetic process; biological_process	GO:0008134; transcription factor binding; molecular_function	GO:0016787; hydrolase activity; molecular_function	GO:0009378; four-way junction helicase activity; molecular_function	GO:0005524; ATP binding; molecular_function	GO:0006310; D recombi tion; biological_process	GO:0003678; D helicase activity; molecular_function	GO:0015979; photosynthesis; biological_process	GO:0003677; D binding; molecular_function	GO:0016851; magnesium chelatase activity; molecular_function	GO:0016887; ATPase activity; molecular_function	GO:0006281; D repair; biological_process	GO:0043531; ADP binding; molecular_function
A01118	1	GO:0005509; calcium ion binding; molecular_function
A01119	3	GO:0006508; proteolysis; biological_process	GO:0004222; metalloendopeptidase activity; molecular_function	GO:0008270; zinc ion binding; molecular_function
A01120	2	GO:0008152;	GO:0003824;
A01121	11	GO:0016616; oxidoreductase activity, acting on the CH-OH group of donors, D or DP as acceptor; molecular_function	GO:0003824;	GO:0006694; steroid biosynthetic process; biological_process	GO:0044237; cellular metabolic process; biological_process	GO:0000103; sulfate assimilation; biological_process	GO:0050662; coenzyme binding; molecular_function	GO:0008152;	GO:0003854; 3-beta-hydroxy-delta5-steroid dehydroge se activity; molecular_function	GO:0004020; adenylylsulfate ki se activity; molecular_function	GO:0055114; oxidation-reduction process; biological_process	GO:0005524; ATP binding; molecular_function
A01122	1	GO:0008270; zinc ion binding; molecular_function
A01123	2	GO:0055085; transmembrane transport; biological_process	GO:0016021; integral to membrane; cellular_component
A01125	4	GO:0008152;	GO:0016788; hydrolase activity, acting on ester bonds; molecular_function	GO:0003824;	GO:0009058; biosynthetic process; biological_process
A01126	4	GO:0016705; oxidoreductase activity, acting on paired donors, with incorporation or reduction of molecular oxygen; molecular_function	GO:0005506; iron ion binding; molecular_function	GO:0020037; heme binding; molecular_function	GO:0055114; oxidation-reduction process; biological_process
A01127	3	GO:0008239; dipeptidyl-peptidase activity; molecular_function	GO:0004177; aminopeptidase activity; molecular_function	GO:0006508; proteolysis; biological_process
A01129	3	GO:0022857; transmembrane transporter activity; molecular_function	GO:0016021; integral to membrane; cellular_component	GO:0055085; transmembrane transport; biological_process
A01130	6	GO:0006351; transcription, D -dependent; biological_process	GO:0008270; zinc ion binding; molecular_function	GO:0006355; regulation of transcription, D -dependent; biological_process	GO:0000981; sequence-specific D binding R polymerase II transcription factor activity; molecular_function	GO:0003677; D binding; molecular_function	GO:0005634; nucleus; cellular_component
A01131	3	GO:0055114; oxidation-reduction process; biological_process	GO:0008152;	GO:0016491; oxidoreductase activity; molecular_function
A01132	3	GO:0008239; dipeptidyl-peptidase activity; molecular_function	GO:0006508; proteolysis; biological_process	GO:0004177; aminopeptidase activity; molecular_function
A01133	2	GO:0004252; serine-type endopeptidase activity; molecular_function	GO:0016021; integral to membrane; cellular_component
A01134	1	GO:0045735;
A01135	5	GO:0050660; flavin adenine dinucleotide binding; molecular_function	GO:0008033; tR processing; biological_process	GO:0016491; oxidoreductase activity; molecular_function	GO:0016831; carboxy-lyase activity; molecular_function	GO:0055114; oxidation-reduction process; biological_process
A01137	5	GO:0004555; alpha,alpha-trehalase activity; molecular_function	GO:0016021; integral to membrane; cellular_component	GO:0006665; sphingolipid metabolic process; biological_process	GO:0004348; glucosylceramidase activity; molecular_function	GO:0005991; trehalose metabolic process; biological_process
A01138	3	GO:0003684; damaged D binding; molecular_function	GO:0006281; D repair; biological_process	GO:0003887; D -directed D polymerase activity; molecular_function
A01139	4	GO:0005198;	GO:0019031; viral envelope; cellular_component	GO:0019028; viral capsid; cellular_component	GO:0006914; autophagy; biological_process
A01140	5	GO:0055114; oxidation-reduction process; biological_process	GO:0051536; iron-sulfur cluster binding; molecular_function	GO:0046872; metal ion binding; molecular_function	GO:0016491; oxidoreductase activity; molecular_function	GO:0009055;
A01141	4	GO:0004386; helicase activity; molecular_function	GO:0003676; nucleic acid binding; molecular_function	GO:0005524; ATP binding; molecular_function	GO:0003677; D binding; molecular_function
A01142	6	GO:0005524; ATP binding; molecular_function	GO:0016887; ATPase activity; molecular_function	GO:0016740; transferase activity; molecular_function	GO:0008152;	GO:0006810; transport; biological_process	GO:0016301; ki se activity; molecular_function
A01143	3	GO:0007067; mitosis; biological_process	GO:0045454; cell redox homeostasis; biological_process	GO:0005681; spliceosomal complex; cellular_component
A01146	4	GO:0008762; UDP-N-acetylmuramate dehydroge se activity; molecular_function	GO:0055114; oxidation-reduction process; biological_process	GO:0050660; flavin adenine dinucleotide binding; molecular_function	GO:0016491; oxidoreductase activity; molecular_function
A01148	2	GO:0016788; hydrolase activity, acting on ester bonds; molecular_function	GO:0006629; lipid metabolic process; biological_process
A01149	4	GO:0003735; structural constituent of ribosome; molecular_function	GO:0006412; translation; biological_process	GO:0005840; ribosome; cellular_component	GO:0005622; intracellular; cellular_component
A01150	4	GO:0009116; nucleoside metabolic process; biological_process	GO:0009165; nucleotide biosynthetic process; biological_process	GO:0004749; ribose phosphate diphosphoki se activity; molecular_function	GO:0000287; magnesium ion binding; molecular_function
A01151	5	GO:0005515; protein binding; molecular_function	GO:0046961; proton-transporting ATPase activity, rotatio l mechanism; molecular_function	GO:0015991; ATP hydrolysis coupled proton transport; biological_process	GO:0000221; vacuolar proton-transporting V-type ATPase, V1 domain; cellular_component	GO:0004842; ubiquitin-protein ligase activity; molecular_function
A01152	4	GO:0006629; lipid metabolic process; biological_process	GO:0016021; integral to membrane; cellular_component	GO:0005737; cytoplasm; cellular_component	GO:0016627; oxidoreductase activity, acting on the CH-CH group of donors; molecular_function
A01153	2	GO:0016021; integral to membrane; cellular_component	GO:0016758; transferase activity, transferring hexosyl groups; molecular_function
A01154	4	GO:0005622; intracellular; cellular_component	GO:0003735; structural constituent of ribosome; molecular_function	GO:0006412; translation; biological_process	GO:0005840; ribosome; cellular_component
A01155	2	GO:0003824;	GO:0008152;
A01156	14	GO:0009378; four-way junction helicase activity; molecular_function	GO:0005524; ATP binding; molecular_function	GO:0015995; chlorophyll biosynthetic process; biological_process	GO:0006355; regulation of transcription, D -dependent; biological_process	GO:0006260; D replication; biological_process	GO:0070526; threonylcarbamoyladenosine biosynthetic process; biological_process	GO:0008134; transcription factor binding; molecular_function	GO:0016887; ATPase activity; molecular_function	GO:0006281; D repair; biological_process	GO:0016851; magnesium chelatase activity; molecular_function	GO:0003678; D helicase activity; molecular_function	GO:0006310; D recombi tion; biological_process	GO:0016301; ki se activity; molecular_function	GO:0015979; photosynthesis; biological_process
A01157	10	GO:0016192; vesicle-mediated transport; biological_process	GO:0016020; membrane; cellular_component	GO:0019867; outer membrane; cellular_component	GO:0005515; protein binding; molecular_function	GO:0016021; integral to membrane; cellular_component	GO:0006886; intracellular protein transport; biological_process	GO:0042803; protein homodimerization activity; molecular_function	GO:0045502; dynein binding; molecular_function	GO:0006948; induction by virus of host cell-cell fusion; biological_process	GO:0008134; transcription factor binding; molecular_function
A01163	6	GO:0005097; Rab GTPase activator activity; molecular_function	GO:0032313; regulation of Rab GTPase activity; biological_process	GO:0006355; regulation of transcription, D -dependent; biological_process	GO:0007094; mitotic cell cycle spindle assembly checkpoint; biological_process	GO:0005634; nucleus; cellular_component	GO:0003677; D binding; molecular_function
A01164	1	GO:0032040; small-subunit processome; cellular_component
A01165	1	GO:0005515; protein binding; molecular_function
A01166	1	GO:0009439; cya te metabolic process; biological_process
A01169	2	GO:0008199; ferric iron binding; molecular_function	GO:0016226; iron-sulfur cluster assembly; biological_process
A01171	2	GO:0006887; exocytosis; biological_process	GO:0000145; exocyst; cellular_component
A01172	7	GO:0008152;	GO:0050662; coenzyme binding; molecular_function	GO:0044237; cellular metabolic process; biological_process	GO:0045226; extracellular polysaccharide biosynthetic process; biological_process	GO:0016491; oxidoreductase activity; molecular_function	GO:0003824;	GO:0008831; dTDP-4-dehydrorhamnose reductase activity; molecular_function
A01174	4	GO:0019752; carboxylic acid metabolic process; biological_process	GO:0016831; carboxy-lyase activity; molecular_function	GO:0030170; pyridoxal phosphate binding; molecular_function	GO:0008152;
A01175	2	GO:0055085; transmembrane transport; biological_process	GO:0016021; integral to membrane; cellular_component
A01176	1	GO:0003824;
A01177	2	GO:0055114; oxidation-reduction process; biological_process	GO:0070402; DPH binding; molecular_function
A01179	1	GO:0004045; aminoacyl-tR hydrolase activity; molecular_function
A01181	2	GO:0009058; biosynthetic process; biological_process	GO:0030170; pyridoxal phosphate binding; molecular_function
A01182	5	GO:0004871; sig l transducer activity; molecular_function	GO:0042384; cilium assembly; biological_process	GO:0036038;	GO:0000160; two-component sig l transduction system (phosphorelay); biological_process	GO:0010826; negative regulation of centrosome duplication; biological_process
A01184	4	GO:0005634; nucleus; cellular_component	GO:0000981; sequence-specific D binding R polymerase II transcription factor activity; molecular_function	GO:0006355; regulation of transcription, D -dependent; biological_process	GO:0008270; zinc ion binding; molecular_function
A01185	3	GO:0008168; methyltransferase activity; molecular_function	GO:0006364; rR processing; biological_process	GO:0005515; protein binding; molecular_function
A01186	9	GO:0043093; cytokinesis by bi ry fission; biological_process	GO:0004842; ubiquitin-protein ligase activity; molecular_function	GO:0046872; metal ion binding; molecular_function	GO:0008855; exodeoxyribonuclease VII activity; molecular_function	GO:0005515; protein binding; molecular_function	GO:0005737; cytoplasm; cellular_component	GO:0008270; zinc ion binding; molecular_function	GO:0000917; barrier septum formation; biological_process	GO:0005680; a phase-promoting complex; cellular_component
A01187	2	GO:0046872; metal ion binding; molecular_function	GO:0000166; nucleotide binding; molecular_function
A01188	2	GO:0008080; N-acetyltransferase activity; molecular_function	GO:0016747; transferase activity, transferring acyl groups other than amino-acyl groups; molecular_function
A01189	3	GO:0008168; methyltransferase activity; molecular_function	GO:0008152;	GO:0008610; lipid biosynthetic process; biological_process
A01190	4	GO:0006412; translation; biological_process	GO:0005840; ribosome; cellular_component	GO:0003735; structural constituent of ribosome; molecular_function	GO:0005622; intracellular; cellular_component
A01191	7	GO:0006355; regulation of transcription, D -dependent; biological_process	GO:0008270; zinc ion binding; molecular_function	GO:0003700; sequence-specific D binding transcription factor activity; molecular_function	GO:0043565; sequence-specific D binding; molecular_function	GO:0007165; sig l transduction; biological_process	GO:0005515; protein binding; molecular_function	GO:0004871; sig l transducer activity; molecular_function
A01193	19	GO:0003857; 3-hydroxyacyl-CoA dehydroge se activity; molecular_function	GO:0048037; cofactor binding; molecular_function	GO:0000156; two-component response regulator activity; molecular_function	GO:0006631; fatty acid metabolic process; biological_process	GO:0000160; two-component sig l transduction system (phosphorelay); biological_process	GO:0003824;	GO:0055114; oxidation-reduction process; biological_process	GO:0016491; oxidoreductase activity; molecular_function	GO:0006813; potassium ion transport; biological_process	GO:0004616; phosphogluco te dehydroge se (decarboxylating) activity; molecular_function	GO:0003677; D binding; molecular_function	GO:0016616; oxidoreductase activity, acting on the CH-OH group of donors, D or DP as acceptor; molecular_function	GO:0050662; coenzyme binding; molecular_function	GO:0044237; cellular metabolic process; biological_process	GO:0006098; pentose-phosphate shunt; biological_process	GO:0006189; 'de novo' IMP biosynthetic process; biological_process	GO:0008716; D-alanine-D-alanine ligase activity; molecular_function	GO:0005524; ATP binding; molecular_function	GO:0046872; metal ion binding; molecular_function
A01195	1	GO:0006270; D -dependent D replication initiation; biological_process
A01197	5	GO:0003735; structural constituent of ribosome; molecular_function	GO:0006414; translatio l elongation; biological_process	GO:0005840; ribosome; cellular_component	GO:0005622; intracellular; cellular_component	GO:0005515; protein binding; molecular_function
A01198	1	GO:0038032;
A01200	2	GO:0008080; N-acetyltransferase activity; molecular_function	GO:0005515; protein binding; molecular_function
A01201	2	GO:0005634; nucleus; cellular_component	GO:0006281; D repair; biological_process
A01202	3	GO:0030001; metal ion transport; biological_process	GO:0000166; nucleotide binding; molecular_function	GO:0046872; metal ion binding; molecular_function
A01204	2	GO:0016491; oxidoreductase activity; molecular_function	GO:0055114; oxidation-reduction process; biological_process
A01205	1	GO:0016787; hydrolase activity; molecular_function
A01207	3	GO:0030488; tR methylation; biological_process	GO:0031515; tR (m1A) methyltransferase complex; cellular_component	GO:0016429; tR (adenine-N1-)-methyltransferase activity; molecular_function
A01208	3	GO:0016787; hydrolase activity; molecular_function	GO:0006508; proteolysis; biological_process	GO:0008236; serine-type peptidase activity; molecular_function
A01211	5	GO:0035556; intracellular sig l transduction; biological_process	GO:0006260; D replication; biological_process	GO:0003677; D binding; molecular_function	GO:0000166; nucleotide binding; molecular_function	GO:0003887; D -directed D polymerase activity; molecular_function
A01212	2	GO:0008168; methyltransferase activity; molecular_function	GO:0008152;
A01215	1	GO:0016757; transferase activity, transferring glycosyl groups; molecular_function
A01216	2	GO:0016021; integral to membrane; cellular_component	GO:0055085; transmembrane transport; biological_process
A01221	5	GO:0016020; membrane; cellular_component	GO:0008948; oxaloacetate decarboxylase activity; molecular_function	GO:0071436; sodium ion export; biological_process	GO:0015081; sodium ion transmembrane transporter activity; molecular_function	GO:0035091; phosphatidylinositol binding; molecular_function
A01222	6	GO:0004672; protein ki se activity; molecular_function	GO:0016773; phosphotransferase activity, alcohol group as acceptor; molecular_function	GO:0009103; lipopolysaccharide biosynthetic process; biological_process	GO:0006468; protein phosphorylation; biological_process	GO:0005524; ATP binding; molecular_function	GO:0016020; membrane; cellular_component
A01224	4	GO:0006457; protein folding; biological_process	GO:0005509; calcium ion binding; molecular_function	GO:0051082; unfolded protein binding; molecular_function	GO:0005783; endoplasmic reticulum; cellular_component
A01225	5	GO:0008152;	GO:0003995; acyl-CoA dehydroge se activity; molecular_function	GO:0016491; oxidoreductase activity; molecular_function	GO:0008218; bioluminescence; biological_process	GO:0055114; oxidation-reduction process; biological_process
A01227	22	GO:0030674; protein binding, bridging; molecular_function	GO:0045502; dynein binding; molecular_function	GO:0006434; seryl-tR aminoacylation; biological_process	GO:0042803; protein homodimerization activity; molecular_function	GO:0004828; serine-tR ligase activity; molecular_function	GO:0000166; nucleotide binding; molecular_function	GO:0019867; outer membrane; cellular_component	GO:0006606; protein import into nucleus; biological_process	GO:0007049; cell cycle; biological_process	GO:0005737; cytoplasm; cellular_component	GO:0005577; fibrinogen complex; cellular_component	GO:0051082; unfolded protein binding; molecular_function	GO:0005643; nuclear pore; cellular_component	GO:0008134; transcription factor binding; molecular_function	GO:0005102; receptor binding; molecular_function	GO:0005604; basement membrane; cellular_component	GO:0007155; cell adhesion; biological_process	GO:0051258; protein polymerization; biological_process	GO:0005524; ATP binding; molecular_function	GO:0030168; platelet activation; biological_process	GO:0017048; Rho GTPase binding; molecular_function	GO:0007165; sig l transduction; biological_process
A01228	7	GO:0008033; tR processing; biological_process	GO:0016491; oxidoreductase activity; molecular_function	GO:0043115; precorrin-2 dehydroge se activity; molecular_function	GO:0019354; siroheme biosynthetic process; biological_process	GO:0006779; porphyrin biosynthetic process; biological_process	GO:0050660; flavin adenine dinucleotide binding; molecular_function	GO:0055114; oxidation-reduction process; biological_process
A01230	2	GO:0006508; proteolysis; biological_process	GO:0004252; serine-type endopeptidase activity; molecular_function
A01231	9	GO:0042729; DASH complex; cellular_component	GO:0005801; cis-Golgi network; cellular_component	GO:0016020; membrane; cellular_component	GO:0008608; attachment of spindle microtubules to kinetochore; biological_process	GO:0035091; phosphatidylinositol binding; molecular_function	GO:0005737; cytoplasm; cellular_component	GO:0005515; protein binding; molecular_function	GO:0072686; mitotic spindle; cellular_component	GO:0006886; intracellular protein transport; biological_process
A01232	4	GO:0050660; flavin adenine dinucleotide binding; molecular_function	GO:0004506; squalene monooxyge se activity; molecular_function	GO:0016021; integral to membrane; cellular_component	GO:0055114; oxidation-reduction process; biological_process
A01234	4	GO:0006418; tR aminoacylation for protein translation; biological_process	GO:0005524; ATP binding; molecular_function	GO:0004812; aminoacyl-tR ligase activity; molecular_function	GO:0000166; nucleotide binding; molecular_function
A01235	4	GO:0006950; response to stress; biological_process	GO:0000746; conjugation; biological_process	GO:0019867; outer membrane; cellular_component	GO:0016021; integral to membrane; cellular_component
A01237	5	GO:0005737; cytoplasm; cellular_component	GO:0005852; eukaryotic translation initiation factor 3 complex; cellular_component	GO:0004221; ubiquitin thiolesterase activity; molecular_function	GO:0003743; translation initiation factor activity; molecular_function	GO:0006511; ubiquitin-dependent protein catabolic process; biological_process
A01238	8	GO:0008374; O-acyltransferase activity; molecular_function	GO:0016788; hydrolase activity, acting on ester bonds; molecular_function	GO:0004806; triglyceride lipase activity; molecular_function	GO:0006886; intracellular protein transport; biological_process	GO:0006629; lipid metabolic process; biological_process	GO:0009058; biosynthetic process; biological_process	GO:0006505; GPI anchor metabolic process; biological_process	GO:0016787; hydrolase activity; molecular_function
A01239	1	GO:0016757; transferase activity, transferring glycosyl groups; molecular_function
A01240	4	GO:0005506; iron ion binding; molecular_function	GO:0016705; oxidoreductase activity, acting on paired donors, with incorporation or reduction of molecular oxygen; molecular_function	GO:0055114; oxidation-reduction process; biological_process	GO:0020037; heme binding; molecular_function
A01241	3	GO:0005515; protein binding; molecular_function	GO:0055114; oxidation-reduction process; biological_process	GO:0016491; oxidoreductase activity; molecular_function
A01242	3	GO:0005524; ATP binding; molecular_function	GO:0004140; dephospho-CoA ki se activity; molecular_function	GO:0015937; coenzyme A biosynthetic process; biological_process
A01244	5	GO:0003824;	GO:0016491; oxidoreductase activity; molecular_function	GO:0044237; cellular metabolic process; biological_process	GO:0050662; coenzyme binding; molecular_function	GO:0008152;
A01245	3	GO:0006378; mR polyadenylation; biological_process	GO:0003729; mR binding; molecular_function	GO:0005849; mR cleavage factor complex; cellular_component
A01248	4	GO:0055114; oxidation-reduction process; biological_process	GO:0008839; dihydrodipicoli te reductase activity; molecular_function	GO:0016620; oxidoreductase activity, acting on the aldehyde or oxo group of donors, D or DP as acceptor; molecular_function	GO:0009089; lysine biosynthetic process via diaminopimelate; biological_process
A01250	3	GO:0005622; intracellular; cellular_component	GO:0003677; D binding; molecular_function	GO:0043565; sequence-specific D binding; molecular_function
A01251	8	GO:0006695; cholesterol biosynthetic process; biological_process	GO:0050660; flavin adenine dinucleotide binding; molecular_function	GO:0055114; oxidation-reduction process; biological_process	GO:0008762; UDP-N-acetylmuramate dehydroge se activity; molecular_function	GO:0009116; nucleoside metabolic process; biological_process	GO:0005737; cytoplasm; cellular_component	GO:0016491; oxidoreductase activity; molecular_function	GO:0004631; phosphomevalo te ki se activity; molecular_function
A01252	1	GO:0003676; nucleic acid binding; molecular_function
A01253	2	GO:0008080; N-acetyltransferase activity; molecular_function	GO:0016747; transferase activity, transferring acyl groups other than amino-acyl groups; molecular_function
A01255	6	GO:0016491; oxidoreductase activity; molecular_function	GO:0016627; oxidoreductase activity, acting on the CH-CH group of donors; molecular_function	GO:0008152;	GO:0050660; flavin adenine dinucleotide binding; molecular_function	GO:0003995; acyl-CoA dehydroge se activity; molecular_function	GO:0055114; oxidation-reduction process; biological_process
A01256	4	GO:0008152;	GO:0016787; hydrolase activity; molecular_function	GO:0008236; serine-type peptidase activity; molecular_function	GO:0006508; proteolysis; biological_process
A01258	6	GO:0008033; tR processing; biological_process	GO:0016117; carotenoid biosynthetic process; biological_process	GO:0016491; oxidoreductase activity; molecular_function	GO:0016705; oxidoreductase activity, acting on paired donors, with incorporation or reduction of molecular oxygen; molecular_function	GO:0050660; flavin adenine dinucleotide binding; molecular_function	GO:0055114; oxidation-reduction process; biological_process
A01259	2	GO:0055085; transmembrane transport; biological_process	GO:0016021; integral to membrane; cellular_component
A01260	4	GO:0016705; oxidoreductase activity, acting on paired donors, with incorporation or reduction of molecular oxygen; molecular_function	GO:0005506; iron ion binding; molecular_function	GO:0055114; oxidation-reduction process; biological_process	GO:0020037; heme binding; molecular_function
A01261	4	GO:0000166; nucleotide binding; molecular_function	GO:0004812; aminoacyl-tR ligase activity; molecular_function	GO:0005524; ATP binding; molecular_function	GO:0006418; tR aminoacylation for protein translation; biological_process
A01262	2	GO:0008152;	GO:0003824;
A01265	2	GO:0016021; integral to membrane; cellular_component	GO:0055085; transmembrane transport; biological_process
A01267	19	GO:0006694; steroid biosynthetic process; biological_process	GO:0016616; oxidoreductase activity, acting on the CH-OH group of donors, D or DP as acceptor; molecular_function	GO:0050662; coenzyme binding; molecular_function	GO:0000103; sulfate assimilation; biological_process	GO:0044237; cellular metabolic process; biological_process	GO:0045226; extracellular polysaccharide biosynthetic process; biological_process	GO:0004127; cytidylate ki se activity; molecular_function	GO:0016887; ATPase activity; molecular_function	GO:0003972; R ligase (ATP) activity; molecular_function	GO:0004020; adenylylsulfate ki se activity; molecular_function	GO:0005524; ATP binding; molecular_function	GO:0006139; nucleobase, nucleoside, nucleotide and nucleic acid metabolic process; biological_process	GO:0003824;	GO:0008152;	GO:0006388; tR splicing, via endonucleolytic cleavage and ligation; biological_process	GO:0008831; dTDP-4-dehydrorhamnose reductase activity; molecular_function	GO:0003854; 3-beta-hydroxy-delta5-steroid dehydroge se activity; molecular_function	GO:0055114; oxidation-reduction process; biological_process	GO:0009058; biosynthetic process; biological_process
A01268	7	GO:0042802; identical protein binding; molecular_function	GO:0000981; sequence-specific D binding R polymerase II transcription factor activity; molecular_function	GO:0005634; nucleus; cellular_component	GO:0003677; D binding; molecular_function	GO:0006355; regulation of transcription, D -dependent; biological_process	GO:0008270; zinc ion binding; molecular_function	GO:0006351; transcription, D -dependent; biological_process
A01269	4	GO:0016805; dipeptidase activity; molecular_function	GO:0008152;	GO:0003824;	GO:0006508; proteolysis; biological_process
A01270	5	GO:0016020; membrane; cellular_component	GO:0043565; sequence-specific D binding; molecular_function	GO:0003700; sequence-specific D binding transcription factor activity; molecular_function	GO:0005634; nucleus; cellular_component	GO:0006355; regulation of transcription, D -dependent; biological_process
A01273	4	GO:0003824;	GO:0008199; ferric iron binding; molecular_function	GO:0055114; oxidation-reduction process; biological_process	GO:0006725; cellular aromatic compound metabolic process; biological_process
A01274	6	GO:0009058; biosynthetic process; biological_process	GO:0005524; ATP binding; molecular_function	GO:0046983; protein dimerization activity; molecular_function	GO:0016874; ligase activity; molecular_function	GO:0051536; iron-sulfur cluster binding; molecular_function	GO:0003824;
A01275	2	GO:0006413; translatio l initiation; biological_process	GO:0003743; translation initiation factor activity; molecular_function
A01276	4	GO:0030833; regulation of actin filament polymerization; biological_process	GO:0005856; cytoskeleton; cellular_component	GO:0034314; Arp2/3 complex-mediated actin nucleation; biological_process	GO:0005885; Arp2/3 protein complex; cellular_component
A01277	3	GO:0006508; proteolysis; biological_process	GO:0008236; serine-type peptidase activity; molecular_function	GO:0016787; hydrolase activity; molecular_function
A01278	23	GO:0006614; SRP-dependent cotranslatio l protein targeting to membrane; biological_process	GO:0006810; transport; biological_process	GO:0016851; magnesium chelatase activity; molecular_function	GO:0006281; D repair; biological_process	GO:0006260; D replication; biological_process	GO:0015995; chlorophyll biosynthetic process; biological_process	GO:0016787; hydrolase activity; molecular_function	GO:0003724; R helicase activity; molecular_function	GO:0009360; D polymerase III complex; cellular_component	GO:0003887; D -directed D polymerase activity; molecular_function	GO:0009378; four-way junction helicase activity; molecular_function	GO:0015979; photosynthesis; biological_process	GO:0006310; D recombi tion; biological_process	GO:0004797; thymidine ki se activity; molecular_function	GO:0003677; D binding; molecular_function	GO:0008026; ATP-dependent helicase activity; molecular_function	GO:0003723; R binding; molecular_function	GO:0016887; ATPase activity; molecular_function	GO:0008134; transcription factor binding; molecular_function	GO:0003676; nucleic acid binding; molecular_function	GO:0006355; regulation of transcription, D -dependent; biological_process	GO:0005525; GTP binding; molecular_function	GO:0005524; ATP binding; molecular_function
A01279	1	GO:0003993; acid phosphatase activity; molecular_function
A01280	3	GO:0055114; oxidation-reduction process; biological_process	GO:0008270; zinc ion binding; molecular_function	GO:0016491; oxidoreductase activity; molecular_function
A01281	2	GO:0004650; polygalacturo se activity; molecular_function	GO:0005975; carbohydrate metabolic process; biological_process
A01282	2	GO:0006457; protein folding; biological_process	GO:0003755; peptidyl-prolyl cis-trans isomerase activity; molecular_function
A01284	2	GO:0004107; chorismate synthase activity; molecular_function	GO:0009073; aromatic amino acid family biosynthetic process; biological_process
A01285	1	GO:0003682; chromatin binding; molecular_function
A01286	4	GO:0008270; zinc ion binding; molecular_function	GO:0006511; ubiquitin-dependent protein catabolic process; biological_process	GO:0004221; ubiquitin thiolesterase activity; molecular_function	GO:0005515; protein binding; molecular_function
A01287	3	GO:0008612; peptidyl-lysine modification to hypusine; biological_process	GO:0003824;	GO:0009058; biosynthetic process; biological_process
A01289	7	GO:0055114; oxidation-reduction process; biological_process	GO:0020037; heme binding; molecular_function	GO:0016627; oxidoreductase activity, acting on the CH-CH group of donors; molecular_function	GO:0016491; oxidoreductase activity; molecular_function	GO:0003995; acyl-CoA dehydroge se activity; molecular_function	GO:0050660; flavin adenine dinucleotide binding; molecular_function	GO:0008152;
A01290	2	GO:0032259; methylation; biological_process	GO:0008168; methyltransferase activity; molecular_function
A01293	7	GO:0055114; oxidation-reduction process; biological_process	GO:0018580; nitro te monooxyge se activity; molecular_function	GO:0015930; glutamate synthase activity; molecular_function	GO:0006537; glutamate biosynthetic process; biological_process	GO:0016491; oxidoreductase activity; molecular_function	GO:0003824;	GO:0016638; oxidoreductase activity, acting on the CH-NH2 group of donors; molecular_function
A01294	4	GO:0009059; macromolecule biosynthetic process; biological_process	GO:0030176; integral to endoplasmic reticulum membrane; cellular_component	GO:0006270; D -dependent D replication initiation; biological_process	GO:0003723; R binding; molecular_function
A01295	1	GO:0005515; protein binding; molecular_function
A01296	1	GO:0016020; membrane; cellular_component
A01297	1	GO:0016788; hydrolase activity, acting on ester bonds; molecular_function
A01298	3	GO:0005199; structural constituent of cell wall; molecular_function	GO:0009664; plant-type cell wall organization; biological_process	GO:0005515; protein binding; molecular_function
A01299	1	GO:0042578; phosphoric ester hydrolase activity; molecular_function
A01300	3	GO:0022857; transmembrane transporter activity; molecular_function	GO:0055085; transmembrane transport; biological_process	GO:0016021; integral to membrane; cellular_component
A01301	4	GO:0006508; proteolysis; biological_process	GO:0008236; serine-type peptidase activity; molecular_function	GO:0008152;	GO:0016787; hydrolase activity; molecular_function
A01302	4	GO:0006520; cellular amino acid metabolic process; biological_process	GO:0030170; pyridoxal phosphate binding; molecular_function	GO:0008483; transami se activity; molecular_function	GO:0016829; lyase activity; molecular_function
A01305	2	GO:0008152;	GO:0016787; hydrolase activity; molecular_function
A01306	1	GO:0016787; hydrolase activity; molecular_function
A01307	7	GO:0006423; cysteinyl-tR aminoacylation; biological_process	GO:0005737; cytoplasm; cellular_component	GO:0005524; ATP binding; molecular_function	GO:0006418; tR aminoacylation for protein translation; biological_process	GO:0004817; cysteine-tR ligase activity; molecular_function	GO:0000166; nucleotide binding; molecular_function	GO:0004812; aminoacyl-tR ligase activity; molecular_function
A01309	3	GO:0005737; cytoplasm; cellular_component	GO:0043093; cytokinesis by bi ry fission; biological_process	GO:0000917; barrier septum formation; biological_process
A01310	3	GO:0003723; R binding; molecular_function	GO:0016779; nucleotidyltransferase activity; molecular_function	GO:0006396; R processing; biological_process
A01311	1	GO:0005515; protein binding; molecular_function
A01312	1	GO:0005524; ATP binding; molecular_function
A01314	1	GO:0008080; N-acetyltransferase activity; molecular_function
A01315	3	GO:0055114; oxidation-reduction process; biological_process	GO:0008270; zinc ion binding; molecular_function	GO:0016491; oxidoreductase activity; molecular_function
A01316	3	GO:0055085; transmembrane transport; biological_process	GO:0016021; integral to membrane; cellular_component	GO:0022857; transmembrane transporter activity; molecular_function
A01318	1	GO:0005515; protein binding; molecular_function
A01319	7	GO:0016491; oxidoreductase activity; molecular_function	GO:0006006; glucose metabolic process; biological_process	GO:0050661; DP binding; molecular_function	GO:0004345; glucose-6-phosphate dehydroge se activity; molecular_function	GO:0055114; oxidation-reduction process; biological_process	GO:0051287; D binding; molecular_function	GO:0016620; oxidoreductase activity, acting on the aldehyde or oxo group of donors, D or DP as acceptor; molecular_function
A01320	5	GO:0055085; transmembrane transport; biological_process	GO:0016020; membrane; cellular_component	GO:0015171; amino acid transmembrane transporter activity; molecular_function	GO:0003333; amino acid transmembrane transport; biological_process	GO:0006810; transport; biological_process
A01321	6	GO:0000160; two-component sig l transduction system (phosphorelay); biological_process	GO:0016021; integral to membrane; cellular_component	GO:0016020; membrane; cellular_component	GO:0005576;	GO:0046983; protein dimerization activity; molecular_function	GO:0000155; two-component sensor activity; molecular_function
A01322	5	GO:0046872; metal ion binding; molecular_function	GO:0003824;	GO:0005198;	GO:0003723; R binding; molecular_function	GO:0015031; protein transport; biological_process
A01323	5	GO:0004519; endonuclease activity; molecular_function	GO:0042802; identical protein binding; molecular_function	GO:0003677; D binding; molecular_function	GO:0006314; intron homing; biological_process	GO:0005515; protein binding; molecular_function
A01324	4	GO:0046873; metal ion transmembrane transporter activity; molecular_function	GO:0016020; membrane; cellular_component	GO:0030001; metal ion transport; biological_process	GO:0055085; transmembrane transport; biological_process
A01325	2	GO:0035556; intracellular sig l transduction; biological_process	GO:0038032;
A01326	5	GO:0003333; amino acid transmembrane transport; biological_process	GO:0006810; transport; biological_process	GO:0015171; amino acid transmembrane transporter activity; molecular_function	GO:0016020; membrane; cellular_component	GO:0055085; transmembrane transport; biological_process
A01331	3	GO:0055085; transmembrane transport; biological_process	GO:0016021; integral to membrane; cellular_component	GO:0022857; transmembrane transporter activity; molecular_function
A01332	2	GO:0016021; integral to membrane; cellular_component	GO:0055085; transmembrane transport; biological_process
A01333	2	GO:0006260; D replication; biological_process	GO:0005634; nucleus; cellular_component
A01334	2	GO:0055085; transmembrane transport; biological_process	GO:0016021; integral to membrane; cellular_component
A01335	3	GO:0016491; oxidoreductase activity; molecular_function	GO:0008152;	GO:0055114; oxidation-reduction process; biological_process
A01337	4	GO:0016705; oxidoreductase activity, acting on paired donors, with incorporation or reduction of molecular oxygen; molecular_function	GO:0005506; iron ion binding; molecular_function	GO:0055114; oxidation-reduction process; biological_process	GO:0020037; heme binding; molecular_function
A01338	2	GO:0005525; GTP binding; molecular_function	GO:0003924; GTPase activity; molecular_function
A01341	1	GO:0003993; acid phosphatase activity; molecular_function
A01342	6	GO:0016491; oxidoreductase activity; molecular_function	GO:0008152;	GO:0008270; zinc ion binding; molecular_function	GO:0055114; oxidation-reduction process; biological_process	GO:0006520; cellular amino acid metabolic process; biological_process	GO:0009058; biosynthetic process; biological_process
A01345	4	GO:0004806; triglyceride lipase activity; molecular_function	GO:0016042; lipid catabolic process; biological_process	GO:0008152;	GO:0016787; hydrolase activity; molecular_function
A01346	5	GO:0050662; coenzyme binding; molecular_function	GO:0008152;	GO:0044237; cellular metabolic process; biological_process	GO:0016491; oxidoreductase activity; molecular_function	GO:0003824;
A01347	5	GO:0016491; oxidoreductase activity; molecular_function	GO:0003824;	GO:0008152;	GO:0050662; coenzyme binding; molecular_function	GO:0044237; cellular metabolic process; biological_process
A01348	2	GO:0055085; transmembrane transport; biological_process	GO:0016021; integral to membrane; cellular_component
A01349	6	GO:0016614; oxidoreductase activity, acting on CH-OH group of donors; molecular_function	GO:0055114; oxidation-reduction process; biological_process	GO:0016117; carotenoid biosynthetic process; biological_process	GO:0016491; oxidoreductase activity; molecular_function	GO:0016705; oxidoreductase activity, acting on paired donors, with incorporation or reduction of molecular oxygen; molecular_function	GO:0050660; flavin adenine dinucleotide binding; molecular_function
A01350	5	GO:0000179; rR (adenine-N6,N6-)-dimethyltransferase activity; molecular_function	GO:0008168; methyltransferase activity; molecular_function	GO:0008152;	GO:0008649; rR methyltransferase activity; molecular_function	GO:0000154; rR modification; biological_process
A01351	12	GO:0003824;	GO:0016616; oxidoreductase activity, acting on the CH-OH group of donors, D or DP as acceptor; molecular_function	GO:0006694; steroid biosynthetic process; biological_process	GO:0044237; cellular metabolic process; biological_process	GO:0045226; extracellular polysaccharide biosynthetic process; biological_process	GO:0050662; coenzyme binding; molecular_function	GO:0008152;	GO:0008831; dTDP-4-dehydrorhamnose reductase activity; molecular_function	GO:0016491; oxidoreductase activity; molecular_function	GO:0003854; 3-beta-hydroxy-delta5-steroid dehydroge se activity; molecular_function	GO:0055114; oxidation-reduction process; biological_process	GO:0009058; biosynthetic process; biological_process
A01352	2	GO:0005975; carbohydrate metabolic process; biological_process	GO:0004553; hydrolase activity, hydrolyzing O-glycosyl compounds; molecular_function
A01353	3	GO:0022857; transmembrane transporter activity; molecular_function	GO:0055085; transmembrane transport; biological_process	GO:0016021; integral to membrane; cellular_component
A01354	2	GO:0004553; hydrolase activity, hydrolyzing O-glycosyl compounds; molecular_function	GO:0005975; carbohydrate metabolic process; biological_process
A01355	1	GO:0005525; GTP binding; molecular_function
A01356	2	GO:0004553; hydrolase activity, hydrolyzing O-glycosyl compounds; molecular_function	GO:0005975; carbohydrate metabolic process; biological_process
A01357	7	GO:0006725; cellular aromatic compound metabolic process; biological_process	GO:0009712; catechol metabolic process; biological_process	GO:0055114; oxidation-reduction process; biological_process	GO:0003824;	GO:0005506; iron ion binding; molecular_function	GO:0008199; ferric iron binding; molecular_function	GO:0018576; catechol 1,2-dioxyge se activity; molecular_function
A01358	2	GO:0003824;	GO:0008152;
A01359	14	GO:0016491; oxidoreductase activity; molecular_function	GO:0006813; potassium ion transport; biological_process	GO:0003854; 3-beta-hydroxy-delta5-steroid dehydroge se activity; molecular_function	GO:0055114; oxidation-reduction process; biological_process	GO:0006631; fatty acid metabolic process; biological_process	GO:0006694; steroid biosynthetic process; biological_process	GO:0003824;	GO:0016616; oxidoreductase activity, acting on the CH-OH group of donors, D or DP as acceptor; molecular_function	GO:0050662; coenzyme binding; molecular_function	GO:0008152;	GO:0044237; cellular metabolic process; biological_process	GO:0003857; 3-hydroxyacyl-CoA dehydroge se activity; molecular_function	GO:0048037; cofactor binding; molecular_function	GO:0050661; DP binding; molecular_function
A01360	4	GO:0050660; flavin adenine dinucleotide binding; molecular_function	GO:0008033; tR processing; biological_process	GO:0016491; oxidoreductase activity; molecular_function	GO:0055114; oxidation-reduction process; biological_process
A01361	7	GO:0005506; iron ion binding; molecular_function	GO:0016705; oxidoreductase activity, acting on paired donors, with incorporation or reduction of molecular oxygen; molecular_function	GO:0020037; heme binding; molecular_function	GO:0005737; cytoplasm; cellular_component	GO:0005634; nucleus; cellular_component	GO:0055114; oxidation-reduction process; biological_process	GO:0005525; GTP binding; molecular_function
A01364	8	GO:0016021; integral to membrane; cellular_component	GO:0046872; metal ion binding; molecular_function	GO:0004190; aspartic-type endopeptidase activity; molecular_function	GO:0006874; cellular calcium ion homeostasis; biological_process	GO:0005219; ryanodine-sensitive calcium-release channel activity; molecular_function	GO:0006811; ion transport; biological_process	GO:0016020; membrane; cellular_component	GO:0005215;
A01367	6	GO:0055085; transmembrane transport; biological_process	GO:0005215;	GO:0016020; membrane; cellular_component	GO:0016021; integral to membrane; cellular_component	GO:0006810; transport; biological_process	GO:0022857; transmembrane transporter activity; molecular_function
A01368	4	GO:0004064; arylesterase activity; molecular_function	GO:0005515; protein binding; molecular_function	GO:0009058; biosynthetic process; biological_process	GO:0016844; strictosidine synthase activity; molecular_function
A01369	4	GO:0005634; nucleus; cellular_component	GO:0003677; D binding; molecular_function	GO:0006351; transcription, D -dependent; biological_process	GO:0008270; zinc ion binding; molecular_function
A01370	3	GO:0008152;	GO:0008484; sulfuric ester hydrolase activity; molecular_function	GO:0003824;
A01371	3	GO:0022857; transmembrane transporter activity; molecular_function	GO:0055085; transmembrane transport; biological_process	GO:0016021; integral to membrane; cellular_component
A01372	3	GO:0016491; oxidoreductase activity; molecular_function	GO:0008270; zinc ion binding; molecular_function	GO:0055114; oxidation-reduction process; biological_process
A01373	9	GO:0016491; oxidoreductase activity; molecular_function	GO:0055114; oxidation-reduction process; biological_process	GO:0009058; biosynthetic process; biological_process	GO:0003824;	GO:0006631; fatty acid metabolic process; biological_process	GO:0044237; cellular metabolic process; biological_process	GO:0008152;	GO:0050662; coenzyme binding; molecular_function	GO:0003857; 3-hydroxyacyl-CoA dehydroge se activity; molecular_function
A01374	4	GO:0008270; zinc ion binding; molecular_function	GO:0006351; transcription, D -dependent; biological_process	GO:0003677; D binding; molecular_function	GO:0005634; nucleus; cellular_component
A01375	6	GO:0050660; flavin adenine dinucleotide binding; molecular_function	GO:0008033; tR processing; biological_process	GO:0016491; oxidoreductase activity; molecular_function	GO:0006631; fatty acid metabolic process; biological_process	GO:0055114; oxidation-reduction process; biological_process	GO:0003857; 3-hydroxyacyl-CoA dehydroge se activity; molecular_function
A01376	2	GO:0016106; sesquiterpenoid biosynthetic process; biological_process	GO:0045482; trichodiene synthase activity; molecular_function
A01378	4	GO:0020037; heme binding; molecular_function	GO:0055114; oxidation-reduction process; biological_process	GO:0016705; oxidoreductase activity, acting on paired donors, with incorporation or reduction of molecular oxygen; molecular_function	GO:0005506; iron ion binding; molecular_function
A01379	2	GO:0055114; oxidation-reduction process; biological_process	GO:0016491; oxidoreductase activity; molecular_function
A01380	2	GO:0016021; integral to membrane; cellular_component	GO:0055085; transmembrane transport; biological_process
A01381	3	GO:0016491; oxidoreductase activity; molecular_function	GO:0008152;	GO:0055114; oxidation-reduction process; biological_process
A01382	5	GO:0055114; oxidation-reduction process; biological_process	GO:0008033; tR processing; biological_process	GO:0006813; potassium ion transport; biological_process	GO:0016491; oxidoreductase activity; molecular_function	GO:0050660; flavin adenine dinucleotide binding; molecular_function
A01384	4	GO:0005634; nucleus; cellular_component	GO:0003677; D binding; molecular_function	GO:0006351; transcription, D -dependent; biological_process	GO:0008270; zinc ion binding; molecular_function
A01385	3	GO:0022857; transmembrane transporter activity; molecular_function	GO:0016021; integral to membrane; cellular_component	GO:0055085; transmembrane transport; biological_process
A01386	4	GO:0004553; hydrolase activity, hydrolyzing O-glycosyl compounds; molecular_function	GO:0009341; beta-galactosidase complex; cellular_component	GO:0004565; beta-galactosidase activity; molecular_function	GO:0005975; carbohydrate metabolic process; biological_process
A01387	7	GO:0009539; photosystem II reaction center; cellular_component	GO:0015979; photosynthesis; biological_process	GO:0022857; transmembrane transporter activity; molecular_function	GO:0016020; membrane; cellular_component	GO:0016021; integral to membrane; cellular_component	GO:0055085; transmembrane transport; biological_process	GO:0009523; photosystem II; cellular_component
A01389	13	GO:0016705; oxidoreductase activity, acting on paired donors, with incorporation or reduction of molecular oxygen; molecular_function	GO:0050151; oleate hydratase activity; molecular_function	GO:0050660; flavin adenine dinucleotide binding; molecular_function	GO:0004506; squalene monooxyge se activity; molecular_function	GO:0004519; endonuclease activity; molecular_function	GO:0006631; fatty acid metabolic process; biological_process	GO:0016117; carotenoid biosynthetic process; biological_process	GO:0030908; protein splicing; biological_process	GO:0003677; D binding; molecular_function	GO:0008033; tR processing; biological_process	GO:0016491; oxidoreductase activity; molecular_function	GO:0016021; integral to membrane; cellular_component	GO:0055114; oxidation-reduction process; biological_process
A01390	4	GO:0003677; D binding; molecular_function	GO:0005634; nucleus; cellular_component	GO:0008270; zinc ion binding; molecular_function	GO:0006351; transcription, D -dependent; biological_process
A01391	4	GO:0055114; oxidation-reduction process; biological_process	GO:0020037; heme binding; molecular_function	GO:0016705; oxidoreductase activity, acting on paired donors, with incorporation or reduction of molecular oxygen; molecular_function	GO:0005506; iron ion binding; molecular_function
A01392	13	GO:0000287; magnesium ion binding; molecular_function	GO:0008152;	GO:0008276; protein methyltransferase activity; molecular_function	GO:0006796; phosphate metabolic process; biological_process	GO:0006464; protein modification process; biological_process	GO:0006479; protein methylation; biological_process	GO:0008610; lipid biosynthetic process; biological_process	GO:0004427; inorganic diphosphatase activity; molecular_function	GO:0018024; histone-lysine N-methyltransferase activity; molecular_function	GO:0008168; methyltransferase activity; molecular_function	GO:0032259; methylation; biological_process	GO:0004719; protein-L-isoaspartate (D-aspartate) O-methyltransferase activity; molecular_function	GO:0005737; cytoplasm; cellular_component
A01393	4	GO:0006351; transcription, D -dependent; biological_process	GO:0008270; zinc ion binding; molecular_function	GO:0003677; D binding; molecular_function	GO:0005634; nucleus; cellular_component
A01394	5	GO:0016491; oxidoreductase activity; molecular_function	GO:0004499; flavin-containing monooxyge se activity; molecular_function	GO:0050660; flavin adenine dinucleotide binding; molecular_function	GO:0050661; DP binding; molecular_function	GO:0055114; oxidation-reduction process; biological_process
A01395	5	GO:0044237; cellular metabolic process; biological_process	GO:0050662; coenzyme binding; molecular_function	GO:0008152;	GO:0003824;	GO:0016491; oxidoreductase activity; molecular_function
A01396	2	GO:0016491; oxidoreductase activity; molecular_function	GO:0055114; oxidation-reduction process; biological_process
A01397	1	GO:0004197; cysteine-type endopeptidase activity; molecular_function
A01399	2	GO:0005634; nucleus; cellular_component	GO:0003700; sequence-specific D binding transcription factor activity; molecular_function
A01400	2	GO:0004553; hydrolase activity, hydrolyzing O-glycosyl compounds; molecular_function	GO:0005975; carbohydrate metabolic process; biological_process
A01401	5	GO:0016020; membrane; cellular_component	GO:0055085; transmembrane transport; biological_process	GO:0003333; amino acid transmembrane transport; biological_process	GO:0006810; transport; biological_process	GO:0015171; amino acid transmembrane transporter activity; molecular_function
A01402	2	GO:0003824;	GO:0009116; nucleoside metabolic process; biological_process
A01403	1	GO:0016884; carbon-nitrogen ligase activity, with glutamine as amido-N-donor; molecular_function
A01404	2	GO:0055085; transmembrane transport; biological_process	GO:0016021; integral to membrane; cellular_component
A01405	2	GO:0004553; hydrolase activity, hydrolyzing O-glycosyl compounds; molecular_function	GO:0005975; carbohydrate metabolic process; biological_process
A01407	4	GO:0005634; nucleus; cellular_component	GO:0000981; sequence-specific D binding R polymerase II transcription factor activity; molecular_function	GO:0008270; zinc ion binding; molecular_function	GO:0006355; regulation of transcription, D -dependent; biological_process
A01409	8	GO:0050660; flavin adenine dinucleotide binding; molecular_function	GO:0004506; squalene monooxyge se activity; molecular_function	GO:0016705; oxidoreductase activity, acting on paired donors, with incorporation or reduction of molecular oxygen; molecular_function	GO:0016117; carotenoid biosynthetic process; biological_process	GO:0016021; integral to membrane; cellular_component	GO:0055114; oxidation-reduction process; biological_process	GO:0016491; oxidoreductase activity; molecular_function	GO:0006813; potassium ion transport; biological_process
A01411	6	GO:0005524; ATP binding; molecular_function	GO:0016020; membrane; cellular_component	GO:0006468; protein phosphorylation; biological_process	GO:0016773; phosphotransferase activity, alcohol group as acceptor; molecular_function	GO:0009103; lipopolysaccharide biosynthetic process; biological_process	GO:0004672; protein ki se activity; molecular_function
A01413	2	GO:0005975; carbohydrate metabolic process; biological_process	GO:0004650; polygalacturo se activity; molecular_function
A01414	1	GO:0016998; cell wall macromolecule catabolic process; biological_process
A01416	4	GO:0016998; cell wall macromolecule catabolic process; biological_process	GO:0005975; carbohydrate metabolic process; biological_process	GO:0008061; chitin binding; molecular_function	GO:0004553; hydrolase activity, hydrolyzing O-glycosyl compounds; molecular_function
A01417	2	GO:0008152;	GO:0016491; oxidoreductase activity; molecular_function
A01419	5	GO:0015995; chlorophyll biosynthetic process; biological_process	GO:0016117; carotenoid biosynthetic process; biological_process	GO:0015979; photosynthesis; biological_process	GO:0016491; oxidoreductase activity; molecular_function	GO:0055114; oxidation-reduction process; biological_process
A01420	8	GO:0003724; R helicase activity; molecular_function	GO:0009116; nucleoside metabolic process; biological_process	GO:0005515; protein binding; molecular_function	GO:0005524; ATP binding; molecular_function	GO:0003824;	GO:0016887; ATPase activity; molecular_function	GO:0003723; R binding; molecular_function	GO:0043531; ADP binding; molecular_function
A01421	2	GO:0016758; transferase activity, transferring hexosyl groups; molecular_function	GO:0005789; endoplasmic reticulum membrane; cellular_component
A01422	4	GO:0005506; iron ion binding; molecular_function	GO:0016705; oxidoreductase activity, acting on paired donors, with incorporation or reduction of molecular oxygen; molecular_function	GO:0055114; oxidation-reduction process; biological_process	GO:0020037; heme binding; molecular_function
A01423	10	GO:0016491; oxidoreductase activity; molecular_function	GO:0008168; methyltransferase activity; molecular_function	GO:0055114; oxidation-reduction process; biological_process	GO:0000179; rR (adenine-N6,N6-)-dimethyltransferase activity; molecular_function	GO:0004719; protein-L-isoaspartate (D-aspartate) O-methyltransferase activity; molecular_function	GO:0008649; rR methyltransferase activity; molecular_function	GO:0000154; rR modification; biological_process	GO:0008152;	GO:0008270; zinc ion binding; molecular_function	GO:0006464; protein modification process; biological_process
A01424	4	GO:0004553; hydrolase activity, hydrolyzing O-glycosyl compounds; molecular_function	GO:0006629; lipid metabolic process; biological_process	GO:0005975; carbohydrate metabolic process; biological_process	GO:0016788; hydrolase activity, acting on ester bonds; molecular_function
A01426	3	GO:0055114; oxidation-reduction process; biological_process	GO:0016491; oxidoreductase activity; molecular_function	GO:0008270; zinc ion binding; molecular_function
A01428	1	GO:0005515; protein binding; molecular_function
A01429	2	GO:0008152;	GO:0016787; hydrolase activity; molecular_function
A01430	3	GO:0007155; cell adhesion; biological_process	GO:0003824;	GO:0005975; carbohydrate metabolic process; biological_process
A01431	5	GO:0055114; oxidation-reduction process; biological_process	GO:0016491; oxidoreductase activity; molecular_function	GO:0008270; zinc ion binding; molecular_function	GO:0008168; methyltransferase activity; molecular_function	GO:0008152;
A01432	5	GO:0003724; R helicase activity; molecular_function	GO:0005515; protein binding; molecular_function	GO:0016887; ATPase activity; molecular_function	GO:0005524; ATP binding; molecular_function	GO:0003723; R binding; molecular_function
A01433	8	GO:0006810; transport; biological_process	GO:0043565; sequence-specific D binding; molecular_function	GO:0019028; viral capsid; cellular_component	GO:0016020; membrane; cellular_component	GO:0005198;	GO:0019031; viral envelope; cellular_component	GO:0016021; integral to membrane; cellular_component	GO:0048193; Golgi vesicle transport; biological_process
A01434	2	GO:0005975; carbohydrate metabolic process; biological_process	GO:0004553; hydrolase activity, hydrolyzing O-glycosyl compounds; molecular_function
A01435	7	GO:0004616; phosphogluco te dehydroge se (decarboxylating) activity; molecular_function	GO:0003857; 3-hydroxyacyl-CoA dehydroge se activity; molecular_function	GO:0055114; oxidation-reduction process; biological_process	GO:0006098; pentose-phosphate shunt; biological_process	GO:0016491; oxidoreductase activity; molecular_function	GO:0006631; fatty acid metabolic process; biological_process	GO:0008152;
A01437	1	GO:0016021; integral to membrane; cellular_component
A01438	3	GO:0005975; carbohydrate metabolic process; biological_process	GO:0016020; membrane; cellular_component	GO:0016758; transferase activity, transferring hexosyl groups; molecular_function
A01439	3	GO:0055114; oxidation-reduction process; biological_process	GO:0005525; GTP binding; molecular_function	GO:0010277; chlorophyllide a oxyge se [overall] activity; molecular_function
A01441	2	GO:0016491; oxidoreductase activity; molecular_function	GO:0055114; oxidation-reduction process; biological_process
A01442	2	GO:0008152;	GO:0016787; hydrolase activity; molecular_function
A01443	2	GO:0016021; integral to membrane; cellular_component	GO:0055085; transmembrane transport; biological_process
A01444	3	GO:0055114; oxidation-reduction process; biological_process	GO:0005515; protein binding; molecular_function	GO:0008121; ubiquinol-cytochrome-c reductase activity; molecular_function
A01445	3	GO:0009395; phospholipid catabolic process; biological_process	GO:0004620; phospholipase activity; molecular_function	GO:0008270; zinc ion binding; molecular_function
A01446	5	GO:0016491; oxidoreductase activity; molecular_function	GO:0003824;	GO:0050662; coenzyme binding; molecular_function	GO:0008152;	GO:0044237; cellular metabolic process; biological_process
A01447	2	GO:0055085; transmembrane transport; biological_process	GO:0016021; integral to membrane; cellular_component
A01448	7	GO:0008270; zinc ion binding; molecular_function	GO:0016616; oxidoreductase activity, acting on the CH-OH group of donors, D or DP as acceptor; molecular_function	GO:0016491; oxidoreductase activity; molecular_function	GO:0016620; oxidoreductase activity, acting on the aldehyde or oxo group of donors, D or DP as acceptor; molecular_function	GO:0006520; cellular amino acid metabolic process; biological_process	GO:0048037; cofactor binding; molecular_function	GO:0055114; oxidation-reduction process; biological_process
A01449	4	GO:0006351; transcription, D -dependent; biological_process	GO:0008270; zinc ion binding; molecular_function	GO:0003677; D binding; molecular_function	GO:0005634; nucleus; cellular_component
A01450	2	GO:0003824;	GO:0008152;
A01451	2	GO:0016021; integral to membrane; cellular_component	GO:0055085; transmembrane transport; biological_process
A01452	3	GO:0055114; oxidation-reduction process; biological_process	GO:0008152;	GO:0016491; oxidoreductase activity; molecular_function
A01453	7	GO:0051287; D binding; molecular_function	GO:0055114; oxidation-reduction process; biological_process	GO:0004616; phosphogluco te dehydroge se (decarboxylating) activity; molecular_function	GO:0006098; pentose-phosphate shunt; biological_process	GO:0048037; cofactor binding; molecular_function	GO:0008152;	GO:0016616; oxidoreductase activity, acting on the CH-OH group of donors, D or DP as acceptor; molecular_function
A01456	2	GO:0004190; aspartic-type endopeptidase activity; molecular_function	GO:0006508; proteolysis; biological_process
A01457	4	GO:0004565; beta-galactosidase activity; molecular_function	GO:0005975; carbohydrate metabolic process; biological_process	GO:0009341; beta-galactosidase complex; cellular_component	GO:0004553; hydrolase activity, hydrolyzing O-glycosyl compounds; molecular_function
A01460	3	GO:0016491; oxidoreductase activity; molecular_function	GO:0010181; FMN binding; molecular_function	GO:0055114; oxidation-reduction process; biological_process
A01461	1	GO:0005515; protein binding; molecular_function
A01462	3	GO:0008152;	GO:0016491; oxidoreductase activity; molecular_function	GO:0055114; oxidation-reduction process; biological_process
A01463	2	GO:0008152;	GO:0016491; oxidoreductase activity; molecular_function
A01465	2	GO:0004650; polygalacturo se activity; molecular_function	GO:0005975; carbohydrate metabolic process; biological_process
A01467	2	GO:0008152;	GO:0003824;
A01468	3	GO:0016021; integral to membrane; cellular_component	GO:0055085; transmembrane transport; biological_process	GO:0022857; transmembrane transporter activity; molecular_function
A01469	2	GO:0003824;	GO:0008152;
A01470	1	GO:0019836; hemolysis by symbiont of host erythrocytes; biological_process
A01471	2	GO:0000228; nuclear chromosome; cellular_component	GO:0006338; chromatin remodeling; biological_process
A01472	2	GO:0005515; protein binding; molecular_function	GO:0032040; small-subunit processome; cellular_component
A01473	4	GO:0003735; structural constituent of ribosome; molecular_function	GO:0006412; translation; biological_process	GO:0005840; ribosome; cellular_component	GO:0005622; intracellular; cellular_component
A01474	6	GO:0003723; R binding; molecular_function	GO:0009982; pseudouridine synthase activity; molecular_function	GO:0001522; pseudouridine synthesis; biological_process	GO:0008152;	GO:0016846; carbon-sulfur lyase activity; molecular_function	GO:0009451; R modification; biological_process
A01475	2	GO:0016790; thiolester hydrolase activity; molecular_function	GO:0006633; fatty acid biosynthetic process; biological_process
A01477	3	GO:0016788; hydrolase activity, acting on ester bonds; molecular_function	GO:0006505; GPI anchor metabolic process; biological_process	GO:0006886; intracellular protein transport; biological_process
A01478	2	GO:0003824;	GO:0008152;
A01479	2	GO:0009116; nucleoside metabolic process; biological_process	GO:0003824;
A01480	5	GO:0006464; protein modification process; biological_process	GO:0003729; mR binding; molecular_function	GO:0016151; nickel ion binding; molecular_function	GO:0031072; heat shock protein binding; molecular_function	GO:0051082; unfolded protein binding; molecular_function
A01481	3	GO:0005524; ATP binding; molecular_function	GO:0043039; tR aminoacylation; biological_process	GO:0016876; ligase activity, forming aminoacyl-tR and related compounds; molecular_function
A01482	4	GO:0005198;	GO:0000226; microtubule cytoskeleton organization; biological_process	GO:0000910; cytokinesis; biological_process	GO:0008017; microtubule binding; molecular_function
A01483	2	GO:0005515; protein binding; molecular_function	GO:0019028; viral capsid; cellular_component
A01484	5	GO:0005085; guanyl-nucleotide exchange factor activity; molecular_function	GO:0005515; protein binding; molecular_function	GO:0005622; intracellular; cellular_component	GO:0051056; regulation of small GTPase mediated sig l transduction; biological_process	GO:0007264; small GTPase mediated sig l transduction; biological_process
A01485	1	GO:0016787; hydrolase activity; molecular_function
A01486	5	GO:0006351; transcription, D -dependent; biological_process	GO:0008270; zinc ion binding; molecular_function	GO:0046872; metal ion binding; molecular_function	GO:0003677; D binding; molecular_function	GO:0005634; nucleus; cellular_component
A01487	5	GO:0005666; D -directed R polymerase III complex; cellular_component	GO:0003677; D binding; molecular_function	GO:0006383; transcription from R polymerase III promoter; biological_process	GO:0031854; orexigenic neuropeptide QRFP receptor binding; molecular_function	GO:0003899; D -directed R polymerase activity; molecular_function
A01488	3	GO:0022857; transmembrane transporter activity; molecular_function	GO:0016021; integral to membrane; cellular_component	GO:0055085; transmembrane transport; biological_process
A01489	3	GO:0006886; intracellular protein transport; biological_process	GO:0016020; membrane; cellular_component	GO:0005801; cis-Golgi network; cellular_component
A01490	4	GO:0006355; regulation of transcription, D -dependent; biological_process	GO:0008270; zinc ion binding; molecular_function	GO:0005634; nucleus; cellular_component	GO:0000981; sequence-specific D binding R polymerase II transcription factor activity; molecular_function
A01491	1	GO:0005634; nucleus; cellular_component
A01492	6	GO:0008026; ATP-dependent helicase activity; molecular_function	GO:0005524; ATP binding; molecular_function	GO:0005515; protein binding; molecular_function	GO:0003676; nucleic acid binding; molecular_function	GO:0006810; transport; biological_process	GO:0004386; helicase activity; molecular_function
A01494	1	GO:0005783; endoplasmic reticulum; cellular_component
A01495	2	GO:0005198;	GO:0019028; viral capsid; cellular_component
A01496	14	GO:0003677; D binding; molecular_function	GO:0006270; D -dependent D replication initiation; biological_process	GO:0005634; nucleus; cellular_component	GO:0016592; mediator complex; cellular_component	GO:0006357; regulation of transcription from R polymerase II promoter; biological_process	GO:0003743; translation initiation factor activity; molecular_function	GO:0001104; R polymerase II transcription cofactor activity; molecular_function	GO:0000723; telomere mainte nce; biological_process	GO:0000784; nuclear chromosome, telomeric region; cellular_component	GO:0006397; mR processing; biological_process	GO:0005737; cytoplasm; cellular_component	GO:0046660; female sex differentiation; biological_process	GO:0005852; eukaryotic translation initiation factor 3 complex; cellular_component	GO:0005515; protein binding; molecular_function
A01497	11	GO:0006886; intracellular protein transport; biological_process	GO:0005737; cytoplasm; cellular_component	GO:0006606; protein import into nucleus; biological_process	GO:0005515; protein binding; molecular_function	GO:0000221; vacuolar proton-transporting V-type ATPase, V1 domain; cellular_component	GO:0015991; ATP hydrolysis coupled proton transport; biological_process	GO:0016820; hydrolase activity, acting on acid anhydrides, catalyzing transmembrane movement of substances; molecular_function	GO:0005634; nucleus; cellular_component	GO:0016192; vesicle-mediated transport; biological_process	GO:0030117; membrane coat; cellular_component	GO:0008565; protein transporter activity; molecular_function
A01498	1	GO:0005515; protein binding; molecular_function
A01499	2	GO:0016151; nickel ion binding; molecular_function	GO:0006807; nitrogen compound metabolic process; biological_process
A01500	3	GO:0016491; oxidoreductase activity; molecular_function	GO:0009055;	GO:0016020; membrane; cellular_component
A01503	2	GO:0003723; R binding; molecular_function	GO:0005515; protein binding; molecular_function
A01504	3	GO:0007186; G-protein coupled receptor protein sig ling pathway; biological_process	GO:0004932; mating-type factor pheromone receptor activity; molecular_function	GO:0016021; integral to membrane; cellular_component
A01505	1	GO:0003697; single-stranded D binding; molecular_function
A01506	1	GO:0016020; membrane; cellular_component
A01507	2	GO:0003779; actin binding; molecular_function	GO:0007010; cytoskeleton organization; biological_process
A01508	3	GO:0003899; D -directed R polymerase activity; molecular_function	GO:0006351; transcription, D -dependent; biological_process	GO:0003677; D binding; molecular_function
A01511	3	GO:0005975; carbohydrate metabolic process; biological_process	GO:0016021; integral to membrane; cellular_component	GO:0004553; hydrolase activity, hydrolyzing O-glycosyl compounds; molecular_function
A01512	3	GO:0006810; transport; biological_process	GO:0016021; integral to membrane; cellular_component	GO:0016020; membrane; cellular_component
A01515	15	GO:0004506; squalene monooxyge se activity; molecular_function	GO:0050660; flavin adenine dinucleotide binding; molecular_function	GO:0016705; oxidoreductase activity, acting on paired donors, with incorporation or reduction of molecular oxygen; molecular_function	GO:0016117; carotenoid biosynthetic process; biological_process	GO:0016616; oxidoreductase activity, acting on the CH-OH group of donors, D or DP as acceptor; molecular_function	GO:0003824;	GO:0016491; oxidoreductase activity; molecular_function	GO:0046168; glycerol-3-phosphate catabolic process; biological_process	GO:0006813; potassium ion transport; biological_process	GO:0008033; tR processing; biological_process	GO:0051287; D binding; molecular_function	GO:0005737; cytoplasm; cellular_component	GO:0016021; integral to membrane; cellular_component	GO:0055114; oxidation-reduction process; biological_process	GO:0008677; 2-dehydropantoate 2-reductase activity; molecular_function
A01518	2	GO:0008236; serine-type peptidase activity; molecular_function	GO:0006508; proteolysis; biological_process
A01519	4	GO:0008236; serine-type peptidase activity; molecular_function	GO:0006508; proteolysis; biological_process	GO:0008152;	GO:0016787; hydrolase activity; molecular_function
A01524	2	GO:0006783; heme biosynthetic process; biological_process	GO:0004325; ferrochelatase activity; molecular_function
A01525	4	GO:0003676; nucleic acid binding; molecular_function	GO:0004003; ATP-dependent D helicase activity; molecular_function	GO:0003677; D binding; molecular_function	GO:0006303; double-strand break repair via nonhomologous end joining; biological_process
A01526	3	GO:0005515; protein binding; molecular_function	GO:0008270; zinc ion binding; molecular_function	GO:0046872; metal ion binding; molecular_function
A01527	4	GO:0005938; cell cortex; cellular_component	GO:0032065; cortical protein anchoring; biological_process	GO:0005515; protein binding; molecular_function	GO:0005543; phospholipid binding; molecular_function
A01528	2	GO:0008152;	GO:0008168; methyltransferase activity; molecular_function
A01529	5	GO:0003700; sequence-specific D binding transcription factor activity; molecular_function	GO:0009116; nucleoside metabolic process; biological_process	GO:0005622; intracellular; cellular_component	GO:0006355; regulation of transcription, D -dependent; biological_process	GO:0008152;
A01530	3	GO:0005515; protein binding; molecular_function	GO:0005737; cytoplasm; cellular_component	GO:0016853; isomerase activity; molecular_function
A01533	5	GO:0005524; ATP binding; molecular_function	GO:0055085; transmembrane transport; biological_process	GO:0030001; metal ion transport; biological_process	GO:0016020; membrane; cellular_component	GO:0046873; metal ion transmembrane transporter activity; molecular_function
A01535	3	GO:0016491; oxidoreductase activity; molecular_function	GO:0055114; oxidation-reduction process; biological_process	GO:0051537; 2 iron, 2 sulfur cluster binding; molecular_function
A01536	3	GO:0005509; calcium ion binding; molecular_function	GO:0005097; Rab GTPase activator activity; molecular_function	GO:0032313; regulation of Rab GTPase activity; biological_process
A01538	2	GO:0016491; oxidoreductase activity; molecular_function	GO:0008152;
A01539	3	GO:0005083; small GTPase regulator activity; molecular_function	GO:0005089; Rho guanyl-nucleotide exchange factor activity; molecular_function	GO:0035023; regulation of Rho protein sig l transduction; biological_process
A01541	1	GO:0005515; protein binding; molecular_function
A01543	3	GO:0022857; transmembrane transporter activity; molecular_function	GO:0055085; transmembrane transport; biological_process	GO:0016021; integral to membrane; cellular_component
A01545	4	GO:0055114; oxidation-reduction process; biological_process	GO:0008762; UDP-N-acetylmuramate dehydroge se activity; molecular_function	GO:0016491; oxidoreductase activity; molecular_function	GO:0050660; flavin adenine dinucleotide binding; molecular_function
A01546	2	GO:0008152;	GO:0003824;
A01547	5	GO:0001522; pseudouridine synthesis; biological_process	GO:0009451; R modification; biological_process	GO:0005515; protein binding; molecular_function	GO:0003723; R binding; molecular_function	GO:0009982; pseudouridine synthase activity; molecular_function
A01548	3	GO:0005747; mitochondrial respiratory chain complex I; cellular_component	GO:0022900; electron transport chain; biological_process	GO:0005739; mitochondrion; cellular_component
A01549	1	GO:0005634; nucleus; cellular_component
A01550	5	GO:0008131; primary amine oxidase activity; molecular_function	GO:0055114; oxidation-reduction process; biological_process	GO:0005507; copper ion binding; molecular_function	GO:0009308; amine metabolic process; biological_process	GO:0048038; quinone binding; molecular_function
A01551	2	GO:0005515; protein binding; molecular_function	GO:0042802; identical protein binding; molecular_function
A01552	1	GO:0016020; membrane; cellular_component
A01553	7	GO:0008152;	GO:0009089; lysine biosynthetic process via diaminopimelate; biological_process	GO:0016491; oxidoreductase activity; molecular_function	GO:0008839; dihydrodipicoli te reductase activity; molecular_function	GO:0055114; oxidation-reduction process; biological_process	GO:0048037; cofactor binding; molecular_function	GO:0050661; DP binding; molecular_function
A01554	10	GO:0043531; ADP binding; molecular_function	GO:0006576; cellular biogenic amine metabolic process; biological_process	GO:0003723; R binding; molecular_function	GO:0016887; ATPase activity; molecular_function	GO:0005622; intracellular; cellular_component	GO:0007264; small GTPase mediated sig l transduction; biological_process	GO:0005524; ATP binding; molecular_function	GO:0005525; GTP binding; molecular_function	GO:0003924; GTPase activity; molecular_function	GO:0003724; R helicase activity; molecular_function
A01555	4	GO:0006801; superoxide metabolic process; biological_process	GO:0055114; oxidation-reduction process; biological_process	GO:0004784; superoxide dismutase activity; molecular_function	GO:0046872; metal ion binding; molecular_function
A01556	12	GO:0015979; photosynthesis; biological_process	GO:0006310; D recombi tion; biological_process	GO:0003678; D helicase activity; molecular_function	GO:0016301; ki se activity; molecular_function	GO:0016851; magnesium chelatase activity; molecular_function	GO:0003723; R binding; molecular_function	GO:0016887; ATPase activity; molecular_function	GO:0006281; D repair; biological_process	GO:0015995; chlorophyll biosynthetic process; biological_process	GO:0003724; R helicase activity; molecular_function	GO:0005524; ATP binding; molecular_function	GO:0009378; four-way junction helicase activity; molecular_function
A01557	2	GO:0005515; protein binding; molecular_function	GO:0016881; acid-amino acid ligase activity; molecular_function
A01559	9	GO:0005634; nucleus; cellular_component	GO:0005672; transcription factor TFIIA complex; cellular_component	GO:0003677; D binding; molecular_function	GO:0008270; zinc ion binding; molecular_function	GO:0005515; protein binding; molecular_function	GO:0003682; chromatin binding; molecular_function	GO:0006367; transcription initiation from R polymerase II promoter; biological_process	GO:0006355; regulation of transcription, D -dependent; biological_process	GO:0000775; chromosome, centromeric region; cellular_component
A01560	1	GO:0005515; protein binding; molecular_function
A01561	6	GO:0015693; magnesium ion transport; biological_process	GO:0016020; membrane; cellular_component	GO:0016021; integral to membrane; cellular_component	GO:0016286; small conductance calcium-activated potassium channel activity; molecular_function	GO:0006813; potassium ion transport; biological_process	GO:0015095; magnesium ion transmembrane transporter activity; molecular_function
A01562	2	GO:0000272; polysaccharide catabolic process; biological_process	GO:0008810; cellulase activity; molecular_function
A01563	3	GO:0004553; hydrolase activity, hydrolyzing O-glycosyl compounds; molecular_function	GO:0030246; carbohydrate binding; molecular_function	GO:0005975; carbohydrate metabolic process; biological_process
A01565	3	GO:0005737; cytoplasm; cellular_component	GO:0043093; cytokinesis by bi ry fission; biological_process	GO:0000917; barrier septum formation; biological_process
A01566	2	GO:0003824;	GO:0009116; nucleoside metabolic process; biological_process
A01568	1	GO:0003676; nucleic acid binding; molecular_function
A01569	3	GO:0008060; ARF GTPase activator activity; molecular_function	GO:0032312; regulation of ARF GTPase activity; biological_process	GO:0008270; zinc ion binding; molecular_function
A01570	2	GO:0005525; GTP binding; molecular_function	GO:0003924; GTPase activity; molecular_function
A01571	1	GO:0035091; phosphatidylinositol binding; molecular_function
A01572	2	GO:0016021; integral to membrane; cellular_component	GO:0055085; transmembrane transport; biological_process
A01576	3	GO:0008270; zinc ion binding; molecular_function	GO:0016491; oxidoreductase activity; molecular_function	GO:0055114; oxidation-reduction process; biological_process
A01577	4	GO:0006629; lipid metabolic process; biological_process	GO:0005737; cytoplasm; cellular_component	GO:0016788; hydrolase activity, acting on ester bonds; molecular_function	GO:0002143; tR wobble position uridine thiolation; biological_process
A01579	1	GO:0003676; nucleic acid binding; molecular_function
A01581	2	GO:0006950; response to stress; biological_process	GO:0016021; integral to membrane; cellular_component
A01582	4	GO:0055085; transmembrane transport; biological_process	GO:0030001; metal ion transport; biological_process	GO:0016020; membrane; cellular_component	GO:0046873; metal ion transmembrane transporter activity; molecular_function
A01584	1	GO:0005515; protein binding; molecular_function
A01587	2	GO:0016491; oxidoreductase activity; molecular_function	GO:0055114; oxidation-reduction process; biological_process
A01588	3	GO:0022857; transmembrane transporter activity; molecular_function	GO:0055085; transmembrane transport; biological_process	GO:0016021; integral to membrane; cellular_component
A01589	9	GO:0004386; helicase activity; molecular_function	GO:0003677; D binding; molecular_function	GO:0005634; nucleus; cellular_component	GO:0006355; regulation of transcription, D -dependent; biological_process	GO:0003676; nucleic acid binding; molecular_function	GO:0016787; hydrolase activity; molecular_function	GO:0005515; protein binding; molecular_function	GO:0005524; ATP binding; molecular_function	GO:0016818; hydrolase activity, acting on acid anhydrides, in phosphorus-containing anhydrides; molecular_function
A01590	3	GO:0051082; unfolded protein binding; molecular_function	GO:0005737; cytoplasm; cellular_component	GO:0005515; protein binding; molecular_function
A01591	6	GO:0016491; oxidoreductase activity; molecular_function	GO:0050660; flavin adenine dinucleotide binding; molecular_function	GO:0004499; flavin-containing monooxyge se activity; molecular_function	GO:0050661; DP binding; molecular_function	GO:0008242; omega peptidase activity; molecular_function	GO:0055114; oxidation-reduction process; biological_process
A01592	2	GO:0055085; transmembrane transport; biological_process	GO:0016021; integral to membrane; cellular_component
A01593	3	GO:0006511; ubiquitin-dependent protein catabolic process; biological_process	GO:0004674; protein serine/threonine ki se activity; molecular_function	GO:0004221; ubiquitin thiolesterase activity; molecular_function
A01594	11	GO:0006520; cellular amino acid metabolic process; biological_process	GO:0008270; zinc ion binding; molecular_function	GO:0044237; cellular metabolic process; biological_process	GO:0008152;	GO:0050662; coenzyme binding; molecular_function	GO:0003824;	GO:0006633; fatty acid biosynthetic process; biological_process	GO:0004315; 3-oxoacyl-[acyl-carrier-protein] synthase activity; molecular_function	GO:0055114; oxidation-reduction process; biological_process	GO:0016747; transferase activity, transferring acyl groups other than amino-acyl groups; molecular_function	GO:0016491; oxidoreductase activity; molecular_function
A01596	4	GO:0008152;	GO:0016491; oxidoreductase activity; molecular_function	GO:0050661; DP binding; molecular_function	GO:0055114; oxidation-reduction process; biological_process
A01597	9	GO:0005840; ribosome; cellular_component	GO:0006412; translation; biological_process	GO:0050662; coenzyme binding; molecular_function	GO:0008152;	GO:0044237; cellular metabolic process; biological_process	GO:0003824;	GO:0003735; structural constituent of ribosome; molecular_function	GO:0055114; oxidation-reduction process; biological_process	GO:0070402; DPH binding; molecular_function
A01598	8	GO:0007165; sig l transduction; biological_process	GO:0016020; membrane; cellular_component	GO:0009103; lipopolysaccharide biosynthetic process; biological_process	GO:0016773; phosphotransferase activity, alcohol group as acceptor; molecular_function	GO:0005524; ATP binding; molecular_function	GO:0005515; protein binding; molecular_function	GO:0004672; protein ki se activity; molecular_function	GO:0006468; protein phosphorylation; biological_process
A01599	2	GO:0016491; oxidoreductase activity; molecular_function	GO:0008152;
A01600	1	GO:0008080; N-acetyltransferase activity; molecular_function
A01601	1	GO:0046872; metal ion binding; molecular_function
A01605	1	GO:0006313; transposition, D -mediated; biological_process
A01606	9	GO:0005102; receptor binding; molecular_function	GO:0030674; protein binding, bridging; molecular_function	GO:0005643; nuclear pore; cellular_component	GO:0051258; protein polymerization; biological_process	GO:0015031; protein transport; biological_process	GO:0006606; protein import into nucleus; biological_process	GO:0005577; fibrinogen complex; cellular_component	GO:0030168; platelet activation; biological_process	GO:0007165; sig l transduction; biological_process
A01607	1	GO:0003725; double-stranded R binding; molecular_function
A01608	3	GO:0005576;	GO:0003676; nucleic acid binding; molecular_function	GO:0005179; hormone activity; molecular_function
A01609	5	GO:0042729; DASH complex; cellular_component	GO:0072686; mitotic spindle; cellular_component	GO:0007067; mitosis; biological_process	GO:0008152;	GO:0016491; oxidoreductase activity; molecular_function
A01610	4	GO:0005634; nucleus; cellular_component	GO:0003677; D binding; molecular_function	GO:0006351; transcription, D -dependent; biological_process	GO:0008270; zinc ion binding; molecular_function
A01611	7	GO:0005737; cytoplasm; cellular_component	GO:0055114; oxidation-reduction process; biological_process	GO:0050113; inositol oxyge se activity; molecular_function	GO:0005506; iron ion binding; molecular_function	GO:0046872; metal ion binding; molecular_function	GO:0008081; phosphoric diester hydrolase activity; molecular_function	GO:0019310; inositol catabolic process; biological_process
A01613	4	GO:0016021; integral to membrane; cellular_component	GO:0006270; D -dependent D replication initiation; biological_process	GO:0004190; aspartic-type endopeptidase activity; molecular_function	GO:0009236; cobalamin biosynthetic process; biological_process
A01614	21	GO:0000166; nucleotide binding; molecular_function	GO:0006434; seryl-tR aminoacylation; biological_process	GO:0004828; serine-tR ligase activity; molecular_function	GO:0042803; protein homodimerization activity; molecular_function	GO:0005737; cytoplasm; cellular_component	GO:0030674; protein binding, bridging; molecular_function	GO:0045502; dynein binding; molecular_function	GO:0005577; fibrinogen complex; cellular_component	GO:0006457; protein folding; biological_process	GO:0051082; unfolded protein binding; molecular_function	GO:0019031; viral envelope; cellular_component	GO:0005524; ATP binding; molecular_function	GO:0051258; protein polymerization; biological_process	GO:0008134; transcription factor binding; molecular_function	GO:0005198;	GO:0005102; receptor binding; molecular_function	GO:0019028; viral capsid; cellular_component	GO:0016272; prefoldin complex; cellular_component	GO:0016020; membrane; cellular_component	GO:0007165; sig l transduction; biological_process	GO:0030168; platelet activation; biological_process
A01615	2	GO:0005975; carbohydrate metabolic process; biological_process	GO:0004553; hydrolase activity, hydrolyzing O-glycosyl compounds; molecular_function
A01616	2	GO:0008234; cysteine-type peptidase activity; molecular_function	GO:0006508; proteolysis; biological_process
A01617	2	GO:0016020; membrane; cellular_component	GO:0003824;
A01618	3	GO:0007264; small GTPase mediated sig l transduction; biological_process	GO:0005622; intracellular; cellular_component	GO:0005525; GTP binding; molecular_function
A01619	17	GO:0042729; DASH complex; cellular_component	GO:0030472; mitotic spindle organization in nucleus; biological_process	GO:0005777; peroxisome; cellular_component	GO:0008270; zinc ion binding; molecular_function	GO:0005840; ribosome; cellular_component	GO:0016560; protein import into peroxisome matrix, docking; biological_process	GO:0004190; aspartic-type endopeptidase activity; molecular_function	GO:0006414; translatio l elongation; biological_process	GO:0015991; ATP hydrolysis coupled proton transport; biological_process	GO:0005634; nucleus; cellular_component	GO:0005622; intracellular; cellular_component	GO:0033179; proton-transporting V-type ATPase, V0 domain; cellular_component	GO:0003735; structural constituent of ribosome; molecular_function	GO:0015078; hydrogen ion transmembrane transporter activity; molecular_function	GO:0072686; mitotic spindle; cellular_component	GO:0016021; integral to membrane; cellular_component	GO:0046872; metal ion binding; molecular_function
A01621	4	GO:0055114; oxidation-reduction process; biological_process	GO:0008677; 2-dehydropantoate 2-reductase activity; molecular_function	GO:0050660; flavin adenine dinucleotide binding; molecular_function	GO:0016491; oxidoreductase activity; molecular_function
A01624	1	GO:0046872; metal ion binding; molecular_function
A01625	3	GO:0006777; Mo-molybdopterin cofactor biosynthetic process; biological_process	GO:0032324; molybdopterin cofactor biosynthetic process; biological_process	GO:0008430; selenium binding; molecular_function
A01626	6	GO:0042773; ATP synthesis coupled electron transport; biological_process	GO:0055114; oxidation-reduction process; biological_process	GO:0016651; oxidoreductase activity, acting on DH or DPH; molecular_function	GO:0015991; ATP hydrolysis coupled proton transport; biological_process	GO:0015078; hydrogen ion transmembrane transporter activity; molecular_function	GO:0033177; proton-transporting two-sector ATPase complex, proton-transporting domain; cellular_component
A01627	8	GO:0007264; small GTPase mediated sig l transduction; biological_process	GO:0007165; sig l transduction; biological_process	GO:0005622; intracellular; cellular_component	GO:0005634; nucleus; cellular_component	GO:0003924; GTPase activity; molecular_function	GO:0005515; protein binding; molecular_function	GO:0005737; cytoplasm; cellular_component	GO:0005525; GTP binding; molecular_function
A01629	8	GO:0005634; nucleus; cellular_component	GO:0051536; iron-sulfur cluster binding; molecular_function	GO:0006351; transcription, D -dependent; biological_process	GO:0055114; oxidation-reduction process; biological_process	GO:0020037; heme binding; molecular_function	GO:0016491; oxidoreductase activity; molecular_function	GO:0010181; FMN binding; molecular_function	GO:0003899; D -directed R polymerase activity; molecular_function
A01630	3	GO:0003677; D binding; molecular_function	GO:0006351; transcription, D -dependent; biological_process	GO:0003899; D -directed R polymerase activity; molecular_function
A01632	3	GO:0055114; oxidation-reduction process; biological_process	GO:0016491; oxidoreductase activity; molecular_function	GO:0008152;
A01633	16	GO:0016620; oxidoreductase activity, acting on the aldehyde or oxo group of donors, D or DP as acceptor; molecular_function	GO:0004616; phosphogluco te dehydroge se (decarboxylating) activity; molecular_function	GO:0050661; DP binding; molecular_function	GO:0006779; porphyrin biosynthetic process; biological_process	GO:0016616; oxidoreductase activity, acting on the CH-OH group of donors, D or DP as acceptor; molecular_function	GO:0016021; integral to membrane; cellular_component	GO:0006098; pentose-phosphate shunt; biological_process	GO:0022857; transmembrane transporter activity; molecular_function	GO:0048037; cofactor binding; molecular_function	GO:0008152;	GO:0055085; transmembrane transport; biological_process	GO:0055114; oxidation-reduction process; biological_process	GO:0043115; precorrin-2 dehydroge se activity; molecular_function	GO:0019354; siroheme biosynthetic process; biological_process	GO:0016491; oxidoreductase activity; molecular_function	GO:0006813; potassium ion transport; biological_process
A01634	9	GO:0005622; intracellular; cellular_component	GO:0003677; D binding; molecular_function	GO:0005634; nucleus; cellular_component	GO:0006412; translation; biological_process	GO:0005840; ribosome; cellular_component	GO:0003735; structural constituent of ribosome; molecular_function	GO:0003682; chromatin binding; molecular_function	GO:0000775; chromosome, centromeric region; cellular_component	GO:0006355; regulation of transcription, D -dependent; biological_process
A01635	2	GO:0006367; transcription initiation from R polymerase II promoter; biological_process	GO:0005672; transcription factor TFIIA complex; cellular_component
A01636	3	GO:0005975; carbohydrate metabolic process; biological_process	GO:0016773; phosphotransferase activity, alcohol group as acceptor; molecular_function	GO:0005524; ATP binding; molecular_function
A01639	9	GO:0003824;	GO:0050662; coenzyme binding; molecular_function	GO:0008152;	GO:0044237; cellular metabolic process; biological_process	GO:0006004; fucose metabolic process; biological_process	GO:0016491; oxidoreductase activity; molecular_function	GO:0008736; L-fucose isomerase activity; molecular_function	GO:0005524; ATP binding; molecular_function	GO:0005737; cytoplasm; cellular_component
A01640	3	GO:0000922; spindle pole; cellular_component	GO:0000226; microtubule cytoskeleton organization; biological_process	GO:0005815; microtubule organizing center; cellular_component
A01641	1	GO:0003824;
A01642	1	GO:0005515; protein binding; molecular_function
A01643	4	GO:0016491; oxidoreductase activity; molecular_function	GO:0050662; coenzyme binding; molecular_function	GO:0005509; calcium ion binding; molecular_function	GO:0055114; oxidation-reduction process; biological_process
A01644	4	GO:0006351; transcription, D -dependent; biological_process	GO:0008270; zinc ion binding; molecular_function	GO:0003677; D binding; molecular_function	GO:0005634; nucleus; cellular_component
A01646	5	GO:0006948; induction by virus of host cell-cell fusion; biological_process	GO:0005198;	GO:0016192; vesicle-mediated transport; biological_process	GO:0005515; protein binding; molecular_function	GO:0016021; integral to membrane; cellular_component
A01647	1	GO:0004222; metalloendopeptidase activity; molecular_function
A01648	3	GO:0000398; nuclear mR splicing, via spliceosome; biological_process	GO:0005681; spliceosomal complex; cellular_component	GO:0046872; metal ion binding; molecular_function
A01649	2	GO:0008152;	GO:0016491; oxidoreductase activity; molecular_function
A01651	3	GO:0022857; transmembrane transporter activity; molecular_function	GO:0055085; transmembrane transport; biological_process	GO:0016021; integral to membrane; cellular_component
A01652	2	GO:0003824;	GO:0008152;
A01653	2	GO:0008152;	GO:0003824;
A01654	2	GO:0008152;	GO:0003824;
A01655	2	GO:0006629; lipid metabolic process; biological_process	GO:0016788; hydrolase activity, acting on ester bonds; molecular_function
A01657	1	GO:0016998; cell wall macromolecule catabolic process; biological_process
A01659	4	GO:0004553; hydrolase activity, hydrolyzing O-glycosyl compounds; molecular_function	GO:0008061; chitin binding; molecular_function	GO:0005975; carbohydrate metabolic process; biological_process	GO:0016998; cell wall macromolecule catabolic process; biological_process
A01660	3	GO:0006810; transport; biological_process	GO:0016020; membrane; cellular_component	GO:0005215;
A01661	2	GO:0004553; hydrolase activity, hydrolyzing O-glycosyl compounds; molecular_function	GO:0005975; carbohydrate metabolic process; biological_process
A01663	5	GO:0003824;	GO:0016491; oxidoreductase activity; molecular_function	GO:0044237; cellular metabolic process; biological_process	GO:0050662; coenzyme binding; molecular_function	GO:0008152;
A01667	2	GO:0008152;	GO:0016491; oxidoreductase activity; molecular_function
A01670	1	GO:0006486; protein glycosylation; biological_process
A01673	1	GO:0046417; chorismate metabolic process; biological_process
A01674	1	GO:0005515; protein binding; molecular_function
A01676	4	GO:0007018; microtubule-based movement; biological_process	GO:0008017; microtubule binding; molecular_function	GO:0005524; ATP binding; molecular_function	GO:0003777; microtubule motor activity; molecular_function
A01677	2	GO:0008792; arginine decarboxylase activity; molecular_function	GO:0006527; arginine catabolic process; biological_process
A01678	1	GO:0009058; biosynthetic process; biological_process
A01679	8	GO:0005852; eukaryotic translation initiation factor 3 complex; cellular_component	GO:0005737; cytoplasm; cellular_component	GO:0003743; translation initiation factor activity; molecular_function	GO:0043044; ATP-dependent chromatin remodeling; biological_process	GO:0006270; D -dependent D replication initiation; biological_process	GO:0004518; nuclease activity; molecular_function	GO:0003677; D binding; molecular_function	GO:0031491; nucleosome binding; molecular_function
A01680	3	GO:0016020; membrane; cellular_component	GO:0016021; integral to membrane; cellular_component	GO:0055085; transmembrane transport; biological_process
A01681	1	GO:0008440; inositol trisphosphate 3-ki se activity; molecular_function
A01682	1	GO:0005515; protein binding; molecular_function
A01683	7	GO:0006886; intracellular protein transport; biological_process	GO:0005515; protein binding; molecular_function	GO:0016192; vesicle-mediated transport; biological_process	GO:0005680; a phase-promoting complex; cellular_component	GO:0046872; metal ion binding; molecular_function	GO:0004842; ubiquitin-protein ligase activity; molecular_function	GO:0008270; zinc ion binding; molecular_function
A01685	3	GO:0005975; carbohydrate metabolic process; biological_process	GO:0016810; hydrolase activity, acting on carbon-nitrogen (but not peptide) bonds; molecular_function	GO:0008061; chitin binding; molecular_function
A01687	3	GO:0006397; mR processing; biological_process	GO:0016787; hydrolase activity; molecular_function	GO:0016788; hydrolase activity, acting on ester bonds; molecular_function
A01689	1	GO:0008270; zinc ion binding; molecular_function
A01690	2	GO:0006457; protein folding; biological_process	GO:0003755; peptidyl-prolyl cis-trans isomerase activity; molecular_function
A01692	2	GO:0000213; tR -intron endonuclease activity; molecular_function	GO:0006388; tR splicing, via endonucleolytic cleavage and ligation; biological_process
A01693	1	GO:0006511; ubiquitin-dependent protein catabolic process; biological_process
A01694	5	GO:0055114; oxidation-reduction process; biological_process	GO:0043115; precorrin-2 dehydroge se activity; molecular_function	GO:0019354; siroheme biosynthetic process; biological_process	GO:0006779; porphyrin biosynthetic process; biological_process	GO:0003824;
A01696	3	GO:0006260; D replication; biological_process	GO:0003677; D binding; molecular_function	GO:0005664; nuclear origin of replication recognition complex; cellular_component
A01697	2	GO:0005634; nucleus; cellular_component	GO:0006260; D replication; biological_process
A01698	1	GO:0055085; transmembrane transport; biological_process
A01699	1	GO:0005515; protein binding; molecular_function
A01700	4	GO:0016758; transferase activity, transferring hexosyl groups; molecular_function	GO:0016757; transferase activity, transferring glycosyl groups; molecular_function	GO:0016021; integral to membrane; cellular_component	GO:0016020; membrane; cellular_component
A01701	4	GO:0046718; entry of virus into host cell; biological_process	GO:0039624;	GO:0046812; host cell surface binding; molecular_function	GO:0009405; pathogenesis; biological_process
A01702	5	GO:0003824;	GO:0008152;	GO:0044262; cellular carbohydrate metabolic process; biological_process	GO:0046912; transferase activity, transferring acyl groups, acyl groups converted into alkyl on transfer; molecular_function	GO:0048037; cofactor binding; molecular_function
A01703	1	GO:0000166; nucleotide binding; molecular_function
A01704	1	GO:0005515; protein binding; molecular_function
A01705	2	GO:0009052; pentose-phosphate shunt, non-oxidative branch; biological_process	GO:0004751; ribose-5-phosphate isomerase activity; molecular_function
A01706	3	GO:0003677; D binding; molecular_function	GO:0005634; nucleus; cellular_component	GO:0003824;
A01707	1	GO:0009103; lipopolysaccharide biosynthetic process; biological_process
A01710	4	GO:0005506; iron ion binding; molecular_function	GO:0016705; oxidoreductase activity, acting on paired donors, with incorporation or reduction of molecular oxygen; molecular_function	GO:0055114; oxidation-reduction process; biological_process	GO:0020037; heme binding; molecular_function
A01712	2	GO:0006457; protein folding; biological_process	GO:0005737; cytoplasm; cellular_component
A01714	2	GO:0016021; integral to membrane; cellular_component	GO:0006914; autophagy; biological_process
A01716	5	GO:0016758; transferase activity, transferring hexosyl groups; molecular_function	GO:0030259; lipid glycosylation; biological_process	GO:0005975; carbohydrate metabolic process; biological_process	GO:0030246; carbohydrate binding; molecular_function	GO:0008152;
A01719	3	GO:0003924; GTPase activity; molecular_function	GO:0005515; protein binding; molecular_function	GO:0005525; GTP binding; molecular_function
A01720	4	GO:0008236; serine-type peptidase activity; molecular_function	GO:0006508; proteolysis; biological_process	GO:0008152;	GO:0016787; hydrolase activity; molecular_function
A01721	3	GO:0016021; integral to membrane; cellular_component	GO:0055085; transmembrane transport; biological_process	GO:0022857; transmembrane transporter activity; molecular_function
A01722	3	GO:0022857; transmembrane transporter activity; molecular_function	GO:0055085; transmembrane transport; biological_process	GO:0016021; integral to membrane; cellular_component
A01725	1	GO:0042802; identical protein binding; molecular_function
A01726	11	GO:0055114; oxidation-reduction process; biological_process	GO:0005737; cytoplasm; cellular_component	GO:0051287; D binding; molecular_function	GO:0046168; glycerol-3-phosphate catabolic process; biological_process	GO:0016491; oxidoreductase activity; molecular_function	GO:0003857; 3-hydroxyacyl-CoA dehydroge se activity; molecular_function	GO:0016616; oxidoreductase activity, acting on the CH-OH group of donors, D or DP as acceptor; molecular_function	GO:0006631; fatty acid metabolic process; biological_process	GO:0008270; zinc ion binding; molecular_function	GO:0008152;	GO:0050660; flavin adenine dinucleotide binding; molecular_function
A01727	1	GO:0016787; hydrolase activity; molecular_function
A01729	1	GO:0005515; protein binding; molecular_function
A01730	5	GO:0005515; protein binding; molecular_function	GO:0030126; COPI vesicle coat; cellular_component	GO:0016192; vesicle-mediated transport; biological_process	GO:0006886; intracellular protein transport; biological_process	GO:0005198;
A01731	2	GO:0006606; protein import into nucleus; biological_process	GO:0005643; nuclear pore; cellular_component
A01732	3	GO:0006357; regulation of transcription from R polymerase II promoter; biological_process	GO:0001104; R polymerase II transcription cofactor activity; molecular_function	GO:0016592; mediator complex; cellular_component
A01734	7	GO:0008026; ATP-dependent helicase activity; molecular_function	GO:0003677; D binding; molecular_function	GO:0005524; ATP binding; molecular_function	GO:0016818; hydrolase activity, acting on acid anhydrides, in phosphorus-containing anhydrides; molecular_function	GO:0003676; nucleic acid binding; molecular_function	GO:0008270; zinc ion binding; molecular_function	GO:0004386; helicase activity; molecular_function
A01735	1	GO:0016773; phosphotransferase activity, alcohol group as acceptor; molecular_function
A01736	4	GO:0016032;	GO:0042803; protein homodimerization activity; molecular_function	GO:0045502; dynein binding; molecular_function	GO:0008134; transcription factor binding; molecular_function
A01737	1	GO:0016020; membrane; cellular_component
A01738	7	GO:0005524; ATP binding; molecular_function	GO:0016818; hydrolase activity, acting on acid anhydrides, in phosphorus-containing anhydrides; molecular_function	GO:0006298; mismatch repair; biological_process	GO:0018144; R -protein covalent cross-linking; biological_process	GO:0003968; R -directed R polymerase activity; molecular_function	GO:0030983; mismatched D binding; molecular_function	GO:0005198;
A01739	3	GO:0006874; cellular calcium ion homeostasis; biological_process	GO:0005219; ryanodine-sensitive calcium-release channel activity; molecular_function	GO:0016021; integral to membrane; cellular_component
A01740	5	GO:0003774; motor activity; molecular_function	GO:0016757; transferase activity, transferring glycosyl groups; molecular_function	GO:0016459; myosin complex; cellular_component	GO:0005524; ATP binding; molecular_function	GO:0020037; heme binding; molecular_function
A01741	4	GO:0020037; heme binding; molecular_function	GO:0016459; myosin complex; cellular_component	GO:0005524; ATP binding; molecular_function	GO:0003774; motor activity; molecular_function
A01742	2	GO:0016817; hydrolase activity, acting on acid anhydrides; molecular_function	GO:0003723; R binding; molecular_function
A01744	2	GO:0006508; proteolysis; biological_process	GO:0008236; serine-type peptidase activity; molecular_function
A01747	2	GO:0016021; integral to membrane; cellular_component	GO:0004190; aspartic-type endopeptidase activity; molecular_function
A01749	2	GO:0005525; GTP binding; molecular_function	GO:0003924; GTPase activity; molecular_function
A01750	5	GO:0007049; cell cycle; biological_process	GO:0006397; mR processing; biological_process	GO:0005634; nucleus; cellular_component	GO:0046872; metal ion binding; molecular_function	GO:0003676; nucleic acid binding; molecular_function
A01751	4	GO:0000981; sequence-specific D binding R polymerase II transcription factor activity; molecular_function	GO:0005634; nucleus; cellular_component	GO:0008270; zinc ion binding; molecular_function	GO:0006355; regulation of transcription, D -dependent; biological_process
A01752	16	GO:0003724; R helicase activity; molecular_function	GO:0000166; nucleotide binding; molecular_function	GO:0042254; ribosome biogenesis; biological_process	GO:0007049; cell cycle; biological_process	GO:0007264; small GTPase mediated sig l transduction; biological_process	GO:0070526; threonylcarbamoyladenosine biosynthetic process; biological_process	GO:0003924; GTPase activity; molecular_function	GO:0005525; GTP binding; molecular_function	GO:0005524; ATP binding; molecular_function	GO:0098519;	GO:0005634; nucleus; cellular_component	GO:0043531; ADP binding; molecular_function	GO:0003723; R binding; molecular_function	GO:0006576; cellular biogenic amine metabolic process; biological_process	GO:0005622; intracellular; cellular_component	GO:0016887; ATPase activity; molecular_function
A01754	1	GO:0005524; ATP binding; molecular_function
A01756	7	GO:0009103; lipopolysaccharide biosynthetic process; biological_process	GO:0016773; phosphotransferase activity, alcohol group as acceptor; molecular_function	GO:0004672; protein ki se activity; molecular_function	GO:0006468; protein phosphorylation; biological_process	GO:0003824;	GO:0005524; ATP binding; molecular_function	GO:0016020; membrane; cellular_component
A01757	3	GO:0008236; serine-type peptidase activity; molecular_function	GO:0006508; proteolysis; biological_process	GO:0004252; serine-type endopeptidase activity; molecular_function
A01758	2	GO:0030170; pyridoxal phosphate binding; molecular_function	GO:0009058; biosynthetic process; biological_process
A01759	3	GO:0003824;	GO:0000287; magnesium ion binding; molecular_function	GO:0030976; thiamine pyrophosphate binding; molecular_function
A01762	4	GO:0005524; ATP binding; molecular_function	GO:0016881; acid-amino acid ligase activity; molecular_function	GO:0003824;	GO:0045116; protein neddylation; biological_process
A01763	3	GO:0046983; protein dimerization activity; molecular_function	GO:0006351; transcription, D -dependent; biological_process	GO:0003899; D -directed R polymerase activity; molecular_function
A01764	5	GO:0048038; quinone binding; molecular_function	GO:0016151; nickel ion binding; molecular_function	GO:0051287; D binding; molecular_function	GO:0016651; oxidoreductase activity, acting on DH or DPH; molecular_function	GO:0055114; oxidation-reduction process; biological_process
A01765	2	GO:0006629; lipid metabolic process; biological_process	GO:0016788; hydrolase activity, acting on ester bonds; molecular_function
A01766	4	GO:0046872; metal ion binding; molecular_function	GO:0000166; nucleotide binding; molecular_function	GO:0019867; outer membrane; cellular_component	GO:0030001; metal ion transport; biological_process
A01767	2	GO:0006508; proteolysis; biological_process	GO:0004190; aspartic-type endopeptidase activity; molecular_function
A01768	4	GO:0046983; protein dimerization activity; molecular_function	GO:0003677; D binding; molecular_function	GO:0005634; nucleus; cellular_component	GO:0006355; regulation of transcription, D -dependent; biological_process
A01770	1	GO:0016787; hydrolase activity; molecular_function
A01772	3	GO:0022857; transmembrane transporter activity; molecular_function	GO:0055085; transmembrane transport; biological_process	GO:0016021; integral to membrane; cellular_component
A01773	2	GO:0006508; proteolysis; biological_process	GO:0004197; cysteine-type endopeptidase activity; molecular_function
A01774	7	GO:0008677; 2-dehydropantoate 2-reductase activity; molecular_function	GO:0055114; oxidation-reduction process; biological_process	GO:0016705; oxidoreductase activity, acting on paired donors, with incorporation or reduction of molecular oxygen; molecular_function	GO:0050660; flavin adenine dinucleotide binding; molecular_function	GO:0008033; tR processing; biological_process	GO:0016491; oxidoreductase activity; molecular_function	GO:0016117; carotenoid biosynthetic process; biological_process
A01775	2	GO:0004553; hydrolase activity, hydrolyzing O-glycosyl compounds; molecular_function	GO:0005975; carbohydrate metabolic process; biological_process
A01776	4	GO:0055114; oxidation-reduction process; biological_process	GO:0005506; iron ion binding; molecular_function	GO:0006633; fatty acid biosynthetic process; biological_process	GO:0016491; oxidoreductase activity; molecular_function
A01777	4	GO:0006351; transcription, D -dependent; biological_process	GO:0008270; zinc ion binding; molecular_function	GO:0005634; nucleus; cellular_component	GO:0003677; D binding; molecular_function
A01778	3	GO:0004252; serine-type endopeptidase activity; molecular_function	GO:0008236; serine-type peptidase activity; molecular_function	GO:0006508; proteolysis; biological_process
A01781	4	GO:0016021; integral to membrane; cellular_component	GO:0055085; transmembrane transport; biological_process	GO:0042742; defense response to bacterium; biological_process	GO:0022857; transmembrane transporter activity; molecular_function
A01782	20	GO:0006367; transcription initiation from R polymerase II promoter; biological_process	GO:0005604; basement membrane; cellular_component	GO:0015078; hydrogen ion transmembrane transporter activity; molecular_function	GO:0019031; viral envelope; cellular_component	GO:0007155; cell adhesion; biological_process	GO:0006355; regulation of transcription, D -dependent; biological_process	GO:0019898; extrinsic to membrane; cellular_component	GO:0005672; transcription factor TFIIA complex; cellular_component	GO:0015991; ATP hydrolysis coupled proton transport; biological_process	GO:0000226; microtubule cytoskeleton organization; biological_process	GO:0033179; proton-transporting V-type ATPase, V0 domain; cellular_component	GO:0005874; microtubule; cellular_component	GO:0005737; cytoplasm; cellular_component	GO:0005876; spindle microtubule; cellular_component	GO:0008608; attachment of spindle microtubules to kinetochore; biological_process	GO:0008092; cytoskeletal protein binding; molecular_function	GO:0042729; DASH complex; cellular_component	GO:0043565; sequence-specific D binding; molecular_function	GO:0003700; sequence-specific D binding transcription factor activity; molecular_function	GO:0019064; viral envelope fusion with host membrane; biological_process
A01783	1	GO:0003676; nucleic acid binding; molecular_function
A01784	2	GO:0005622; intracellular; cellular_component	GO:0003779; actin binding; molecular_function
A01787	2	GO:0004806; triglyceride lipase activity; molecular_function	GO:0006629; lipid metabolic process; biological_process
A01788	4	GO:0016021; integral to membrane; cellular_component	GO:0055085; transmembrane transport; biological_process	GO:0003824;	GO:0022857; transmembrane transporter activity; molecular_function
A01789	4	GO:0051287; D binding; molecular_function	GO:0016620; oxidoreductase activity, acting on the aldehyde or oxo group of donors, D or DP as acceptor; molecular_function	GO:0055114; oxidation-reduction process; biological_process	GO:0016491; oxidoreductase activity; molecular_function
A01790	4	GO:0006508; proteolysis; biological_process	GO:0005618; cell wall; cellular_component	GO:0016020; membrane; cellular_component	GO:0004252; serine-type endopeptidase activity; molecular_function
A01792	5	GO:0008508; bile acid:sodium symporter activity; molecular_function	GO:0016021; integral to membrane; cellular_component	GO:0016020; membrane; cellular_component	GO:0055085; transmembrane transport; biological_process	GO:0006814; sodium ion transport; biological_process
A01793	17	GO:0000795; sy ptonemal complex; cellular_component	GO:0007130; sy ptonemal complex assembly; biological_process	GO:0005779; integral to peroxisomal membrane; cellular_component	GO:0009405; pathogenesis; biological_process	GO:0003924; GTPase activity; molecular_function	GO:0045046; protein import into peroxisome membrane; biological_process	GO:0016021; integral to membrane; cellular_component	GO:0005525; GTP binding; molecular_function	GO:0006886; intracellular protein transport; biological_process	GO:0006184; GTP catabolic process; biological_process	GO:0005785; sig l recognition particle receptor complex; cellular_component	GO:0032403; protein complex binding; molecular_function	GO:0007157; heterophilic cell-cell adhesion; biological_process	GO:0007128; meiotic prophase I; biological_process	GO:0010508; positive regulation of autophagy; biological_process	GO:0005047; sig l recognition particle binding; molecular_function	GO:0070193; sy ptonemal complex organization; biological_process
A01794	2	GO:0016042; lipid catabolic process; biological_process	GO:0004806; triglyceride lipase activity; molecular_function
A01795	2	GO:0016787; hydrolase activity; molecular_function	GO:0005634; nucleus; cellular_component
A01798	1	GO:0003723; R binding; molecular_function
A01799	7	GO:0048037; cofactor binding; molecular_function	GO:0055114; oxidation-reduction process; biological_process	GO:0003857; 3-hydroxyacyl-CoA dehydroge se activity; molecular_function	GO:0016616; oxidoreductase activity, acting on the CH-OH group of donors, D or DP as acceptor; molecular_function	GO:0016491; oxidoreductase activity; molecular_function	GO:0006631; fatty acid metabolic process; biological_process	GO:0008270; zinc ion binding; molecular_function
A01800	1	GO:0005515; protein binding; molecular_function
A01801	3	GO:0003954; DH dehydroge se activity; molecular_function	GO:0005739; mitochondrion; cellular_component	GO:0016021; integral to membrane; cellular_component
A01802	1	GO:0016884; carbon-nitrogen ligase activity, with glutamine as amido-N-donor; molecular_function
A01804	2	GO:0016021; integral to membrane; cellular_component	GO:0055085; transmembrane transport; biological_process
A01805	1	GO:0019867; outer membrane; cellular_component
A01806	3	GO:0046872; metal ion binding; molecular_function	GO:0000166; nucleotide binding; molecular_function	GO:0030001; metal ion transport; biological_process
A01807	25	GO:0043531; ADP binding; molecular_function	GO:0003723; R binding; molecular_function	GO:0016887; ATPase activity; molecular_function	GO:0003677; D binding; molecular_function	GO:0015979; photosynthesis; biological_process	GO:0006310; D recombi tion; biological_process	GO:0098519;	GO:0005524; ATP binding; molecular_function	GO:0004161; dimethylallyltranstransferase activity; molecular_function	GO:0008134; transcription factor binding; molecular_function	GO:0070526; threonylcarbamoyladenosine biosynthetic process; biological_process	GO:0006355; regulation of transcription, D -dependent; biological_process	GO:0006281; D repair; biological_process	GO:0016851; magnesium chelatase activity; molecular_function	GO:0019079; viral genome replication; biological_process	GO:0006413; translatio l initiation; biological_process	GO:0006511; ubiquitin-dependent protein catabolic process; biological_process	GO:0003743; translation initiation factor activity; molecular_function	GO:0003678; D helicase activity; molecular_function	GO:0016301; ki se activity; molecular_function	GO:0009058; biosynthetic process; biological_process	GO:0009378; four-way junction helicase activity; molecular_function	GO:0016787; hydrolase activity; molecular_function	GO:0003724; R helicase activity; molecular_function	GO:0015995; chlorophyll biosynthetic process; biological_process
A01809	1	GO:0035091; phosphatidylinositol binding; molecular_function
A01810	3	GO:0016021; integral to membrane; cellular_component	GO:0055085; transmembrane transport; biological_process	GO:0022857; transmembrane transporter activity; molecular_function
A01811	8	GO:0016020; membrane; cellular_component	GO:0006812; cation transport; biological_process	GO:0015299; solute:hydrogen antiporter activity; molecular_function	GO:0006814; sodium ion transport; biological_process	GO:0009267; cellular response to starvation; biological_process	GO:0016021; integral to membrane; cellular_component	GO:0055085; transmembrane transport; biological_process	GO:0015385; sodium:hydrogen antiporter activity; molecular_function
A01812	8	GO:0005524; ATP binding; molecular_function	GO:0009378; four-way junction helicase activity; molecular_function	GO:0070526; threonylcarbamoyladenosine biosynthetic process; biological_process	GO:0016887; ATPase activity; molecular_function	GO:0006281; D repair; biological_process	GO:0003678; D helicase activity; molecular_function	GO:0006310; D recombi tion; biological_process	GO:0006810; transport; biological_process
A01814	5	GO:0005634; nucleus; cellular_component	GO:0009405; pathogenesis; biological_process	GO:0003677; D binding; molecular_function	GO:0006351; transcription, D -dependent; biological_process	GO:0008270; zinc ion binding; molecular_function
A01815	1	GO:0005515; protein binding; molecular_function
A01816	10	GO:0005525; GTP binding; molecular_function	GO:0005737; cytoplasm; cellular_component	GO:0019001; guanyl nucleotide binding; molecular_function	GO:0031683; G-protein beta/gamma-subunit complex binding; molecular_function	GO:0003924; GTPase activity; molecular_function	GO:0005634; nucleus; cellular_component	GO:0005622; intracellular; cellular_component	GO:0004871; sig l transducer activity; molecular_function	GO:0007264; small GTPase mediated sig l transduction; biological_process	GO:0007186; G-protein coupled receptor protein sig ling pathway; biological_process
A01817	4	GO:0050660; flavin adenine dinucleotide binding; molecular_function	GO:0016491; oxidoreductase activity; molecular_function	GO:0008033; tR processing; biological_process	GO:0055114; oxidation-reduction process; biological_process
A01819	1	GO:0016021; integral to membrane; cellular_component
A01820	3	GO:0016020; membrane; cellular_component	GO:0015079; potassium ion transmembrane transporter activity; molecular_function	GO:0071805; potassium ion transmembrane transport; biological_process
A01822	3	GO:0022857; transmembrane transporter activity; molecular_function	GO:0016021; integral to membrane; cellular_component	GO:0055085; transmembrane transport; biological_process
A01823	1	GO:0005515; protein binding; molecular_function
A01825	4	GO:0005634; nucleus; cellular_component	GO:0000981; sequence-specific D binding R polymerase II transcription factor activity; molecular_function	GO:0008270; zinc ion binding; molecular_function	GO:0006355; regulation of transcription, D -dependent; biological_process
A01826	4	GO:0004806; triglyceride lipase activity; molecular_function	GO:0016042; lipid catabolic process; biological_process	GO:0008236; serine-type peptidase activity; molecular_function	GO:0006508; proteolysis; biological_process
A01827	2	GO:0005737; cytoplasm; cellular_component	GO:0006886; intracellular protein transport; biological_process
A01828	3	GO:0015078; hydrogen ion transmembrane transporter activity; molecular_function	GO:0015991; ATP hydrolysis coupled proton transport; biological_process	GO:0033179; proton-transporting V-type ATPase, V0 domain; cellular_component
A01829	1	GO:0005515; protein binding; molecular_function
A01830	4	GO:0006541; glutamine metabolic process; biological_process	GO:0016787; hydrolase activity; molecular_function	GO:0006221; pyrimidine nucleotide biosynthetic process; biological_process	GO:0003883; CTP synthase activity; molecular_function
A01831	11	GO:0000221; vacuolar proton-transporting V-type ATPase, V1 domain; cellular_component	GO:0019076; release of virus from host; biological_process	GO:0005515; protein binding; molecular_function	GO:0032801; receptor catabolic process; biological_process	GO:0033644; host cell membrane; cellular_component	GO:0006886; intracellular protein transport; biological_process	GO:0046961; proton-transporting ATPase activity, rotatio l mechanism; molecular_function	GO:0030117; membrane coat; cellular_component	GO:0016192; vesicle-mediated transport; biological_process	GO:0005261; cation channel activity; molecular_function	GO:0015991; ATP hydrolysis coupled proton transport; biological_process
A01832	2	GO:0000178; exosome (R se complex); cellular_component	GO:0003723; R binding; molecular_function
A01833	6	GO:0016020; membrane; cellular_component	GO:0016021; integral to membrane; cellular_component	GO:0055085; transmembrane transport; biological_process	GO:0005215;	GO:0006810; transport; biological_process	GO:0022857; transmembrane transporter activity; molecular_function
A01835	3	GO:0005525; GTP binding; molecular_function	GO:0005515; protein binding; molecular_function	GO:0003924; GTPase activity; molecular_function
A01836	4	GO:0005740; mitochondrial envelope; cellular_component	GO:0016021; integral to membrane; cellular_component	GO:0043065; positive regulation of apoptosis; biological_process	GO:0006270; D -dependent D replication initiation; biological_process
A01837	1	GO:0005515; protein binding; molecular_function
A01839	1	GO:0003824;
A01840	1	GO:0015031; protein transport; biological_process
A01841	5	GO:0003924; GTPase activity; molecular_function	GO:0016817; hydrolase activity, acting on acid anhydrides; molecular_function	GO:0070526; threonylcarbamoyladenosine biosynthetic process; biological_process	GO:0016020; membrane; cellular_component	GO:0005525; GTP binding; molecular_function
A01842	5	GO:0003755; peptidyl-prolyl cis-trans isomerase activity; molecular_function	GO:0000151; ubiquitin ligase complex; cellular_component	GO:0004842; ubiquitin-protein ligase activity; molecular_function	GO:0016567; protein ubiquiti tion; biological_process	GO:0006457; protein folding; biological_process
A01845	1	GO:0003676; nucleic acid binding; molecular_function
A01846	2	GO:0042254; ribosome biogenesis; biological_process	GO:0005622; intracellular; cellular_component
A01847	2	GO:0004807; triose-phosphate isomerase activity; molecular_function	GO:0008152;
A01848	2	GO:0055085; transmembrane transport; biological_process	GO:0016021; integral to membrane; cellular_component
A01850	18	GO:0016851; magnesium chelatase activity; molecular_function	GO:0006281; D repair; biological_process	GO:0003678; D helicase activity; molecular_function	GO:0004386; helicase activity; molecular_function	GO:0015995; chlorophyll biosynthetic process; biological_process	GO:0016787; hydrolase activity; molecular_function	GO:0003724; R helicase activity; molecular_function	GO:0003677; D binding; molecular_function	GO:0003723; R binding; molecular_function	GO:0043531; ADP binding; molecular_function	GO:0016887; ATPase activity; molecular_function	GO:0015979; photosynthesis; biological_process	GO:0000723; telomere mainte nce; biological_process	GO:0005525; GTP binding; molecular_function	GO:0005524; ATP binding; molecular_function	GO:0098519;	GO:0070526; threonylcarbamoyladenosine biosynthetic process; biological_process	GO:0003924; GTPase activity; molecular_function
A01851	1	GO:0005509; calcium ion binding; molecular_function
A01852	1	GO:0045454; cell redox homeostasis; biological_process
A01853	4	GO:0008017; microtubule binding; molecular_function	GO:0007018; microtubule-based movement; biological_process	GO:0003777; microtubule motor activity; molecular_function	GO:0005524; ATP binding; molecular_function
A01854	1	GO:0044237; cellular metabolic process; biological_process
A01856	3	GO:0003677; D binding; molecular_function	GO:0003887; D -directed D polymerase activity; molecular_function	GO:0006260; D replication; biological_process
A01859	5	GO:0006355; regulation of transcription, D -dependent; biological_process	GO:0005634; nucleus; cellular_component	GO:0003677; D binding; molecular_function	GO:0043565; sequence-specific D binding; molecular_function	GO:0003700; sequence-specific D binding transcription factor activity; molecular_function
A01861	3	GO:0022857; transmembrane transporter activity; molecular_function	GO:0055085; transmembrane transport; biological_process	GO:0016021; integral to membrane; cellular_component
A01862	2	GO:0008484; sulfuric ester hydrolase activity; molecular_function	GO:0008152;
A01863	2	GO:0003824;	GO:0008152;
A01864	3	GO:0006412; translation; biological_process	GO:0005840; ribosome; cellular_component	GO:0003735; structural constituent of ribosome; molecular_function
A01866	4	GO:0016705; oxidoreductase activity, acting on paired donors, with incorporation or reduction of molecular oxygen; molecular_function	GO:0005506; iron ion binding; molecular_function	GO:0055114; oxidation-reduction process; biological_process	GO:0020037; heme binding; molecular_function
A01867	1	GO:0005524; ATP binding; molecular_function
A01869	1	GO:0016787; hydrolase activity; molecular_function
A01873	4	GO:0008152;	GO:0016787; hydrolase activity; molecular_function	GO:0006508; proteolysis; biological_process	GO:0008236; serine-type peptidase activity; molecular_function
A01874	3	GO:0055085; transmembrane transport; biological_process	GO:0016021; integral to membrane; cellular_component	GO:0022857; transmembrane transporter activity; molecular_function
A01875	3	GO:0055085; transmembrane transport; biological_process	GO:0016021; integral to membrane; cellular_component	GO:0022857; transmembrane transporter activity; molecular_function
A01877	8	GO:0070526; threonylcarbamoyladenosine biosynthetic process; biological_process	GO:0003724; R helicase activity; molecular_function	GO:0098519;	GO:0005524; ATP binding; molecular_function	GO:0043531; ADP binding; molecular_function	GO:0006576; cellular biogenic amine metabolic process; biological_process	GO:0003723; R binding; molecular_function	GO:0016887; ATPase activity; molecular_function
A01878	3	GO:0008152;	GO:0006741; DP biosynthetic process; biological_process	GO:0003951; D+ ki se activity; molecular_function
A01879	3	GO:0006313; transposition, D -mediated; biological_process	GO:0004803; transposase activity; molecular_function	GO:0003677; D binding; molecular_function
A01881	4	GO:0006355; regulation of transcription, D -dependent; biological_process	GO:0008270; zinc ion binding; molecular_function	GO:0003700; sequence-specific D binding transcription factor activity; molecular_function	GO:0043565; sequence-specific D binding; molecular_function
A01884	1	GO:0016787; hydrolase activity; molecular_function
A01885	2	GO:0004371; glycerone ki se activity; molecular_function	GO:0006071; glycerol metabolic process; biological_process
A01886	3	GO:0006511; ubiquitin-dependent protein catabolic process; biological_process	GO:0031625; ubiquitin protein ligase binding; molecular_function	GO:0031461; cullin-RING ubiquitin ligase complex; cellular_component
A01887	1	GO:0005643; nuclear pore; cellular_component
A01888	1	GO:0005515; protein binding; molecular_function
A01889	2	GO:0016773; phosphotransferase activity, alcohol group as acceptor; molecular_function	GO:0005515; protein binding; molecular_function
A01890	1	GO:0016021; integral to membrane; cellular_component
A01891	5	GO:0009523; photosystem II; cellular_component	GO:0016020; membrane; cellular_component	GO:0015979; photosynthesis; biological_process	GO:0042301; phosphate binding; molecular_function	GO:0050821; protein stabilization; biological_process
A01892	6	GO:0004386; helicase activity; molecular_function	GO:0016841; ammonia-lyase activity; molecular_function	GO:0003676; nucleic acid binding; molecular_function	GO:0005524; ATP binding; molecular_function	GO:0009058; biosynthetic process; biological_process	GO:0003677; D binding; molecular_function
A01893	9	GO:0005524; ATP binding; molecular_function	GO:0008134; transcription factor binding; molecular_function	GO:0006260; D replication; biological_process	GO:0015995; chlorophyll biosynthetic process; biological_process	GO:0006355; regulation of transcription, D -dependent; biological_process	GO:0003677; D binding; molecular_function	GO:0016851; magnesium chelatase activity; molecular_function	GO:0016887; ATPase activity; molecular_function	GO:0015979; photosynthesis; biological_process
A01894	1	GO:0016020; membrane; cellular_component
A01895	1	GO:0003824;
A01896	4	GO:0003677; D binding; molecular_function	GO:0005634; nucleus; cellular_component	GO:0005524; ATP binding; molecular_function	GO:0003918; D topoisomerase (ATP-hydrolyzing) activity; molecular_function
A01897	11	GO:0006355; regulation of transcription, D -dependent; biological_process	GO:0003712; transcription cofactor activity; molecular_function	GO:0016021; integral to membrane; cellular_component	GO:0016560; protein import into peroxisome matrix, docking; biological_process	GO:0000124; SAGA complex; cellular_component	GO:0005777; peroxisome; cellular_component	GO:0005496; steroid binding; molecular_function	GO:0004882; androgen receptor activity; molecular_function	GO:0030521; androgen receptor sig ling pathway; biological_process	GO:0005634; nucleus; cellular_component	GO:0003677; D binding; molecular_function
A01898	2	GO:0015940; pantothe te biosynthetic process; biological_process	GO:0004592; pantoate-beta-alanine ligase activity; molecular_function
A01899	4	GO:0003724; R helicase activity; molecular_function	GO:0051085; chaperone mediated protein folding requiring cofactor; biological_process	GO:0003723; R binding; molecular_function	GO:0005524; ATP binding; molecular_function
A01900	2	GO:0016746; transferase activity, transferring acyl groups; molecular_function	GO:0008152;
A01901	3	GO:0008519; ammonium transmembrane transporter activity; molecular_function	GO:0016020; membrane; cellular_component	GO:0015696; ammonium transport; biological_process
A01902	3	GO:0055114; oxidation-reduction process; biological_process	GO:0008270; zinc ion binding; molecular_function	GO:0016491; oxidoreductase activity; molecular_function
A01903	2	GO:0055085; transmembrane transport; biological_process	GO:0016021; integral to membrane; cellular_component
A01904	7	GO:0016117; carotenoid biosynthetic process; biological_process	GO:0016491; oxidoreductase activity; molecular_function	GO:0006813; potassium ion transport; biological_process	GO:0003824;	GO:0050660; flavin adenine dinucleotide binding; molecular_function	GO:0016705; oxidoreductase activity, acting on paired donors, with incorporation or reduction of molecular oxygen; molecular_function	GO:0055114; oxidation-reduction process; biological_process
A01906	1	GO:0016787; hydrolase activity; molecular_function
A01907	3	GO:0055114; oxidation-reduction process; biological_process	GO:0004733; pyridoxamine-phosphate oxidase activity; molecular_function	GO:0010181; FMN binding; molecular_function
A01908	4	GO:0008270; zinc ion binding; molecular_function	GO:0006355; regulation of transcription, D -dependent; biological_process	GO:0005634; nucleus; cellular_component	GO:0000981; sequence-specific D binding R polymerase II transcription factor activity; molecular_function
A01909	1	GO:0042318; penicillin biosynthetic process; biological_process
A01910	5	GO:0007165; sig l transduction; biological_process	GO:0005515; protein binding; molecular_function	GO:0006270; D -dependent D replication initiation; biological_process	GO:0004864; protein phosphatase inhibitor activity; molecular_function	GO:0032040; small-subunit processome; cellular_component
A01911	5	GO:0008152;	GO:0006813; potassium ion transport; biological_process	GO:0016491; oxidoreductase activity; molecular_function	GO:0004719; protein-L-isoaspartate (D-aspartate) O-methyltransferase activity; molecular_function	GO:0006464; protein modification process; biological_process
A01912	2	GO:0016491; oxidoreductase activity; molecular_function	GO:0008152;
A01913	3	GO:0016810; hydrolase activity, acting on carbon-nitrogen (but not peptide) bonds; molecular_function	GO:0003824;	GO:0005975; carbohydrate metabolic process; biological_process
A01914	3	GO:0005975; carbohydrate metabolic process; biological_process	GO:0004553; hydrolase activity, hydrolyzing O-glycosyl compounds; molecular_function	GO:0008061; chitin binding; molecular_function
A01915	4	GO:0006351; transcription, D -dependent; biological_process	GO:0008270; zinc ion binding; molecular_function	GO:0003677; D binding; molecular_function	GO:0005634; nucleus; cellular_component
A01916	2	GO:0008152;	GO:0003824;
A01917	6	GO:0004386; helicase activity; molecular_function	GO:0016787; hydrolase activity; molecular_function	GO:0003676; nucleic acid binding; molecular_function	GO:0005524; ATP binding; molecular_function	GO:0008026; ATP-dependent helicase activity; molecular_function	GO:0003677; D binding; molecular_function
A01918	3	GO:0022857; transmembrane transporter activity; molecular_function	GO:0055085; transmembrane transport; biological_process	GO:0016021; integral to membrane; cellular_component
A01920	1	GO:0016787; hydrolase activity; molecular_function
A01921	3	GO:0016491; oxidoreductase activity; molecular_function	GO:0050662; coenzyme binding; molecular_function	GO:0055114; oxidation-reduction process; biological_process
A01922	1	GO:0006351; transcription, D -dependent; biological_process
A01923	3	GO:0016706; oxidoreductase activity, acting on paired donors, with incorporation or reduction of molecular oxygen, 2-oxoglutarate as one donor, and incorporation of one atom each of oxygen into both donors; molecular_function	GO:0016491; oxidoreductase activity; molecular_function	GO:0055114; oxidation-reduction process; biological_process
A01924	7	GO:0008033; tR processing; biological_process	GO:0004540; ribonuclease activity; molecular_function	GO:0006364; rR processing; biological_process	GO:0000172; ribonuclease MRP complex; cellular_component	GO:0030677; ribonuclease P complex; cellular_component	GO:0003723; R binding; molecular_function	GO:0006379; mR cleavage; biological_process
A01925	5	GO:0004386; helicase activity; molecular_function	GO:0016787; hydrolase activity; molecular_function	GO:0003676; nucleic acid binding; molecular_function	GO:0005524; ATP binding; molecular_function	GO:0003677; D binding; molecular_function
A01927	11	GO:0006631; fatty acid metabolic process; biological_process	GO:0016117; carotenoid biosynthetic process; biological_process	GO:0016616; oxidoreductase activity, acting on the CH-OH group of donors, D or DP as acceptor; molecular_function	GO:0050660; flavin adenine dinucleotide binding; molecular_function	GO:0016705; oxidoreductase activity, acting on paired donors, with incorporation or reduction of molecular oxygen; molecular_function	GO:0050151; oleate hydratase activity; molecular_function	GO:0055114; oxidation-reduction process; biological_process	GO:0008677; 2-dehydropantoate 2-reductase activity; molecular_function	GO:0051287; D binding; molecular_function	GO:0016491; oxidoreductase activity; molecular_function	GO:0008033; tR processing; biological_process
A01928	3	GO:0016151; nickel ion binding; molecular_function	GO:0071203; WASH complex; cellular_component	GO:0006464; protein modification process; biological_process
A01929	16	GO:0003678; D helicase activity; molecular_function	GO:0006281; D repair; biological_process	GO:0016851; magnesium chelatase activity; molecular_function	GO:0003724; R helicase activity; molecular_function	GO:0015995; chlorophyll biosynthetic process; biological_process	GO:0009378; four-way junction helicase activity; molecular_function	GO:0006310; D recombi tion; biological_process	GO:0015979; photosynthesis; biological_process	GO:0016887; ATPase activity; molecular_function	GO:0003723; R binding; molecular_function	GO:0043531; ADP binding; molecular_function	GO:0006355; regulation of transcription, D -dependent; biological_process	GO:0008134; transcription factor binding; molecular_function	GO:0070526; threonylcarbamoyladenosine biosynthetic process; biological_process	GO:0005524; ATP binding; molecular_function	GO:0051085; chaperone mediated protein folding requiring cofactor; biological_process
A01931	2	GO:0006508; proteolysis; biological_process	GO:0004190; aspartic-type endopeptidase activity; molecular_function
A01933	4	GO:0055114; oxidation-reduction process; biological_process	GO:0020037; heme binding; molecular_function	GO:0005506; iron ion binding; molecular_function	GO:0016705; oxidoreductase activity, acting on paired donors, with incorporation or reduction of molecular oxygen; molecular_function
A01934	3	GO:0008121; ubiquinol-cytochrome-c reductase activity; molecular_function	GO:0016021; integral to membrane; cellular_component	GO:0055114; oxidation-reduction process; biological_process
A01935	4	GO:0009058; biosynthetic process; biological_process	GO:0055114; oxidation-reduction process; biological_process	GO:0008152;	GO:0016491; oxidoreductase activity; molecular_function
A01936	9	GO:0015684; ferrous iron transport; biological_process	GO:0007264; small GTPase mediated sig l transduction; biological_process	GO:0005622; intracellular; cellular_component	GO:0015093; ferrous iron transmembrane transporter activity; molecular_function	GO:0016787; hydrolase activity; molecular_function	GO:0003924; GTPase activity; molecular_function	GO:0016021; integral to membrane; cellular_component	GO:0000166; nucleotide binding; molecular_function	GO:0005525; GTP binding; molecular_function
A01937	1	GO:0006777; Mo-molybdopterin cofactor biosynthetic process; biological_process
A01938	2	GO:0003779; actin binding; molecular_function	GO:0005622; intracellular; cellular_component
A01939	2	GO:0051085; chaperone mediated protein folding requiring cofactor; biological_process	GO:0005524; ATP binding; molecular_function
A01943	1	GO:0005515; protein binding; molecular_function
A01944	8	GO:0008152;	GO:0008276; protein methyltransferase activity; molecular_function	GO:0008610; lipid biosynthetic process; biological_process	GO:0006479; protein methylation; biological_process	GO:0008176; tR (guanine-N7-)-methyltransferase activity; molecular_function	GO:0008168; methyltransferase activity; molecular_function	GO:0006400; tR modification; biological_process	GO:0005737; cytoplasm; cellular_component
A01947	2	GO:0008152;	GO:0003824;
A01948	3	GO:0006886; intracellular protein transport; biological_process	GO:0006505; GPI anchor metabolic process; biological_process	GO:0016788; hydrolase activity, acting on ester bonds; molecular_function
A01949	5	GO:0005215;	GO:0055085; transmembrane transport; biological_process	GO:0016021; integral to membrane; cellular_component	GO:0016020; membrane; cellular_component	GO:0006810; transport; biological_process
A01950	6	GO:0015035; protein disulfide oxidoreductase activity; molecular_function	GO:0016491; oxidoreductase activity; molecular_function	GO:0009055;	GO:0045454; cell redox homeostasis; biological_process	GO:0055114; oxidation-reduction process; biological_process	GO:0016209;
A01952	2	GO:0016020; membrane; cellular_component	GO:0006897; endocytosis; biological_process
A01953	1	GO:0044237; cellular metabolic process; biological_process
A01954	5	GO:0016020; membrane; cellular_component	GO:0009405; pathogenesis; biological_process	GO:0006914; autophagy; biological_process	GO:0000775; chromosome, centromeric region; cellular_component	GO:0007067; mitosis; biological_process
A01955	2	GO:0006508; proteolysis; biological_process	GO:0004190; aspartic-type endopeptidase activity; molecular_function
A01956	4	GO:0030117; membrane coat; cellular_component	GO:0016192; vesicle-mediated transport; biological_process	GO:0005515; protein binding; molecular_function	GO:0006886; intracellular protein transport; biological_process
A01957	4	GO:0055114; oxidation-reduction process; biological_process	GO:0008762; UDP-N-acetylmuramate dehydroge se activity; molecular_function	GO:0050660; flavin adenine dinucleotide binding; molecular_function	GO:0016491; oxidoreductase activity; molecular_function
A01958	1	GO:0016787; hydrolase activity; molecular_function
A01959	5	GO:0005094; Rho GDP-dissociation inhibitor activity; molecular_function	GO:0005507; copper ion binding; molecular_function	GO:0046688; response to copper ion; biological_process	GO:0042597; periplasmic space; cellular_component	GO:0005737; cytoplasm; cellular_component
A01961	4	GO:0000166; nucleotide binding; molecular_function	GO:0005525; GTP binding; molecular_function	GO:0005524; ATP binding; molecular_function	GO:0016887; ATPase activity; molecular_function
A01962	6	GO:0055114; oxidation-reduction process; biological_process	GO:0005737; cytoplasm; cellular_component	GO:0016491; oxidoreductase activity; molecular_function	GO:0006457; protein folding; biological_process	GO:0008152;	GO:0008270; zinc ion binding; molecular_function
A01963	6	GO:0005622; intracellular; cellular_component	GO:0016020; membrane; cellular_component	GO:0005525; GTP binding; molecular_function	GO:0003924; GTPase activity; molecular_function	GO:0007264; small GTPase mediated sig l transduction; biological_process	GO:0016817; hydrolase activity, acting on acid anhydrides; molecular_function
A01964	5	GO:0009058; biosynthetic process; biological_process	GO:0016772; transferase activity, transferring phosphorus-containing groups; molecular_function	GO:0016779; nucleotidyltransferase activity; molecular_function	GO:0003824;	GO:0008299; isoprenoid biosynthetic process; biological_process
A01965	1	GO:0016020; membrane; cellular_component
A01966	3	GO:0016985; man n endo-1,4-beta-mannosidase activity; molecular_function	GO:0008810; cellulase activity; molecular_function	GO:0006080; substituted man n metabolic process; biological_process
A01967	3	GO:0003824;	GO:0009116; nucleoside metabolic process; biological_process	GO:0005515; protein binding; molecular_function
A01968	1	GO:0005515; protein binding; molecular_function
A01969	2	GO:0004252; serine-type endopeptidase activity; molecular_function	GO:0006508; proteolysis; biological_process
A01971	10	GO:0003676; nucleic acid binding; molecular_function	GO:0000166; nucleotide binding; molecular_function	GO:0004812; aminoacyl-tR ligase activity; molecular_function	GO:0016021; integral to membrane; cellular_component	GO:0005515; protein binding; molecular_function	GO:0005737; cytoplasm; cellular_component	GO:0043039; tR aminoacylation; biological_process	GO:0005524; ATP binding; molecular_function	GO:0006418; tR aminoacylation for protein translation; biological_process	GO:0000049; tR binding; molecular_function
A01972	4	GO:0016020; membrane; cellular_component	GO:0055114; oxidation-reduction process; biological_process	GO:0006784; heme a biosynthetic process; biological_process	GO:0016627; oxidoreductase activity, acting on the CH-CH group of donors; molecular_function
A01973	2	GO:0005634; nucleus; cellular_component	GO:0008270; zinc ion binding; molecular_function
A01974	4	GO:0008176; tR (guanine-N7-)-methyltransferase activity; molecular_function	GO:0006400; tR modification; biological_process	GO:0008152;	GO:0008168; methyltransferase activity; molecular_function
A01975	2	GO:0045145; single-stranded D specific 5'-3' exodeoxyribonuclease activity; molecular_function	GO:0008270; zinc ion binding; molecular_function
A01976	1	GO:0019050; suppression by virus of host apoptosis; biological_process
A01977	4	GO:0016787; hydrolase activity; molecular_function	GO:0016020; membrane; cellular_component	GO:0015851; nucleobase transport; biological_process	GO:0015205; nucleobase transmembrane transporter activity; molecular_function
A01978	3	GO:0004612; phosphoenolpyruvate carboxyki se (ATP) activity; molecular_function	GO:0005524; ATP binding; molecular_function	GO:0006094; gluconeogenesis; biological_process
A01980	1	GO:0016787; hydrolase activity; molecular_function
A01981	1	GO:0000902; cell morphogenesis; biological_process
A01982	9	GO:0006479; protein methylation; biological_process	GO:0008276; protein methyltransferase activity; molecular_function	GO:0006396; R processing; biological_process	GO:0009452; R capping; biological_process	GO:0001510; R methylation; biological_process	GO:0008173; R methyltransferase activity; molecular_function	GO:0005737; cytoplasm; cellular_component	GO:0016740; transferase activity; molecular_function	GO:0008168; methyltransferase activity; molecular_function
A01983	5	GO:0006412; translation; biological_process	GO:0006366; transcription from R polymerase II promoter; biological_process	GO:0005840; ribosome; cellular_component	GO:0003735; structural constituent of ribosome; molecular_function	GO:0003723; R binding; molecular_function
A01984	3	GO:0072686; mitotic spindle; cellular_component	GO:0008608; attachment of spindle microtubules to kinetochore; biological_process	GO:0042729; DASH complex; cellular_component
A01985	6	GO:0005524; ATP binding; molecular_function	GO:0016020; membrane; cellular_component	GO:0009103; lipopolysaccharide biosynthetic process; biological_process	GO:0016773; phosphotransferase activity, alcohol group as acceptor; molecular_function	GO:0004672; protein ki se activity; molecular_function	GO:0006468; protein phosphorylation; biological_process
A01986	1	GO:0003993; acid phosphatase activity; molecular_function
A01988	3	GO:0005975; carbohydrate metabolic process; biological_process	GO:0016773; phosphotransferase activity, alcohol group as acceptor; molecular_function	GO:0016787; hydrolase activity; molecular_function
A01989	2	GO:0005975; carbohydrate metabolic process; biological_process	GO:0004650; polygalacturo se activity; molecular_function
A01991	3	GO:0042162; telomeric D binding; molecular_function	GO:0042803; protein homodimerization activity; molecular_function	GO:0003682; chromatin binding; molecular_function
A01992	2	GO:0006352; transcription initiation, D -dependent; biological_process	GO:0005634; nucleus; cellular_component
A01993	1	GO:0008440; inositol trisphosphate 3-ki se activity; molecular_function
A01994	3	GO:0004733; pyridoxamine-phosphate oxidase activity; molecular_function	GO:0055114; oxidation-reduction process; biological_process	GO:0010181; FMN binding; molecular_function
A01995	2	GO:0005515; protein binding; molecular_function	GO:0008270; zinc ion binding; molecular_function
A01998	1	GO:0005634; nucleus; cellular_component
A01999	1	GO:0045454; cell redox homeostasis; biological_process
A02000	6	GO:0000150; recombi se activity; molecular_function	GO:0044267; cellular protein metabolic process; biological_process	GO:0005524; ATP binding; molecular_function	GO:0003677; D binding; molecular_function	GO:0016740; transferase activity; molecular_function	GO:0006310; D recombi tion; biological_process
A02002	1	GO:0005737; cytoplasm; cellular_component
A02003	1	GO:0008270; zinc ion binding; molecular_function
A02007	4	GO:0005506; iron ion binding; molecular_function	GO:0016705; oxidoreductase activity, acting on paired donors, with incorporation or reduction of molecular oxygen; molecular_function	GO:0055114; oxidation-reduction process; biological_process	GO:0020037; heme binding; molecular_function
A02008	8	GO:0055114; oxidation-reduction process; biological_process	GO:0010181; FMN binding; molecular_function	GO:0016491; oxidoreductase activity; molecular_function	GO:0008033; tR processing; biological_process	GO:0050660; flavin adenine dinucleotide binding; molecular_function	GO:0017150; tR dihydrouridine synthase activity; molecular_function	GO:0006413; translatio l initiation; biological_process	GO:0003743; translation initiation factor activity; molecular_function
A02010	2	GO:0005975; carbohydrate metabolic process; biological_process	GO:0016810; hydrolase activity, acting on carbon-nitrogen (but not peptide) bonds; molecular_function
A02012	3	GO:0005515; protein binding; molecular_function	GO:0016787; hydrolase activity; molecular_function	GO:0008152;
A02015	3	GO:0006542; glutamine biosynthetic process; biological_process	GO:0006807; nitrogen compound metabolic process; biological_process	GO:0004356; glutamate-ammonia ligase activity; molecular_function
A02016	1	GO:0005515; protein binding; molecular_function
A02017	4	GO:0008152;	GO:0003824;	GO:0004334; fumarylacetoacetase activity; molecular_function	GO:0009072; aromatic amino acid family metabolic process; biological_process
A02018	4	GO:0006570; tyrosine metabolic process; biological_process	GO:0006559; L-phenylalanine catabolic process; biological_process	GO:0004411; homogentisate 1,2-dioxyge se activity; molecular_function	GO:0055114; oxidation-reduction process; biological_process
A02021	3	GO:0015851; nucleobase transport; biological_process	GO:0016020; membrane; cellular_component	GO:0015205; nucleobase transmembrane transporter activity; molecular_function
A02022	5	GO:0005882; intermediate filament; cellular_component	GO:0005737; cytoplasm; cellular_component	GO:0019898; extrinsic to membrane; cellular_component	GO:0008092; cytoskeletal protein binding; molecular_function	GO:0005198;
A02023	2	GO:0008152;	GO:0003824;
A02024	1	GO:0030554; adenyl nucleotide binding; molecular_function
A02025	1	GO:0046872; metal ion binding; molecular_function
A02026	3	GO:0055114; oxidation-reduction process; biological_process	GO:0016491; oxidoreductase activity; molecular_function	GO:0008270; zinc ion binding; molecular_function
A02027	1	GO:0004842; ubiquitin-protein ligase activity; molecular_function
A02030	4	GO:0055114; oxidation-reduction process; biological_process	GO:0020037; heme binding; molecular_function	GO:0005506; iron ion binding; molecular_function	GO:0016705; oxidoreductase activity, acting on paired donors, with incorporation or reduction of molecular oxygen; molecular_function
A02031	3	GO:0043169; cation binding; molecular_function	GO:0003824;	GO:0005975; carbohydrate metabolic process; biological_process
A02034	3	GO:0008152;	GO:0016491; oxidoreductase activity; molecular_function	GO:0055114; oxidation-reduction process; biological_process
A02035	4	GO:0055085; transmembrane transport; biological_process	GO:0016021; integral to membrane; cellular_component	GO:0050829; defense response to Gram-negative bacterium; biological_process	GO:0019835; cytolysis; biological_process
A02036	3	GO:0055085; transmembrane transport; biological_process	GO:0016020; membrane; cellular_component	GO:0009306; protein secretion; biological_process
A02037	3	GO:0016020; membrane; cellular_component	GO:0006486; protein glycosylation; biological_process	GO:0000030; mannosyltransferase activity; molecular_function
A02038	5	GO:0006810; transport; biological_process	GO:0055085; transmembrane transport; biological_process	GO:0004129; cytochrome-c oxidase activity; molecular_function	GO:0016020; membrane; cellular_component	GO:0016021; integral to membrane; cellular_component
A02039	14	GO:0007264; small GTPase mediated sig l transduction; biological_process	GO:0016887; ATPase activity; molecular_function	GO:0005622; intracellular; cellular_component	GO:0003723; R binding; molecular_function	GO:0043531; ADP binding; molecular_function	GO:0006576; cellular biogenic amine metabolic process; biological_process	GO:0005634; nucleus; cellular_component	GO:0003724; R helicase activity; molecular_function	GO:0003924; GTPase activity; molecular_function	GO:0007049; cell cycle; biological_process	GO:0005737; cytoplasm; cellular_component	GO:0005524; ATP binding; molecular_function	GO:0005525; GTP binding; molecular_function	GO:0000166; nucleotide binding; molecular_function
A02040	10	GO:0000160; two-component sig l transduction system (phosphorelay); biological_process	GO:0019028; viral capsid; cellular_component	GO:0046983; protein dimerization activity; molecular_function	GO:0000155; two-component sensor activity; molecular_function	GO:0005615; extracellular space; cellular_component	GO:0031514; motile cilium; cellular_component	GO:0010506; regulation of autophagy; biological_process	GO:0008855; exodeoxyribonuclease VII activity; molecular_function	GO:0048870; cell motility; biological_process	GO:0016021; integral to membrane; cellular_component
A02041	1	GO:0018024; histone-lysine N-methyltransferase activity; molecular_function
A02042	4	GO:0005634; nucleus; cellular_component	GO:0032259; methylation; biological_process	GO:0008168; methyltransferase activity; molecular_function	GO:0006364; rR processing; biological_process
A02044	3	GO:0055085; transmembrane transport; biological_process	GO:0016021; integral to membrane; cellular_component	GO:0022857; transmembrane transporter activity; molecular_function
A02046	5	GO:0006310; D recombi tion; biological_process	GO:0003677; D binding; molecular_function	GO:0005524; ATP binding; molecular_function	GO:0003910; D ligase (ATP) activity; molecular_function	GO:0006281; D repair; biological_process
A02050	6	GO:0006355; regulation of transcription, D -dependent; biological_process	GO:0008270; zinc ion binding; molecular_function	GO:0006351; transcription, D -dependent; biological_process	GO:0000981; sequence-specific D binding R polymerase II transcription factor activity; molecular_function	GO:0003677; D binding; molecular_function	GO:0005634; nucleus; cellular_component
A02051	1	GO:0016787; hydrolase activity; molecular_function
A02052	3	GO:0016021; integral to membrane; cellular_component	GO:0005783; endoplasmic reticulum; cellular_component	GO:0016758; transferase activity, transferring hexosyl groups; molecular_function
A02053	3	GO:0003723; R binding; molecular_function	GO:0003743; translation initiation factor activity; molecular_function	GO:0006413; translatio l initiation; biological_process
A02054	7	GO:0005524; ATP binding; molecular_function	GO:0007165; sig l transduction; biological_process	GO:0005515; protein binding; molecular_function	GO:0004672; protein ki se activity; molecular_function	GO:0035556; intracellular sig l transduction; biological_process	GO:0004674; protein serine/threonine ki se activity; molecular_function	GO:0006468; protein phosphorylation; biological_process
A02056	3	GO:0005634; nucleus; cellular_component	GO:0005515; protein binding; molecular_function	GO:0051090; regulation of sequence-specific D binding transcription factor activity; biological_process
A02057	2	GO:0003676; nucleic acid binding; molecular_function	GO:0019722; calcium-mediated sig ling; biological_process
A02058	2	GO:0006323; D packaging; biological_process	GO:0042626; ATPase activity, coupled to transmembrane movement of substances; molecular_function
A02059	5	GO:0005622; intracellular; cellular_component	GO:0005515; protein binding; molecular_function	GO:0006397; mR processing; biological_process	GO:0005634; nucleus; cellular_component	GO:0006396; R processing; biological_process
A02060	2	GO:0005086; ARF guanyl-nucleotide exchange factor activity; molecular_function	GO:0032012; regulation of ARF protein sig l transduction; biological_process
A02062	1	GO:0008855; exodeoxyribonuclease VII activity; molecular_function
A02063	1	GO:0005515; protein binding; molecular_function
A02065	7	GO:0005198;	GO:0030117; membrane coat; cellular_component	GO:0006355; regulation of transcription, D -dependent; biological_process	GO:0016192; vesicle-mediated transport; biological_process	GO:0005515; protein binding; molecular_function	GO:0006886; intracellular protein transport; biological_process	GO:0005634; nucleus; cellular_component
A02066	3	GO:0005524; ATP binding; molecular_function	GO:0004672; protein ki se activity; molecular_function	GO:0006468; protein phosphorylation; biological_process
A02067	3	GO:0008168; methyltransferase activity; molecular_function	GO:0032259; methylation; biological_process	GO:0005515; protein binding; molecular_function
A02068	3	GO:0006298; mismatch repair; biological_process	GO:0005524; ATP binding; molecular_function	GO:0030983; mismatched D binding; molecular_function
A02070	9	GO:0009103; lipopolysaccharide biosynthetic process; biological_process	GO:0016773; phosphotransferase activity, alcohol group as acceptor; molecular_function	GO:0008270; zinc ion binding; molecular_function	GO:0003824;	GO:0016020; membrane; cellular_component	GO:0005634; nucleus; cellular_component	GO:0004674; protein serine/threonine ki se activity; molecular_function	GO:0006468; protein phosphorylation; biological_process	GO:0005524; ATP binding; molecular_function
A02071	3	GO:0003735; structural constituent of ribosome; molecular_function	GO:0006412; translation; biological_process	GO:0005840; ribosome; cellular_component
A02072	16	GO:0005524; ATP binding; molecular_function	GO:0006508; proteolysis; biological_process	GO:0070526; threonylcarbamoyladenosine biosynthetic process; biological_process	GO:0004176; ATP-dependent peptidase activity; molecular_function	GO:0016887; ATPase activity; molecular_function	GO:0003723; R binding; molecular_function	GO:0006310; D recombi tion; biological_process	GO:0015979; photosynthesis; biological_process	GO:0009378; four-way junction helicase activity; molecular_function	GO:0003724; R helicase activity; molecular_function	GO:0015995; chlorophyll biosynthetic process; biological_process	GO:0004252; serine-type endopeptidase activity; molecular_function	GO:0006281; D repair; biological_process	GO:0016851; magnesium chelatase activity; molecular_function	GO:0016301; ki se activity; molecular_function	GO:0003678; D helicase activity; molecular_function
A02073	2	GO:0033014; tetrapyrrole biosynthetic process; biological_process	GO:0004418; hydroxymethylbilane synthase activity; molecular_function
A02074	1	GO:0009966; regulation of sig l transduction; biological_process
A02075	4	GO:0055114; oxidation-reduction process; biological_process	GO:0020037; heme binding; molecular_function	GO:0016705; oxidoreductase activity, acting on paired donors, with incorporation or reduction of molecular oxygen; molecular_function	GO:0005506; iron ion binding; molecular_function
A02076	4	GO:0016705; oxidoreductase activity, acting on paired donors, with incorporation or reduction of molecular oxygen; molecular_function	GO:0005506; iron ion binding; molecular_function	GO:0055114; oxidation-reduction process; biological_process	GO:0020037; heme binding; molecular_function
A02077	3	GO:0005524; ATP binding; molecular_function	GO:0016773; phosphotransferase activity, alcohol group as acceptor; molecular_function	GO:0005975; carbohydrate metabolic process; biological_process
A02078	9	GO:0006396; R processing; biological_process	GO:0004386; helicase activity; molecular_function	GO:0003677; D binding; molecular_function	GO:0008026; ATP-dependent helicase activity; molecular_function	GO:0003723; R binding; molecular_function	GO:0003676; nucleic acid binding; molecular_function	GO:0016787; hydrolase activity; molecular_function	GO:0004525; ribonuclease III activity; molecular_function	GO:0005524; ATP binding; molecular_function
A02079	19	GO:0030286; dynein complex; cellular_component	GO:0015979; photosynthesis; biological_process	GO:0016887; ATPase activity; molecular_function	GO:0019898; extrinsic to membrane; cellular_component	GO:0003677; D binding; molecular_function	GO:0007059; chromosome segregation; biological_process	GO:0005524; ATP binding; molecular_function	GO:0016021; integral to membrane; cellular_component	GO:0006810; transport; biological_process	GO:0019905; syntaxin binding; molecular_function	GO:0008092; cytoskeletal protein binding; molecular_function	GO:0016851; magnesium chelatase activity; molecular_function	GO:0003777; microtubule motor activity; molecular_function	GO:0051301; cell division; biological_process	GO:0007018; microtubule-based movement; biological_process	GO:0015995; chlorophyll biosynthetic process; biological_process	GO:0005737; cytoplasm; cellular_component	GO:0007049; cell cycle; biological_process	GO:0000166; nucleotide binding; molecular_function
A02080	1	GO:0008080; N-acetyltransferase activity; molecular_function
A02082	1	GO:0006979; response to oxidative stress; biological_process
A02083	3	GO:0005840; ribosome; cellular_component	GO:0006412; translation; biological_process	GO:0003735; structural constituent of ribosome; molecular_function
A02084	9	GO:0055114; oxidation-reduction process; biological_process	GO:0008677; 2-dehydropantoate 2-reductase activity; molecular_function	GO:0051287; D binding; molecular_function	GO:0016491; oxidoreductase activity; molecular_function	GO:0006813; potassium ion transport; biological_process	GO:0003857; 3-hydroxyacyl-CoA dehydroge se activity; molecular_function	GO:0006631; fatty acid metabolic process; biological_process	GO:0016616; oxidoreductase activity, acting on the CH-OH group of donors, D or DP as acceptor; molecular_function	GO:0050660; flavin adenine dinucleotide binding; molecular_function
A02085	2	GO:0016491; oxidoreductase activity; molecular_function	GO:0055114; oxidation-reduction process; biological_process
A02086	2	GO:0016021; integral to membrane; cellular_component	GO:0055085; transmembrane transport; biological_process
A02087	6	GO:0005524; ATP binding; molecular_function	GO:0016020; membrane; cellular_component	GO:0006468; protein phosphorylation; biological_process	GO:0004672; protein ki se activity; molecular_function	GO:0016773; phosphotransferase activity, alcohol group as acceptor; molecular_function	GO:0009103; lipopolysaccharide biosynthetic process; biological_process
A02088	1	GO:0016787; hydrolase activity; molecular_function
A02090	1	GO:0016740; transferase activity; molecular_function
A02091	4	GO:0045182;	GO:0006869; lipid transport; biological_process	GO:0005509; calcium ion binding; molecular_function	GO:0005319; lipid transporter activity; molecular_function
A02092	9	GO:0003676; nucleic acid binding; molecular_function	GO:0005525; GTP binding; molecular_function	GO:0005524; ATP binding; molecular_function	GO:0004386; helicase activity; molecular_function	GO:0006810; transport; biological_process	GO:0006614; SRP-dependent cotranslatio l protein targeting to membrane; biological_process	GO:0019079; viral genome replication; biological_process	GO:0008026; ATP-dependent helicase activity; molecular_function	GO:0016887; ATPase activity; molecular_function
A02093	2	GO:0006479; protein methylation; biological_process	GO:0008168; methyltransferase activity; molecular_function
A02096	3	GO:0005515; protein binding; molecular_function	GO:0006071; glycerol metabolic process; biological_process	GO:0008889; glycerophosphodiester phosphodiesterase activity; molecular_function
A02098	3	GO:0006289; nucleotide-excision repair; biological_process	GO:0000439; core TFIIH complex; cellular_component	GO:0006355; regulation of transcription, D -dependent; biological_process
A02099	2	GO:0005975; carbohydrate metabolic process; biological_process	GO:0004553; hydrolase activity, hydrolyzing O-glycosyl compounds; molecular_function
A02100	7	GO:0055085; transmembrane transport; biological_process	GO:0005247; voltage-gated chloride channel activity; molecular_function	GO:0016020; membrane; cellular_component	GO:0006821; chloride transport; biological_process	GO:0016021; integral to membrane; cellular_component	GO:0015299; solute:hydrogen antiporter activity; molecular_function	GO:0006812; cation transport; biological_process
A02102	2	GO:0016559; peroxisome fission; biological_process	GO:0005779; integral to peroxisomal membrane; cellular_component
A02103	3	GO:0016021; integral to membrane; cellular_component	GO:0055085; transmembrane transport; biological_process	GO:0022857; transmembrane transporter activity; molecular_function
A02104	4	GO:0016491; oxidoreductase activity; molecular_function	GO:0006725; cellular aromatic compound metabolic process; biological_process	GO:0008198; ferrous iron binding; molecular_function	GO:0005515; protein binding; molecular_function
A02105	2	GO:0030170; pyridoxal phosphate binding; molecular_function	GO:0009058; biosynthetic process; biological_process
A02106	2	GO:0008168; methyltransferase activity; molecular_function	GO:0008152;
A02107	4	GO:0055114; oxidation-reduction process; biological_process	GO:0020037; heme binding; molecular_function	GO:0016705; oxidoreductase activity, acting on paired donors, with incorporation or reduction of molecular oxygen; molecular_function	GO:0005506; iron ion binding; molecular_function
A02109	7	GO:0016788; hydrolase activity, acting on ester bonds; molecular_function	GO:0006886; intracellular protein transport; biological_process	GO:0006464; protein modification process; biological_process	GO:0004806; triglyceride lipase activity; molecular_function	GO:0008474; palmitoyl-(protein) hydrolase activity; molecular_function	GO:0006629; lipid metabolic process; biological_process	GO:0006505; GPI anchor metabolic process; biological_process
A02110	3	GO:0004553; hydrolase activity, hydrolyzing O-glycosyl compounds; molecular_function	GO:0005975; carbohydrate metabolic process; biological_process	GO:0016798; hydrolase activity, acting on glycosyl bonds; molecular_function
A02111	1	GO:0005515; protein binding; molecular_function
A02113	3	GO:0055114; oxidation-reduction process; biological_process	GO:0016491; oxidoreductase activity; molecular_function	GO:0010181; FMN binding; molecular_function
A02116	5	GO:0007016; cytoskeletal anchoring at plasma membrane; biological_process	GO:0005925; focal adhesion; cellular_component	GO:0001726; ruffle; cellular_component	GO:0005515; protein binding; molecular_function	GO:0005200; structural constituent of cytoskeleton; molecular_function
A02117	2	GO:0005975; carbohydrate metabolic process; biological_process	GO:0004553; hydrolase activity, hydrolyzing O-glycosyl compounds; molecular_function
A02118	1	GO:0016021; integral to membrane; cellular_component
A02121	3	GO:0055114; oxidation-reduction process; biological_process	GO:0016491; oxidoreductase activity; molecular_function	GO:0016706; oxidoreductase activity, acting on paired donors, with incorporation or reduction of molecular oxygen, 2-oxoglutarate as one donor, and incorporation of one atom each of oxygen into both donors; molecular_function
A02123	1	GO:0016021; integral to membrane; cellular_component
A02125	3	GO:0008270; zinc ion binding; molecular_function	GO:0032312; regulation of ARF GTPase activity; biological_process	GO:0008060; ARF GTPase activator activity; molecular_function
A02126	2	GO:0008152;	GO:0016787; hydrolase activity; molecular_function
A02127	1	GO:0005515; protein binding; molecular_function
A02128	14	GO:0016817; hydrolase activity, acting on acid anhydrides; molecular_function	GO:0007264; small GTPase mediated sig l transduction; biological_process	GO:0016887; ATPase activity; molecular_function	GO:0016020; membrane; cellular_component	GO:0005622; intracellular; cellular_component	GO:0003723; R binding; molecular_function	GO:0003677; D binding; molecular_function	GO:0003724; R helicase activity; molecular_function	GO:0003924; GTPase activity; molecular_function	GO:0005509; calcium ion binding; molecular_function	GO:0006260; D replication; biological_process	GO:0007049; cell cycle; biological_process	GO:0005524; ATP binding; molecular_function	GO:0005525; GTP binding; molecular_function
A02129	1	GO:0005515; protein binding; molecular_function
A02130	4	GO:0016021; integral to membrane; cellular_component	GO:0000124; SAGA complex; cellular_component	GO:0003712; transcription cofactor activity; molecular_function	GO:0004190; aspartic-type endopeptidase activity; molecular_function
A02132	4	GO:0005215;	GO:0055085; transmembrane transport; biological_process	GO:0016020; membrane; cellular_component	GO:0006810; transport; biological_process
A02135	2	GO:0016747; transferase activity, transferring acyl groups other than amino-acyl groups; molecular_function	GO:0008080; N-acetyltransferase activity; molecular_function
A02137	12	GO:0016620; oxidoreductase activity, acting on the aldehyde or oxo group of donors, D or DP as acceptor; molecular_function	GO:0016616; oxidoreductase activity, acting on the CH-OH group of donors, D or DP as acceptor; molecular_function	GO:0003824;	GO:0006694; steroid biosynthetic process; biological_process	GO:0044237; cellular metabolic process; biological_process	GO:0050662; coenzyme binding; molecular_function	GO:0008152;	GO:0055114; oxidation-reduction process; biological_process	GO:0009058; biosynthetic process; biological_process	GO:0051287; D binding; molecular_function	GO:0016491; oxidoreductase activity; molecular_function	GO:0003854; 3-beta-hydroxy-delta5-steroid dehydroge se activity; molecular_function
A02139	4	GO:0003677; D binding; molecular_function	GO:0005634; nucleus; cellular_component	GO:0006351; transcription, D -dependent; biological_process	GO:0008270; zinc ion binding; molecular_function
A02140	3	GO:0055114; oxidation-reduction process; biological_process	GO:0046872; metal ion binding; molecular_function	GO:0016491; oxidoreductase activity; molecular_function
A02141	4	GO:0005216; ion channel activity; molecular_function	GO:0055085; transmembrane transport; biological_process	GO:0016020; membrane; cellular_component	GO:0006811; ion transport; biological_process
A02143	1	GO:0016787; hydrolase activity; molecular_function
A02144	7	GO:0016491; oxidoreductase activity; molecular_function	GO:0003824;	GO:0050662; coenzyme binding; molecular_function	GO:0008152;	GO:0008270; zinc ion binding; molecular_function	GO:0044237; cellular metabolic process; biological_process	GO:0055114; oxidation-reduction process; biological_process
A02146	2	GO:0000902; cell morphogenesis; biological_process	GO:0016787; hydrolase activity; molecular_function
A02147	14	GO:0003924; GTPase activity; molecular_function	GO:0015093; ferrous iron transmembrane transporter activity; molecular_function	GO:0031683; G-protein beta/gamma-subunit complex binding; molecular_function	GO:0016021; integral to membrane; cellular_component	GO:0007049; cell cycle; biological_process	GO:0005737; cytoplasm; cellular_component	GO:0019001; guanyl nucleotide binding; molecular_function	GO:0005525; GTP binding; molecular_function	GO:0015684; ferrous iron transport; biological_process	GO:0007264; small GTPase mediated sig l transduction; biological_process	GO:0007186; G-protein coupled receptor protein sig ling pathway; biological_process	GO:0005622; intracellular; cellular_component	GO:0004871; sig l transducer activity; molecular_function	GO:0005634; nucleus; cellular_component
A02148	2	GO:0006511; ubiquitin-dependent protein catabolic process; biological_process	GO:0004221; ubiquitin thiolesterase activity; molecular_function
A02149	3	GO:0006886; intracellular protein transport; biological_process	GO:0005622; intracellular; cellular_component	GO:0005515; protein binding; molecular_function
A02150	6	GO:0009103; lipopolysaccharide biosynthetic process; biological_process	GO:0016773; phosphotransferase activity, alcohol group as acceptor; molecular_function	GO:0004672; protein ki se activity; molecular_function	GO:0006468; protein phosphorylation; biological_process	GO:0016020; membrane; cellular_component	GO:0005524; ATP binding; molecular_function
A02151	5	GO:0019028; viral capsid; cellular_component	GO:0003852; 2-isopropylmalate synthase activity; molecular_function	GO:0003723; R binding; molecular_function	GO:0009098; leucine biosynthetic process; biological_process	GO:0005198;
A02152	3	GO:0016491; oxidoreductase activity; molecular_function	GO:0008152;	GO:0055114; oxidation-reduction process; biological_process
A02154	2	GO:0016491; oxidoreductase activity; molecular_function	GO:0055114; oxidation-reduction process; biological_process
A02155	3	GO:0055114; oxidation-reduction process; biological_process	GO:0016706; oxidoreductase activity, acting on paired donors, with incorporation or reduction of molecular oxygen, 2-oxoglutarate as one donor, and incorporation of one atom each of oxygen into both donors; molecular_function	GO:0016491; oxidoreductase activity; molecular_function
A02157	3	GO:0055085; transmembrane transport; biological_process	GO:0016021; integral to membrane; cellular_component	GO:0022857; transmembrane transporter activity; molecular_function
A02158	1	GO:0020037; heme binding; molecular_function
A02159	6	GO:0005622; intracellular; cellular_component	GO:0016020; membrane; cellular_component	GO:0006886; intracellular protein transport; biological_process	GO:0008948; oxaloacetate decarboxylase activity; molecular_function	GO:0015081; sodium ion transmembrane transporter activity; molecular_function	GO:0071436; sodium ion export; biological_process
A02160	1	GO:0005515; protein binding; molecular_function
A02162	2	GO:0005634; nucleus; cellular_component	GO:0005515; protein binding; molecular_function
A02163	3	GO:0016592; mediator complex; cellular_component	GO:0001104; R polymerase II transcription cofactor activity; molecular_function	GO:0006357; regulation of transcription from R polymerase II promoter; biological_process
A02164	4	GO:0005524; ATP binding; molecular_function	GO:0004363; glutathione synthase activity; molecular_function	GO:0005212; structural constituent of eye lens; molecular_function	GO:0006750; glutathione biosynthetic process; biological_process
A02168	3	GO:0016491; oxidoreductase activity; molecular_function	GO:0055114; oxidation-reduction process; biological_process	GO:0005507; copper ion binding; molecular_function
A02169	2	GO:0016020; membrane; cellular_component	GO:0055085; transmembrane transport; biological_process
A02170	2	GO:0016491; oxidoreductase activity; molecular_function	GO:0055114; oxidation-reduction process; biological_process
A02171	6	GO:0006468; protein phosphorylation; biological_process	GO:0016773; phosphotransferase activity, alcohol group as acceptor; molecular_function	GO:0004672; protein ki se activity; molecular_function	GO:0009103; lipopolysaccharide biosynthetic process; biological_process	GO:0005524; ATP binding; molecular_function	GO:0016020; membrane; cellular_component
A02172	3	GO:0004553; hydrolase activity, hydrolyzing O-glycosyl compounds; molecular_function	GO:0004129; cytochrome-c oxidase activity; molecular_function	GO:0005975; carbohydrate metabolic process; biological_process
A02173	10	GO:0018298; protein-chromophore linkage; biological_process	GO:0006355; regulation of transcription, D -dependent; biological_process	GO:0005515; protein binding; molecular_function	GO:0005524; ATP binding; molecular_function	GO:0000160; two-component sig l transduction system (phosphorelay); biological_process	GO:0009584; detection of visible light; biological_process	GO:0016020; membrane; cellular_component	GO:0007165; sig l transduction; biological_process	GO:0000156; two-component response regulator activity; molecular_function	GO:0000155; two-component sensor activity; molecular_function
A02174	2	GO:0016491; oxidoreductase activity; molecular_function	GO:0008152;
A02175	6	GO:0004003; ATP-dependent D helicase activity; molecular_function	GO:0003677; D binding; molecular_function	GO:0005524; ATP binding; molecular_function	GO:0003676; nucleic acid binding; molecular_function	GO:0016787; hydrolase activity; molecular_function	GO:0004386; helicase activity; molecular_function
A02176	1	GO:0070403; D+ binding; molecular_function
A02177	2	GO:0009116; nucleoside metabolic process; biological_process	GO:0003824;
A02179	2	GO:0030145; manganese ion binding; molecular_function	GO:0004177; aminopeptidase activity; molecular_function
A02180	2	GO:0008270; zinc ion binding; molecular_function	GO:0003676; nucleic acid binding; molecular_function
A02181	2	GO:0015940; pantothe te biosynthetic process; biological_process	GO:0003864; 3-methyl-2-oxobutanoate hydroxymethyltransferase activity; molecular_function
A02182	10	GO:0032008; positive regulation of TOR sig ling cascade; biological_process	GO:0071230; cellular response to amino acid stimulus; biological_process	GO:0043410; positive regulation of MAPKKK cascade; biological_process	GO:0001919; regulation of receptor recycling; biological_process	GO:0071986; Ragulator complex; cellular_component	GO:0032439; endosome localization; biological_process	GO:0031902; late endosome membrane; cellular_component	GO:0045121; membrane raft; cellular_component	GO:0007040; lysosome organization; biological_process	GO:0042632; cholesterol homeostasis; biological_process
A02183	1	GO:0016881; acid-amino acid ligase activity; molecular_function
A02184	6	GO:0016020; membrane; cellular_component	GO:0016021; integral to membrane; cellular_component	GO:0055085; transmembrane transport; biological_process	GO:0005215;	GO:0022857; transmembrane transporter activity; molecular_function	GO:0006810; transport; biological_process
A02185	1	GO:0003824;
A02186	4	GO:0008236; serine-type peptidase activity; molecular_function	GO:0006508; proteolysis; biological_process	GO:0016787; hydrolase activity; molecular_function	GO:0008152;
A02187	2	GO:0005737; cytoplasm; cellular_component	GO:0003824;
A02188	2	GO:0005975; carbohydrate metabolic process; biological_process	GO:0004553; hydrolase activity, hydrolyzing O-glycosyl compounds; molecular_function
A02189	4	GO:0006412; translation; biological_process	GO:0005840; ribosome; cellular_component	GO:0003735; structural constituent of ribosome; molecular_function	GO:0019843; rR binding; molecular_function
A02190	1	GO:0046854; phosphatidylinositol phosphorylation; biological_process
A02191	2	GO:0006886; intracellular protein transport; biological_process	GO:0005622; intracellular; cellular_component
A02194	2	GO:0042765; GPI-anchor transamidase complex; cellular_component	GO:0016255; attachment of GPI anchor to protein; biological_process
A02195	7	GO:0005685; U1 snRNP; cellular_component	GO:0006376; mR splice site selection; biological_process	GO:0004871; sig l transducer activity; molecular_function	GO:0003729; mR binding; molecular_function	GO:0007165; sig l transduction; biological_process	GO:0016020; membrane; cellular_component	GO:0006914; autophagy; biological_process
A02196	3	GO:0005515; protein binding; molecular_function	GO:0003677; D binding; molecular_function	GO:0006351; transcription, D -dependent; biological_process
A02197	5	GO:0033179; proton-transporting V-type ATPase, V0 domain; cellular_component	GO:0052636; arabinosyltransferase activity; molecular_function	GO:0015991; ATP hydrolysis coupled proton transport; biological_process	GO:0015078; hydrogen ion transmembrane transporter activity; molecular_function	GO:0071766; Actinobacterium-type cell wall biogenesis; biological_process
A02199	4	GO:0006355; regulation of transcription, D -dependent; biological_process	GO:0009271; phage shock; biological_process	GO:0016021; integral to membrane; cellular_component	GO:0055085; transmembrane transport; biological_process
A02200	9	GO:0055114; oxidation-reduction process; biological_process	GO:0019773; proteasome core complex, alpha-subunit complex; cellular_component	GO:0051603; proteolysis involved in cellular protein catabolic process; biological_process	GO:0004175; endopeptidase activity; molecular_function	GO:0004298; threonine-type endopeptidase activity; molecular_function	GO:0005839; proteasome core complex; cellular_component	GO:0006511; ubiquitin-dependent protein catabolic process; biological_process	GO:0008940; nitrate reductase activity; molecular_function	GO:0009325; nitrate reductase complex; cellular_component
A02202	5	GO:0055114; oxidation-reduction process; biological_process	GO:0016903; oxidoreductase activity, acting on the aldehyde or oxo group of donors; molecular_function	GO:0016491; oxidoreductase activity; molecular_function	GO:0003824;	GO:0008152;
A02203	2	GO:0008168; methyltransferase activity; molecular_function	GO:0032259; methylation; biological_process
A02204	6	GO:0008026; ATP-dependent helicase activity; molecular_function	GO:0005634; nucleus; cellular_component	GO:0005524; ATP binding; molecular_function	GO:0046872; metal ion binding; molecular_function	GO:0003676; nucleic acid binding; molecular_function	GO:0004386; helicase activity; molecular_function
A02205	4	GO:0005634; nucleus; cellular_component	GO:0000981; sequence-specific D binding R polymerase II transcription factor activity; molecular_function	GO:0006355; regulation of transcription, D -dependent; biological_process	GO:0008270; zinc ion binding; molecular_function
A02206	2	GO:0008152;	GO:0016787; hydrolase activity; molecular_function
A02207	13	GO:0003854; 3-beta-hydroxy-delta5-steroid dehydroge se activity; molecular_function	GO:0008168; methyltransferase activity; molecular_function	GO:0006364; rR processing; biological_process	GO:0008033; tR processing; biological_process	GO:0009058; biosynthetic process; biological_process	GO:0055114; oxidation-reduction process; biological_process	GO:0008152;	GO:0050662; coenzyme binding; molecular_function	GO:0044237; cellular metabolic process; biological_process	GO:0006694; steroid biosynthetic process; biological_process	GO:0003824;	GO:0016616; oxidoreductase activity, acting on the CH-OH group of donors, D or DP as acceptor; molecular_function	GO:0003723; R binding; molecular_function
A02208	4	GO:0006281; D repair; biological_process	GO:0003684; damaged D binding; molecular_function	GO:0003887; D -directed D polymerase activity; molecular_function	GO:0003677; D binding; molecular_function
A02209	1	GO:0006457; protein folding; biological_process
A02210	2	GO:0016491; oxidoreductase activity; molecular_function	GO:0055114; oxidation-reduction process; biological_process
A02212	11	GO:0008168; methyltransferase activity; molecular_function	GO:0005737; cytoplasm; cellular_component	GO:0001510; R methylation; biological_process	GO:0016740; transferase activity; molecular_function	GO:0008276; protein methyltransferase activity; molecular_function	GO:0008152;	GO:0006306; D methylation; biological_process	GO:0009452; R capping; biological_process	GO:0006479; protein methylation; biological_process	GO:0031167; rR methylation; biological_process	GO:0003677; D binding; molecular_function
A02214	2	GO:0004222; metalloendopeptidase activity; molecular_function	GO:0006508; proteolysis; biological_process
A02215	11	GO:0032259; methylation; biological_process	GO:0006400; tR modification; biological_process	GO:0005737; cytoplasm; cellular_component	GO:0006364; rR processing; biological_process	GO:0008168; methyltransferase activity; molecular_function	GO:0008176; tR (guanine-N7-)-methyltransferase activity; molecular_function	GO:0006479; protein methylation; biological_process	GO:0008649; rR methyltransferase activity; molecular_function	GO:0008152;	GO:0008276; protein methyltransferase activity; molecular_function	GO:0008171; O-methyltransferase activity; molecular_function
A02217	5	GO:0050690; regulation of defense response to virus by virus; biological_process	GO:0005537; mannose binding; molecular_function	GO:0005839; proteasome core complex; cellular_component	GO:0004298; threonine-type endopeptidase activity; molecular_function	GO:0051603; proteolysis involved in cellular protein catabolic process; biological_process
A02218	3	GO:0016020; membrane; cellular_component	GO:0048193; Golgi vesicle transport; biological_process	GO:0010508; positive regulation of autophagy; biological_process
A02219	8	GO:0005634; nucleus; cellular_component	GO:0003677; D binding; molecular_function	GO:0006281; D repair; biological_process	GO:0004386; helicase activity; molecular_function	GO:0008270; zinc ion binding; molecular_function	GO:0006351; transcription, D -dependent; biological_process	GO:0005524; ATP binding; molecular_function	GO:0003684; damaged D binding; molecular_function
A02220	2	GO:0055085; transmembrane transport; biological_process	GO:0016021; integral to membrane; cellular_component
A02222	5	GO:0044237; cellular metabolic process; biological_process	GO:0050662; coenzyme binding; molecular_function	GO:0008152;	GO:0003824;	GO:0016491; oxidoreductase activity; molecular_function
A02223	2	GO:0016787; hydrolase activity; molecular_function	GO:0008152;
A02224	4	GO:0008152;	GO:0016787; hydrolase activity; molecular_function	GO:0008236; serine-type peptidase activity; molecular_function	GO:0006508; proteolysis; biological_process
A02226	5	GO:0016209;	GO:0055114; oxidation-reduction process; biological_process	GO:0015035; protein disulfide oxidoreductase activity; molecular_function	GO:0045454; cell redox homeostasis; biological_process	GO:0016491; oxidoreductase activity; molecular_function
A02229	1	GO:0003723; R binding; molecular_function
A02230	1	GO:0005515; protein binding; molecular_function
A02232	3	GO:0022857; transmembrane transporter activity; molecular_function	GO:0016021; integral to membrane; cellular_component	GO:0055085; transmembrane transport; biological_process
A02233	7	GO:0016829; lyase activity; molecular_function	GO:0008152;	GO:0006520; cellular amino acid metabolic process; biological_process	GO:0030170; pyridoxal phosphate binding; molecular_function	GO:0016831; carboxy-lyase activity; molecular_function	GO:0009058; biosynthetic process; biological_process	GO:0019752; carboxylic acid metabolic process; biological_process
A02235	19	GO:0030168; platelet activation; biological_process	GO:0031514; motile cilium; cellular_component	GO:0007165; sig l transduction; biological_process	GO:0016020; membrane; cellular_component	GO:0005634; nucleus; cellular_component	GO:0003677; D binding; molecular_function	GO:0005102; receptor binding; molecular_function	GO:0008855; exodeoxyribonuclease VII activity; molecular_function	GO:0051258; protein polymerization; biological_process	GO:0006904; vesicle docking involved in exocytosis; biological_process	GO:0005577; fibrinogen complex; cellular_component	GO:0000145; exocyst; cellular_component	GO:0015074; D integration; biological_process	GO:0030674; protein binding, bridging; molecular_function	GO:0055085; transmembrane transport; biological_process	GO:0030001; metal ion transport; biological_process	GO:0015031; protein transport; biological_process	GO:0048870; cell motility; biological_process	GO:0046873; metal ion transmembrane transporter activity; molecular_function
A02236	10	GO:0003677; D binding; molecular_function	GO:0008026; ATP-dependent helicase activity; molecular_function	GO:0005622; intracellular; cellular_component	GO:0006281; D repair; biological_process	GO:0004386; helicase activity; molecular_function	GO:0005524; ATP binding; molecular_function	GO:0003676; nucleic acid binding; molecular_function	GO:0006260; D replication; biological_process	GO:0043140; ATP-dependent 3'-5' D helicase activity; molecular_function	GO:0016787; hydrolase activity; molecular_function
A02239	8	GO:0006606; protein import into nucleus; biological_process	GO:0015743; malate transport; biological_process	GO:0010508; positive regulation of autophagy; biological_process	GO:0004523; ribonuclease H activity; molecular_function	GO:0005643; nuclear pore; cellular_component	GO:0003676; nucleic acid binding; molecular_function	GO:0016020; membrane; cellular_component	GO:0009405; pathogenesis; biological_process
A02240	3	GO:0005840; ribosome; cellular_component	GO:0006412; translation; biological_process	GO:0003735; structural constituent of ribosome; molecular_function
A02241	2	GO:0016021; integral to membrane; cellular_component	GO:0055085; transmembrane transport; biological_process
A02243	2	GO:0015996; chlorophyll catabolic process; biological_process	GO:0047746; chlorophyllase activity; molecular_function
A02244	3	GO:0006511; ubiquitin-dependent protein catabolic process; biological_process	GO:0031625; ubiquitin protein ligase binding; molecular_function	GO:0031461; cullin-RING ubiquitin ligase complex; cellular_component
A02245	11	GO:0016020; membrane; cellular_component	GO:0005375; copper ion transmembrane transporter activity; molecular_function	GO:0071436; sodium ion export; biological_process	GO:0033227; dsR transport; biological_process	GO:0016021; integral to membrane; cellular_component	GO:0055085; transmembrane transport; biological_process	GO:0008948; oxaloacetate decarboxylase activity; molecular_function	GO:0009306; protein secretion; biological_process	GO:0015081; sodium ion transmembrane transporter activity; molecular_function	GO:0051033; R transmembrane transporter activity; molecular_function	GO:0035434; copper ion transmembrane transport; biological_process
A02246	2	GO:0003924; GTPase activity; molecular_function	GO:0005525; GTP binding; molecular_function
A02247	2	GO:0006270; D -dependent D replication initiation; biological_process	GO:0005515; protein binding; molecular_function
A02250	7	GO:0004386; helicase activity; molecular_function	GO:0003924; GTPase activity; molecular_function	GO:0003676; nucleic acid binding; molecular_function	GO:0016887; ATPase activity; molecular_function	GO:0005524; ATP binding; molecular_function	GO:0005525; GTP binding; molecular_function	GO:0008026; ATP-dependent helicase activity; molecular_function
A02252	2	GO:0004609; phosphatidylserine decarboxylase activity; molecular_function	GO:0008654; phospholipid biosynthetic process; biological_process
A02254	6	GO:0006810; transport; biological_process	GO:0022857; transmembrane transporter activity; molecular_function	GO:0005215;	GO:0055085; transmembrane transport; biological_process	GO:0016021; integral to membrane; cellular_component	GO:0016020; membrane; cellular_component
A02255	2	GO:0055114; oxidation-reduction process; biological_process	GO:0016491; oxidoreductase activity; molecular_function
A02256	1	GO:0016747; transferase activity, transferring acyl groups other than amino-acyl groups; molecular_function
A02259	2	GO:0009916; alter tive oxidase activity; molecular_function	GO:0055114; oxidation-reduction process; biological_process
A02263	6	GO:0055085; transmembrane transport; biological_process	GO:0005215;	GO:0016021; integral to membrane; cellular_component	GO:0016020; membrane; cellular_component	GO:0022857; transmembrane transporter activity; molecular_function	GO:0006810; transport; biological_process
A02265	2	GO:0055114; oxidation-reduction process; biological_process	GO:0016491; oxidoreductase activity; molecular_function
A02266	6	GO:0055114; oxidation-reduction process; biological_process	GO:0003824;	GO:0016491; oxidoreductase activity; molecular_function	GO:0044237; cellular metabolic process; biological_process	GO:0050662; coenzyme binding; molecular_function	GO:0008152;
A02267	3	GO:0055114; oxidation-reduction process; biological_process	GO:0003725; double-stranded R binding; molecular_function	GO:0016717; oxidoreductase activity, acting on paired donors, with oxidation of a pair of donors resulting in the reduction of molecular oxygen to two molecules of water; molecular_function
A02268	2	GO:0019239; deami se activity; molecular_function	GO:0009168; purine ribonucleoside monophosphate biosynthetic process; biological_process
A02269	2	GO:0016491; oxidoreductase activity; molecular_function	GO:0055114; oxidation-reduction process; biological_process
A02270	9	GO:0004386; helicase activity; molecular_function	GO:0006306; D methylation; biological_process	GO:0008270; zinc ion binding; molecular_function	GO:0003677; D binding; molecular_function	GO:0016787; hydrolase activity; molecular_function	GO:0008168; methyltransferase activity; molecular_function	GO:0003676; nucleic acid binding; molecular_function	GO:0005524; ATP binding; molecular_function	GO:0005515; protein binding; molecular_function
A02271	1	GO:0003676; nucleic acid binding; molecular_function
A02273	5	GO:0003677; D binding; molecular_function	GO:0003700; sequence-specific D binding transcription factor activity; molecular_function	GO:0016987; sigma factor activity; molecular_function	GO:0006352; transcription initiation, D -dependent; biological_process	GO:0006355; regulation of transcription, D -dependent; biological_process
A02274	4	GO:0045263; proton-transporting ATP synthase complex, coupling factor F(o); cellular_component	GO:0015986; ATP synthesis coupled proton transport; biological_process	GO:0016020; membrane; cellular_component	GO:0015078; hydrogen ion transmembrane transporter activity; molecular_function
A02275	9	GO:0008134; transcription factor binding; molecular_function	GO:0006260; D replication; biological_process	GO:0015995; chlorophyll biosynthetic process; biological_process	GO:0006355; regulation of transcription, D -dependent; biological_process	GO:0005524; ATP binding; molecular_function	GO:0015979; photosynthesis; biological_process	GO:0016887; ATPase activity; molecular_function	GO:0003677; D binding; molecular_function	GO:0016851; magnesium chelatase activity; molecular_function
A02276	1	GO:0016021; integral to membrane; cellular_component
A02277	4	GO:0055085; transmembrane transport; biological_process	GO:0005215;	GO:0016020; membrane; cellular_component	GO:0006810; transport; biological_process
A02278	4	GO:0005783; endoplasmic reticulum; cellular_component	GO:0004579; dolichyl-diphosphooligosaccharide-protein glycotransferase activity; molecular_function	GO:0006486; protein glycosylation; biological_process	GO:0016021; integral to membrane; cellular_component
A02279	1	GO:0016798; hydrolase activity, acting on glycosyl bonds; molecular_function
A02280	6	GO:0015205; nucleobase transmembrane transporter activity; molecular_function	GO:0016021; integral to membrane; cellular_component	GO:0016020; membrane; cellular_component	GO:0016887; ATPase activity; molecular_function	GO:0015851; nucleobase transport; biological_process	GO:0006812; cation transport; biological_process
A02281	2	GO:0019239; deami se activity; molecular_function	GO:0009168; purine ribonucleoside monophosphate biosynthetic process; biological_process
A02282	1	GO:0016884; carbon-nitrogen ligase activity, with glutamine as amido-N-donor; molecular_function
A02283	4	GO:0005634; nucleus; cellular_component	GO:0000981; sequence-specific D binding R polymerase II transcription factor activity; molecular_function	GO:0008270; zinc ion binding; molecular_function	GO:0006355; regulation of transcription, D -dependent; biological_process
A02284	3	GO:0022857; transmembrane transporter activity; molecular_function	GO:0016021; integral to membrane; cellular_component	GO:0055085; transmembrane transport; biological_process
A02285	2	GO:0000228; nuclear chromosome; cellular_component	GO:0005515; protein binding; molecular_function
A02286	4	GO:0046872; metal ion binding; molecular_function	GO:0004143; diacylglycerol ki se activity; molecular_function	GO:0000166; nucleotide binding; molecular_function	GO:0007205; activation of protein ki se C activity by G-protein coupled receptor protein sig ling pathway; biological_process
A02287	3	GO:0016773; phosphotransferase activity, alcohol group as acceptor; molecular_function	GO:0005975; carbohydrate metabolic process; biological_process	GO:0005524; ATP binding; molecular_function
A02288	2	GO:0016705; oxidoreductase activity, acting on paired donors, with incorporation or reduction of molecular oxygen; molecular_function	GO:0055114; oxidation-reduction process; biological_process
A02289	4	GO:0020037; heme binding; molecular_function	GO:0055114; oxidation-reduction process; biological_process	GO:0016705; oxidoreductase activity, acting on paired donors, with incorporation or reduction of molecular oxygen; molecular_function	GO:0005506; iron ion binding; molecular_function
A02290	2	GO:0055085; transmembrane transport; biological_process	GO:0016021; integral to membrane; cellular_component
A02292	4	GO:0055114; oxidation-reduction process; biological_process	GO:0020037; heme binding; molecular_function	GO:0005506; iron ion binding; molecular_function	GO:0016705; oxidoreductase activity, acting on paired donors, with incorporation or reduction of molecular oxygen; molecular_function
A02293	1	GO:0070403; D+ binding; molecular_function
A02295	3	GO:0015696; ammonium transport; biological_process	GO:0016020; membrane; cellular_component	GO:0008519; ammonium transmembrane transporter activity; molecular_function
A02296	4	GO:0006508; proteolysis; biological_process	GO:0003824;	GO:0008152;	GO:0008233; peptidase activity; molecular_function
A02297	4	GO:0016788; hydrolase activity, acting on ester bonds; molecular_function	GO:0015996; chlorophyll catabolic process; biological_process	GO:0009058; biosynthetic process; biological_process	GO:0047746; chlorophyllase activity; molecular_function
A02298	2	GO:0006508; proteolysis; biological_process	GO:0004185; serine-type carboxypeptidase activity; molecular_function
A02299	4	GO:0008270; zinc ion binding; molecular_function	GO:0006351; transcription, D -dependent; biological_process	GO:0005634; nucleus; cellular_component	GO:0003677; D binding; molecular_function
A02300	1	GO:0005515; protein binding; molecular_function
A02302	1	GO:0003676; nucleic acid binding; molecular_function
A02303	5	GO:0005515; protein binding; molecular_function	GO:0045735;	GO:0005576;	GO:0030178; negative regulation of Wnt receptor sig ling pathway; biological_process	GO:0007275; multicellular organismal development; biological_process
A02304	2	GO:0004190; aspartic-type endopeptidase activity; molecular_function	GO:0006508; proteolysis; biological_process
A02307	3	GO:0016491; oxidoreductase activity; molecular_function	GO:0055114; oxidation-reduction process; biological_process	GO:0006520; cellular amino acid metabolic process; biological_process
A02308	1	GO:0003677; D binding; molecular_function
A02309	2	GO:0005515; protein binding; molecular_function	GO:0000975; regulatory region D binding; molecular_function
A02311	4	GO:0005886; plasma membrane; cellular_component	GO:0015743; malate transport; biological_process	GO:0006810; transport; biological_process	GO:0070461; SAGA-type complex; cellular_component
A02312	4	GO:0005515; protein binding; molecular_function	GO:0006397; mR processing; biological_process	GO:0005634; nucleus; cellular_component	GO:0000398; nuclear mR splicing, via spliceosome; biological_process
A02314	3	GO:0003676; nucleic acid binding; molecular_function	GO:0006367; transcription initiation from R polymerase II promoter; biological_process	GO:0005672; transcription factor TFIIA complex; cellular_component
A02316	2	GO:0055085; transmembrane transport; biological_process	GO:0016021; integral to membrane; cellular_component
A02317	5	GO:0016209;	GO:0055114; oxidation-reduction process; biological_process	GO:0045454; cell redox homeostasis; biological_process	GO:0016491; oxidoreductase activity; molecular_function	GO:0005509; calcium ion binding; molecular_function
A02319	1	GO:0000902; cell morphogenesis; biological_process
A02323	3	GO:0003887; D -directed D polymerase activity; molecular_function	GO:0003677; D binding; molecular_function	GO:0006260; D replication; biological_process
A02324	1	GO:0005515; protein binding; molecular_function
A02326	7	GO:0003676; nucleic acid binding; molecular_function	GO:0004190; aspartic-type endopeptidase activity; molecular_function	GO:0046872; metal ion binding; molecular_function	GO:0008270; zinc ion binding; molecular_function	GO:0005634; nucleus; cellular_component	GO:0005515; protein binding; molecular_function	GO:0016021; integral to membrane; cellular_component
A02327	7	GO:0055114; oxidation-reduction process; biological_process	GO:0017150; tR dihydrouridine synthase activity; molecular_function	GO:0050660; flavin adenine dinucleotide binding; molecular_function	GO:0003824;	GO:0008033; tR processing; biological_process	GO:0000105; histidine biosynthetic process; biological_process	GO:0009236; cobalamin biosynthetic process; biological_process
A02328	1	GO:0003824;
A02331	9	GO:0016787; hydrolase activity; molecular_function	GO:0003676; nucleic acid binding; molecular_function	GO:0005524; ATP binding; molecular_function	GO:0005742; mitochondrial outer membrane translocase complex; cellular_component	GO:0006886; intracellular protein transport; biological_process	GO:0004386; helicase activity; molecular_function	GO:0006605; protein targeting; biological_process	GO:0008026; ATP-dependent helicase activity; molecular_function	GO:0003677; D binding; molecular_function
A02332	6	GO:0016020; membrane; cellular_component	GO:0016021; integral to membrane; cellular_component	GO:0005215;	GO:0055085; transmembrane transport; biological_process	GO:0006810; transport; biological_process	GO:0022857; transmembrane transporter activity; molecular_function
A02333	3	GO:0008270; zinc ion binding; molecular_function	GO:0016491; oxidoreductase activity; molecular_function	GO:0055114; oxidation-reduction process; biological_process
A02334	4	GO:0003676; nucleic acid binding; molecular_function	GO:0006260; D replication; biological_process	GO:0003677; D binding; molecular_function	GO:0005634; nucleus; cellular_component
A02335	4	GO:0005515; protein binding; molecular_function	GO:0004221; ubiquitin thiolesterase activity; molecular_function	GO:0006511; ubiquitin-dependent protein catabolic process; biological_process	GO:0008270; zinc ion binding; molecular_function
A02336	4	GO:0008236; serine-type peptidase activity; molecular_function	GO:0006508; proteolysis; biological_process	GO:0008152;	GO:0016787; hydrolase activity; molecular_function
A02337	3	GO:0005975; carbohydrate metabolic process; biological_process	GO:0003824;	GO:0016810; hydrolase activity, acting on carbon-nitrogen (but not peptide) bonds; molecular_function
A02338	5	GO:0003824;	GO:0016491; oxidoreductase activity; molecular_function	GO:0044237; cellular metabolic process; biological_process	GO:0050662; coenzyme binding; molecular_function	GO:0008152;
A02340	4	GO:0006508; proteolysis; biological_process	GO:0003677; D binding; molecular_function	GO:0016020; membrane; cellular_component	GO:0032784; regulation of transcription elongation, D -dependent; biological_process
A02342	2	GO:0055114; oxidation-reduction process; biological_process	GO:0051536; iron-sulfur cluster binding; molecular_function
A02343	2	GO:0055085; transmembrane transport; biological_process	GO:0016021; integral to membrane; cellular_component
A02344	2	GO:0008152;	GO:0016491; oxidoreductase activity; molecular_function
A02348	3	GO:0055114; oxidation-reduction process; biological_process	GO:0016209;	GO:0016491; oxidoreductase activity; molecular_function
A02350	2	GO:0003824;	GO:0009058; biosynthetic process; biological_process
A02351	3	GO:0009055;	GO:0045454; cell redox homeostasis; biological_process	GO:0015035; protein disulfide oxidoreductase activity; molecular_function
A02352	2	GO:0004659; prenyltransferase activity; molecular_function	GO:0016021; integral to membrane; cellular_component
A02353	1	GO:0005515; protein binding; molecular_function
A02354	7	GO:0050661; DP binding; molecular_function	GO:0055114; oxidation-reduction process; biological_process	GO:0050660; flavin adenine dinucleotide binding; molecular_function	GO:0004499; flavin-containing monooxyge se activity; molecular_function	GO:0008152;	GO:0003824;	GO:0016491; oxidoreductase activity; molecular_function
A02356	4	GO:0005622; intracellular; cellular_component	GO:0003735; structural constituent of ribosome; molecular_function	GO:0006412; translation; biological_process	GO:0005840; ribosome; cellular_component
A02358	3	GO:0006071; glycerol metabolic process; biological_process	GO:0005515; protein binding; molecular_function	GO:0008889; glycerophosphodiester phosphodiesterase activity; molecular_function
A02360	3	GO:0022857; transmembrane transporter activity; molecular_function	GO:0016021; integral to membrane; cellular_component	GO:0055085; transmembrane transport; biological_process
A02361	2	GO:0055085; transmembrane transport; biological_process	GO:0016021; integral to membrane; cellular_component
A02362	2	GO:0016810; hydrolase activity, acting on carbon-nitrogen (but not peptide) bonds; molecular_function	GO:0006807; nitrogen compound metabolic process; biological_process
A02364	9	GO:0005525; GTP binding; molecular_function	GO:0005524; ATP binding; molecular_function	GO:0003724; R helicase activity; molecular_function	GO:0003924; GTPase activity; molecular_function	GO:0003677; D binding; molecular_function	GO:0016887; ATPase activity; molecular_function	GO:0003723; R binding; molecular_function	GO:0016301; ki se activity; molecular_function	GO:0004527; exonuclease activity; molecular_function
A02367	1	GO:0005515; protein binding; molecular_function
A02369	7	GO:0000228; nuclear chromosome; cellular_component	GO:0008270; zinc ion binding; molecular_function	GO:0006355; regulation of transcription, D -dependent; biological_process	GO:0003676; nucleic acid binding; molecular_function	GO:0006338; chromatin remodeling; biological_process	GO:0043565; sequence-specific D binding; molecular_function	GO:0003700; sequence-specific D binding transcription factor activity; molecular_function
A02373	3	GO:0006468; protein phosphorylation; biological_process	GO:0004672; protein ki se activity; molecular_function	GO:0005524; ATP binding; molecular_function
A02374	2	GO:0005750; mitochondrial respiratory chain complex III; cellular_component	GO:0006122; mitochondrial electron transport, ubiquinol to cytochrome c; biological_process
A02375	1	GO:0016020; membrane; cellular_component
A02377	4	GO:0005506; iron ion binding; molecular_function	GO:0016705; oxidoreductase activity, acting on paired donors, with incorporation or reduction of molecular oxygen; molecular_function	GO:0055114; oxidation-reduction process; biological_process	GO:0020037; heme binding; molecular_function
A02378	3	GO:0042318; penicillin biosynthetic process; biological_process	GO:0017000; antibiotic biosynthetic process; biological_process	GO:0016787; hydrolase activity; molecular_function
A02379	6	GO:0005215;	GO:0055085; transmembrane transport; biological_process	GO:0016021; integral to membrane; cellular_component	GO:0016020; membrane; cellular_component	GO:0006810; transport; biological_process	GO:0022857; transmembrane transporter activity; molecular_function
A02380	4	GO:0016787; hydrolase activity; molecular_function	GO:0008152;	GO:0006508; proteolysis; biological_process	GO:0008236; serine-type peptidase activity; molecular_function
A02381	2	GO:0055114; oxidation-reduction process; biological_process	GO:0051920; peroxiredoxin activity; molecular_function
A02383	4	GO:0016020; membrane; cellular_component	GO:0030001; metal ion transport; biological_process	GO:0055085; transmembrane transport; biological_process	GO:0046873; metal ion transmembrane transporter activity; molecular_function
A02384	2	GO:0004553; hydrolase activity, hydrolyzing O-glycosyl compounds; molecular_function	GO:0005975; carbohydrate metabolic process; biological_process
A02385	4	GO:0055114; oxidation-reduction process; biological_process	GO:0020037; heme binding; molecular_function	GO:0004601; peroxidase activity; molecular_function	GO:0006979; response to oxidative stress; biological_process
A02387	2	GO:0006397; mR processing; biological_process	GO:0003676; nucleic acid binding; molecular_function
A02388	3	GO:0006096; glycolysis; biological_process	GO:0006094; gluconeogenesis; biological_process	GO:0004347; glucose-6-phosphate isomerase activity; molecular_function
A02389	1	GO:0070461; SAGA-type complex; cellular_component
A02392	8	GO:0003824;	GO:0016773; phosphotransferase activity, alcohol group as acceptor; molecular_function	GO:0009103; lipopolysaccharide biosynthetic process; biological_process	GO:0006270; D -dependent D replication initiation; biological_process	GO:0016020; membrane; cellular_component	GO:0006468; protein phosphorylation; biological_process	GO:0004672; protein ki se activity; molecular_function	GO:0005524; ATP binding; molecular_function
A02393	4	GO:0046872; metal ion binding; molecular_function	GO:0055114; oxidation-reduction process; biological_process	GO:0030001; metal ion transport; biological_process	GO:0006801; superoxide metabolic process; biological_process
A02394	3	GO:0005524; ATP binding; molecular_function	GO:0006468; protein phosphorylation; biological_process	GO:0004672; protein ki se activity; molecular_function
A02395	3	GO:0004358; glutamate N-acetyltransferase activity; molecular_function	GO:0006526; arginine biosynthetic process; biological_process	GO:0005515; protein binding; molecular_function
A02396	1	GO:0005515; protein binding; molecular_function
A02397	2	GO:0009058; biosynthetic process; biological_process	GO:0030170; pyridoxal phosphate binding; molecular_function
A02398	5	GO:0005680; a phase-promoting complex; cellular_component	GO:0005515; protein binding; molecular_function	GO:0008270; zinc ion binding; molecular_function	GO:0046872; metal ion binding; molecular_function	GO:0004842; ubiquitin-protein ligase activity; molecular_function
A02401	2	GO:0006396; R processing; biological_process	GO:0008452; R ligase activity; molecular_function
A02403	3	GO:0016020; membrane; cellular_component	GO:0055085; transmembrane transport; biological_process	GO:0005509; calcium ion binding; molecular_function
A02404	2	GO:0000262; mitochondrial chromosome; cellular_component	GO:0000002; mitochondrial genome mainte nce; biological_process
A02405	4	GO:0005975; carbohydrate metabolic process; biological_process	GO:0003824;	GO:0004565; beta-galactosidase activity; molecular_function	GO:0006464; protein modification process; biological_process
A02406	5	GO:0015171; amino acid transmembrane transporter activity; molecular_function	GO:0003333; amino acid transmembrane transport; biological_process	GO:0006810; transport; biological_process	GO:0055085; transmembrane transport; biological_process	GO:0016020; membrane; cellular_component
A02408	3	GO:0005198;	GO:0012506; vesicle membrane; cellular_component	GO:0005515; protein binding; molecular_function
A02409	2	GO:0055085; transmembrane transport; biological_process	GO:0016021; integral to membrane; cellular_component
A02410	6	GO:0051287; D binding; molecular_function	GO:0016757; transferase activity, transferring glycosyl groups; molecular_function	GO:0055114; oxidation-reduction process; biological_process	GO:0048037; cofactor binding; molecular_function	GO:0008152;	GO:0016616; oxidoreductase activity, acting on the CH-OH group of donors, D or DP as acceptor; molecular_function
A02411	8	GO:0016638; oxidoreductase activity, acting on the CH-NH2 group of donors; molecular_function	GO:0003824;	GO:0018580; nitro te monooxyge se activity; molecular_function	GO:0015930; glutamate synthase activity; molecular_function	GO:0006537; glutamate biosynthetic process; biological_process	GO:0000105; histidine biosynthetic process; biological_process	GO:0016491; oxidoreductase activity; molecular_function	GO:0055114; oxidation-reduction process; biological_process
A02412	4	GO:0016705; oxidoreductase activity, acting on paired donors, with incorporation or reduction of molecular oxygen; molecular_function	GO:0005506; iron ion binding; molecular_function	GO:0020037; heme binding; molecular_function	GO:0055114; oxidation-reduction process; biological_process
[truncated: 5,668 more rows]
[truncated: 21 more columns]
