# Supplementary material for: Genomic Sequence Resource of Talaromyces albobiverticillius, the Causative Pathogen of Pomegranate Pulp Rot Disease
Source: J Fungi (Basel). 2023 Sep 7;9(9):909. doi: 10.3390/jof9090909 (PMC10533087; doi:10.3390/jof9090909)
Supplement: Supplementary file 1 [file jof-09-00909-s001.zip › Supplementary/Table S7.xlsx]

## Sheet: Table S6
Contig1	Cluster1	NRPS-like,T1PKS	A01590;A01591;A01592;A01593;A01594;A01595;A01596;A01597;A01598;A01601
Contig1	Cluster2	NRPS-like	A02201;A02202;A02203;A02204;A02205;A02206;A02207;A02208;A02209;A02211;A02212
Contig1	Cluster3	NRPS-like	A00566;A00568;A00569;A00570;A00571;A00572;A00573;A00574;A00575;A00576;A00577
Contig1	Cluster4	T1PKS	A00748;A00749;A00750;A00751;A00752;A00753;A00754;A00756;A00757;A00758;A00759;A00760;A00761;A00762;A00763;A00764;A00765;A00768;A00769
Contig1	Cluster5	NRPS-like	A01115;A01116;A01117;A01118;A01119;A01120;A01121;A01123;A01124;A01125;A01126;A01127;A01128;A01129;A01130;A01131;A01132;A01134
Contig1	Cluster6	NRPS-like	A01260;A01261;A01262;A01263;A01264;A01265;A01267;A01268;A01269;A01270;A01271;A01272
Contig1	Cluster7	T1PKS	A01338;A01339;A01340;A01341;A01342;A01343;A01345;A01346;A01347
Contig1	Cluster8	terpene	A01372;A01373;A01374;A01375;A01376;A01378;A01379;A01380
Contig1	Cluster9	T1PKS	A01420;A01422;A01423;A01424;A01425;A01426;A01427;A01428
Contig1	Cluster10	T1PKS	A01430;A01431;A01434;A01435;A01436;A01437
Contig2	Cluster11	NRPS-like	A03288;A03290;A03291;A03292;A03293;A03294;A03295;A03296;A03297;A03298;A03299
Contig2	Cluster12	T1PKS	A03599;A03601;A03602;A03603;A03604;A03605;A03606;A03607;A03608;A03609;A03610;A03612
Contig2	Cluster13	terpene	A03704;A03705;A03706;A03707;A03708;A03709;A03710;A03712;A03713
Contig2	Cluster14	T1PKS	A02671;A02672;A02673;A02674;A02675;A02676;A02678;A02679;A02680;A02681;A02682;A02683;A02684
Contig2	Cluster15	T1PKS	A02760;A02761;A02762;A02763;A02764;A02765;A02767;A02768;A02769;A02770;A02771;A02772
Contig2	Cluster16	terpene	A02805;A02806;A02807;A02808;A02809;A02811
Contig2	Cluster17	NRPS-like	A02927;A02928;A02929;A02930;A02931;A02934;A02935;A02936
Contig2	Cluster18	NRPS-like,T1PKS	A03060;A03061;A03062;A03063;A03064;A03065;A03067;A03068;A03069;A03070;A03071;A03072;A03073;A03074;A03075;A03076;A03078;A03079
Contig3	Cluster19	terpene	A04760;A04771;A04782;A04793;A04804;A04815;A04826
Contig3	Cluster20	T1PKS	A04445;A04446;A04447;A04448;A04450;A04451;A04452;A04453;A04454;A04455;A04456
Contig3	Cluster21	NRPS-like	A04484;A04485;A04486;A04487;A04488;A04489;A04490;A04491;A04492;A04494;A04495;A04496;A04497
Contig3	Cluster22	T1PKS	A04501;A04502;A04503;A04506;A04507;A04508;A04509;A04510;A04511;A04512;A04513;A04514;A04515;A04517;A04518;A04519;A04520
Contig3	Cluster23	NRPS	A04535;A04536;A04537;A04539;A04540;A04541;A04542;A04543;A04544;A04545;A04546;A04547
Contig3	Cluster24	NRPS	A04598;A04599;A04600;A04601;A04602;A04603;A04605;A04606;A04607;A04608;A04609;A04610
Contig3	Cluster25	T1PKS	A04930;A04931;A04932;A04933;A04934;A04935;A04936;A04938;A04939;A04940;A04941;A04942
Contig3	Cluster26	T1PKS	A04060;A04061;A04062;A04063;A04064;A04065;A04066;A04068;A04069;A04070;A04071;A04072
Contig3	Cluster27	NRPS	A04113;A04114;A04115;A04116;A04117;A04118;A04119;A04120;A04121;A04123;A04124;A04125
Contig4	Cluster28	NRPS-like	A05667;A05678;A05689;A05700;A05711;A05723;A05734;A05745;A05756;A05767;A05778;A05789;A05800;A05811;A05822;A05834
Contig4	Cluster29	NRPS,T1PKS	A06222;A06233;A06244;A06255;A06266;A06278;A06289;A06300;A06311;A06322;A06333
Contig4	Cluster30	NRPS	A05662;A05663;A05664;A05665;A05666;A05668;A05669;A05670;A05671;A05672;A05673;A05674
Contig4	Cluster31	NRPS,betalactone	A05858;A05859;A05860;A05861;A05862;A05863;A05864;A05865;A05866;A05868;A05869
Contig4	Cluster32	NRPS-like,T1PKS	A05977;A05979;A05980;A05981;A05982;A05983;A05984;A05985;A05986;A05987;A05988;A05990;A05991;A05992;A05993;A05994;A05995;A05996;A05997;A05998;A05999;A06001
Contig4	Cluster33	T1PKS	A06093;A06094;A06095;A06096;A06097;A06098;A06099;A06101;A06102;A06103
Contig4	Cluster34	T1PKS	A06592;A06593;A06594;A06595;A06596;A06597;A06598;A06600;A06601;A06602;A06603;A06604;A06605
Contig4	Cluster35	NRPS	A05561;A05562;A05563;A05564;A05565;A05566;A05567;A05568;A05569;A05570;A05572
Contig5	Cluster36	NRPS,T1PKS	A06667;A06678;A06689;A06700;A06711;A06723;A06725;A06726;A06727;A06728;A06729;A06730
Contig5	Cluster37	NRPS-like	A06977;A06979;A06980;A06981;A06982;A06983;A06984;A06985;A06986;A06987;A06988;A06990;A06991;A06992;A06993
Contig5	Cluster38	other	A07009;A07010;A07012;A07013;A07014;A07015;A07016;A07017;A07018;A07019;A07020
Contig5	Cluster39	NRPS-like	A07142;A07143;A07145;A07146;A07147;A07148;A07149;A07150;A07151;A07152;A07153;A07154;A07157;A07158
Contig5	Cluster40	terpene	A07624;A07625;A07626;A07627;A07628;A07629;A07630;A07631;A07632;A07634;A07635
Contig5	Cluster41	T1PKS	A07693;A07694;A07695;A07696;A07697;A07698;A07700;A07701;A07702;A07703;A07704;A07705
Contig5	Cluster42	NRPS	A06655;A06657;A06658;A06659;A06660;A06661;A06662;A06663;A06664
Contig5	Cluster43	T1PKS	A06716;A06717;A06718;A06719;A06720;A06721;A06724
Contig6	Cluster44	terpene	A07724;A07725;A07726;A07727
Contig6	Cluster45	T1PKS	A07804;A07805;A07806;A07807;A07808;A07809;A07811;A07812;A07813;A07814;A07815
Contig6	Cluster46	NRPS,T1PKS	A07882;A07883;A07884;A07885;A07886;A07887;A07889;A07890;A07891;A07892;A07893;A07894;A07895;A07896;A07897;A07898
Contig6	Cluster47	NRPS-like	A08126;A08127;A08128;A08129;A08130;A08131;A08133;A08134;A08135;A08136;A08137;A08138;A08139
Contig7	Cluster48	NRPS-like	A08817;A08828;A08839;A08850;A08861;A08872;A08883;A08895;A08906;A08917;A08928
Contig7	Cluster49	T1PKS	A08688;A08689;A08690;A08691;A08692;A08693;A08694;A08696;A08697;A08698;A08699
Contig7	Cluster50	terpene	A08722;A08723;A08724;A08725;A08726;A08727
Contig7	Cluster51	betalactone	A08957;A08958;A08959;A08960;A08962;A08963
Contig7	Cluster52	NRPS-like	A09089;A09090;A09091;A09092;A09093;A09095;A09096;A09097;A09098;A09099;A09100;A09101;A09102;A09103
Contig7	Cluster53	terpene	A09308;A09309;A09310;A09311;A09312;A09313
Contig8	Cluster54	T1PKS	A09725;A09726;A09727;A09728;A09729;A09730;A09731;A09732;A09733;A09734;A09735;A09736;A09737;A09738;A09739;A09740;A09741;A09742;A09743
Contig8	Cluster55	terpene	A09756;A09757;A09758;A09759
Contig8	Cluster56	NRPS	A09764;A09765;A09766;A09767;A09768;A09769;A09770;A09771
Contig8	Cluster57	NRPS	A09793;A09794;A09795;A09796;A09797;A09798;A09799;A09800;A09801;A09802;A09803
Contig8	Cluster58	NRPS-like	A09832;A09833;A09834;A09835;A09836;A09837;A09838;A09839;A09840;A09841;A09842;A09843;A09844;A09845;A09846;A09847
Contig9	Cluster59	NRPS-like	A10200;A10201;A10202;A10203;A10204;A10205;A10207;A10208;A10209;A10210;A10211;A10212;A10213
Contig10	Cluster60	NRPS,T1PKS	A00004;A00005;A00006;A00007;A00008;A00009;A00010;A00011;A00012;A00013;A00014;A00015;A00016;A00017;A00018;A00019;A00020;A00021;A00022;A00023
Contig10	Cluster61	NRPS-like,T1PKS	A00058;A00059;A00060;A00061;A00062;A00063;A00064;A00065;A00066;A00067;A00068;A00069;A00070;A00071;A00072
Contig12	Cluster62	NRPS	A00435;A00436;A00437;A00438;A00439;A00440;A00441;A00442;A00443;A00444;A00445;A00446;A00447;A00448
