# Supplementary material for: Genomic Sequence Resource of Talaromyces albobiverticillius, the Causative Pathogen of Pomegranate Pulp Rot Disease
Source: J Fungi (Basel). 2023 Sep 7;9(9):909. doi: 10.3390/jof9090909 (PMC10533087; doi:10.3390/jof9090909)
Supplement: Supplementary file 1 [file jof-09-00909-s001.zip › Supplementary/Table S6.xlsx]

## Sheet: Table S5
Gene_id	Identity	E_value	PHI-base accession	Protein ID	Gene Name	Pathogen ID	Pathogen species	Disease Name	Host species	Gene Function	Experimental evidence	Mutant Phenotype
A08023	99.3	1.5e-63	PHI:2108	Q9UWF0	CAM	318829	Magnaporthe oryzae	Rice Blast	Triticum (related: wheat)	no data found	altered gene expression / gene regulation: silencing	loss of pathogenicity
A08138	98.3	1.3e-60	PHI:3669	H9B3V9	VdATG8	27337	Verticillium dahliae	Vascular Wilt Diseases	Arabidopsis thaliana (related: thale cress)	Autophagy	gene disruption; gene complementation	unaffected pathogenicity
A06298	96.6	4.4e-188	PHI:6753	Q4WJS6	GlcA	746128	Aspergillus fumigatus	Invasive pulmonary aspergillosis	Mus musculus (related: house mouse)	Serine/threonine-protein phosphatase	Gene mutation	lethal
A09914	95.8	2.8e-185	PHI:4895	Q4WTL8	aspD	746128	Aspergillus fumigatus	Invasive Pulmonary Aspergillosis	Galleria mellonella (related: greater wax moth)	septin	gene deletion: full; gene complementation	unaffected pathogenicity
A03260	95.4	4.2e-197	PHI:6730__PHI:8736	NA
A04812	95.4	3.6e-64	PHI:1468	Q4HTT1	GzCCAAT008	5518	Fusarium graminearum	Fusarium Ear Blight	Triticum (related: wheat)	transcription factor	gene deletion	unaffected pathogenicity
A09333	95.3	1.4e-192	PHI:6084	Q4WSF6	sakA	746128	Aspergillus fumigatus	Invasive Pulmonary Aspergillosis	Mus musculus (related: house mouse)	MAPkinase	gene mutation	reduced virulence
A08197	95.1	1e-256	PHI:2530	Q4WKG5	TUB1	746128	Aspergillus fumigatus	Invasive Pulmonary Aspergillosis	Mus musculus (related: house mouse)	Tubulin alpha-1 chain	altered gene expression / gene regulation	loss of pathogenicity
A07686	94.8	1.4e-72	PHI:6927	G4MVC5	MoRAD6	318829	Magnaporthe oryzae	Rice Blast	Hordeum vulgare (related: barley)	Ubiquitin ligase	Gene deletion: full; gene complementation	reduced virulence
A03591	94	3.3e-156	PHI:4677	B0Y4S0	AfcpcB	746128	Aspergillus fumigatus	Invasive Pulmonary Aspergillosis	Mus musculus (related: house mouse)	Governs growth and development	gene deletion: full; gene complementation	reduced virulence
A09307	93.8	7.8e-191	PHI:385	Q875J4	tgaA	29875	Trichoderma virens	Mycopathogen	Athelia rolfsii (no common name found)	G alpha protein subunit	gene deletion	reduced virulence
A00921	93.7	1e-248	PHI:823	P53376	beta-tubulin	914237	Rhynchosporium commune	Leaf Blotch Of Barley	Hordeum vulgare (related: barley)	beta-tubulin	biochemical analysis; gene mutation: characterised	chemistry target: resistance to chemical
A03598	93.3	2.7e-183	PHI:4894	Q4WEI0	aspC	746128	Aspergillus fumigatus	Invasive Pulmonary Aspergillosis	Galleria mellonella (related: greater wax moth)	septin	gene deletion: full; gene complementation	increased virulence (hypervirulence)
A10315	93.1	0	PHI:2513	E9R5E2	GFA1	746128	Aspergillus fumigatus	Invasive Pulmonary Aspergillosis	Mus musculus (related: house mouse)	Glutamine-fructose-6-phosphate aminotransferase	altered gene expression / gene regulation	loss of pathogenicity
A01025	92.6	4.5e-160	PHI:6092	I1RC52	FgVps26	5518	Fusarium graminearum	Fusarium Head Blight	Triticum aestivum (related: bread wheat)	Components of retromer	gene deletion: full; gene complementation	reduced virulence
A06299	92.1	6.2e-102	PHI:9554	P0CT16	Mosar1	318829	Magnaporthe oryzae	Rice Blast	Oryza sativa (related: rice)	Small COPII coat GTPase	gene deletion: full; gene complementation	unaffected pathogenicity
A00290	92	9.9e-234	PHI:4893	Q4WGK7	aspB	746128	Aspergillus fumigatus	Invasive Pulmonary Aspergillosis	Galleria mellonella (related: greater wax moth)	septin	gene deletion: full; gene complementation	increased virulence (hypervirulence)
A00784	91.7	1.5e-71	PHI:1604	I1S1V9	GzOB045	5518	Fusarium graminearum	Fusarium Ear Blight	Triticum (related: wheat)	transcription factor	gene deletion	unaffected pathogenicity
A07951	91.7	2.3e-72	PHI:9145	Q4ICG5	FgAP2mu (FGSG_05093)	5518	Fusarium graminearum	Fusarium head blight	Triticum aestivum (related: bread wheat)	AP-2 complex subunit sigma	Gene deletion: full; gene complementation	reduced virulence
A05331	91.2	3.8e-99	PHI:2052	G4NC11	Cdc42	318829	Magnaporthe oryzae	Rice Blast	Oryza sativa (related: rice)	actin cytoskeleton organization and cell polarity; establishment of turgor in appressoria	gene deletion: full; gene complementation	reduced virulence
A03785	90.9	9.8e-135	PHI:1584	I1RS24	GzOB024	5518	Fusarium graminearum	Fusarium Ear Blight	Triticum (related: wheat)	transcription factor	gene deletion	unaffected pathogenicity
A03379	90.8	6.5e-175	PHI:6409	I1RYH0	FgCdc11	5518	Fusarium graminearum	Fusarium head blight	Triticum aestivum (related: bread wheat)	cell division control protein	gene deletion: full; gene complementation	reduced virulence
A10124	90.8	7.1e-201	PHI:1566	I1RC95	GzOB006	5518	Fusarium graminearum	Fusarium Ear Blight	Triticum (related: wheat)	transcription factor	gene deletion	lethal
A05400	90.7	7.9e-82	PHI:1563	I1RAX7	GzOB003	5518	Fusarium graminearum	Fusarium Ear Blight	Triticum (related: wheat)	transcription factor	gene deletion	unaffected pathogenicity
A05828	90.3	1.3e-174	PHI:9201	G4N6P9	MoCKa1 (MGG_03696)	318829	Magnaporthe oryzae	Rice Blast	Oryza sativa (related: rice)	CMGC/CK2 protein kinase catalytic subunit	altered gene expression / gene regulation: overexpression	unaffected pathogenicity
A01727	89.6	9.3e-170	PHI:2382	Q6QIY0	Upa2	5270	Ustilago maydis	Maize Smut Disease	Zea mays (related: maize)	Protein phosphatase	gene disruption	unaffected pathogenicity
A07477	89.3	2.8e-192	PHI:9823	A0A0E0S0W9	Fg08731	5518	Fusarium graminearum	Fusarium head blight	Brachypodium distachyon (related: stiff brome)	Protein kinase domain-containing protein	Altered gene expression / gene regulation: silencing; other evidence: transgenic plants	reduced virulence
A09332	89.3	7.6e-186	PHI:4678	B0XR79	AfgpaB	746128	Aspergillus fumigatus	Invasive Pulmonary Aspergillosis	Mus musculus (related: house mouse)	Governs growth and development	gene deletion: full; gene complementation	reduced virulence
A02547	89	1.1e-247	PHI:5041	G4N7J5	MoYAK1	318829	Magnaporthe oryzae	Rice Blast	Oryza sativa (related: rice)	Protein kinase	gene disruption; gene complementation	reduced virulence
A01200	88.4	1.7e-208	PHI:6683	B8NSU9	AflgcnE	5059	Aspergillus flavus	Ear Rot In Corn And Yellow Mold In Peanuts	Zea mays (related: maize)	Histone acetyltransferase	Gene mutation; gene complementation	reduced virulence
A06457	88.4	2.3e-123	PHI:7701	Q6S9D7	Pb14-3-3	121759	Paracoccidioides brasiliensis	paracoccidioidomycosis	Galleria mellonella (related: Greater wax moth)	Adhesin	altered gene expression / gene regulation: silencing	reduced virulence
A07037	88.4	5.4e-198	PHI:3277	Q4WIQ3	gnoA	746128	Aspergillus fumigatus	Invasive Pulmonary Aspergillosis	Mus musculus (related: house mouse)	S-nitrosoglutathione reductase	gene mutation	unaffected pathogenicity
A00664	88.2	3.3e-98	PHI:6703	T0LLS6	CgRhoB	474922	Colletotrichum gloeosporioides	poplar anthracnose	Populus x beijingensis (no common name found)	Rho GTPase protein	Gene disruption; gene complementation	reduced virulence
A08191	88.2	4.1e-218	PHI:9541	Q4WEU7	cysD	746128	Aspergillus fumigatus	pulmonary aspergillosis	Mus musculus (related: house mouse)	Homocysteine synthase	Gene deletion: full	unaffected pathogenicity
A08396	87.8	1.6e-80	PHI:9548	G4N3J3	Moarl1	318829	Magnaporthe oryzae	Rice Blast	Hordeum vulgare (related: barley)	ADP-ribosylation factor-like protein 1	gene deletion: full; gene complementation	reduced virulence
A10156	87.7	2.4e-109	PHI:3271	J4UI12	ARSEF 2860	176275	Beauveria bassiana	White Muscardine Disease	Galleria mellonella (related: greater wax moth)	Contribute to the fundamental biology and physiology.	altered gene expression / gene regulation: silencing	reduced virulence
A03963	87.3	4.7e-221	PHI:9553	G4N8F9	Moarf1	318829	Magnaporthe oryzae	Rice Blast	Oryza sativa (related: rice)	Eukaryotic peptide chain release factor subunit	gene deletion: full; gene complementation	unaffected pathogenicity
A03728	86.9	5.4e-279	PHI:7562	U3Q4A0	CAL1	5599	Alternaria alternata	Brown spot disease	Citrus x microcarpa (related: calamondin)	Calcineurin phosphatase	Gene disruption; Gene complementation	reduced virulence
A04697	86.7	9.6e-74	PHI:780__PHI:787__PHI:808__PHI:2054	NA
A04305	86.5	4.1e-153	PHI:2540	Q4WX65	IPP1	746128	Aspergillus fumigatus	Invasive Pulmonary Aspergillosis	Lethal pathogen phenotype	Inorganic pyrophosphatase	altered gene expression / gene regulation	lethal
A06910	86.5	5.8e-80	PHI:1608	Q4IR08	GzP53L001	5518	Fusarium graminearum	Fusarium Ear Blight	Triticum (related: wheat)	transcription factor	gene deletion	unaffected pathogenicity
A02325	86.3	4.3e-237	PHI:200	Q9C1T0	ARG1	5507	Fusarium oxysporum	Vascular Wilt	Solanum lycopersicum (related: tomato)	Argininosuccinate lyase	gene disruption; gene complementation	reduced virulence
A04186	86.1	9.2e-77	PHI:2109	G4MNE6	CNB	318829	Magnaporthe oryzae	Rice Blast	Triticum (related: wheat)	no data found	altered gene expression / gene regulation: silencing	loss of pathogenicity
A04308	86.1	0	PHI:4966	F9WWR1	sdi1	1047171	Zymoseptoria tritici	Septoria Tritici Blotch	Triticum aestivum (related: bread wheat)	Succinate dehydrogenase	gene disruption	unaffected pathogenicity
A08061	86.1	1.7e-191	PHI:2539	Q4WJ71	CDS1	746128	Aspergillus fumigatus	Invasive Pulmonary Aspergillosis	Lethal pathogen phenotype	CDP-diacyl glycerol synthase	altered gene expression / gene regulation	lethal
A08257	86.1	9.4e-245	PHI:2541	Q4WGR1	OLE1	746128	Aspergillus fumigatus	Invasive Pulmonary Aspergillosis	Lethal pathogen phenotype	Stearoyl-CoA desaturase	altered gene expression / gene regulation	lethal
A07757	85.9	2.1e-49	PHI:2293	B0XTA5	cycA	746128	Aspergillus fumigatus	Aspergillosis	Mus musculus (related: house mouse)	Mitochondrial respiration	gene disruption	reduced virulence
A04657	85.7	2.2e-291	PHI:8722__PHI:8724	NA
A00386	85.3	6.9e-179	PHI:371	Q8J129	PKAC1	746128	Aspergillus fumigatus	Aspergillosis	Mus musculus (related: house mouse)	PKA catalytic subunit	gene deletion	reduced virulence
A02195	85.1	4.7e-101	PHI:2526	Q4WMR3	LUC7	746128	Aspergillus fumigatus	Invasive Pulmonary Aspergillosis	Lethal pathogen phenotype	U1 snRNA-associated protein	altered gene expression / gene regulation	lethal
A08355	85.1	6e-151	PHI:2548	Q4X132	KRR1	746128	Aspergillus fumigatus	Invasive Pulmonary Aspergillosis	Lethal pathogen phenotype	Component of 90S preribosomal particles	altered gene expression / gene regulation	lethal
A00971	85	6.7e-85	PHI:7009	Q5AND9	arf2	5476	Candida albicans	disseminated candidiasis	Mus musculus (related: house mouse)	Small GTPases of the Arf (ADP-ribosylation factor) family which regulate membrane/protein trafficking	Gene deletion: full; gene complementation	reduced virulence
A03408	84.9	0	PHI:2533	Q4WLT4	FKS1	746128	Aspergillus fumigatus	Invasive Pulmonary Aspergillosis	Lethal pathogen phenotype	Beta 1,3 Glucan synthase	altered gene expression / gene regulation	lethal
A01764	84.8	2.2e-227	PHI:445	I1RA52	NOS1	5518	Fusarium graminearum	Fusarium Ear Blight	Zea mays (related: maize)	Ubiquinone oxidoreductase	gene disruption	reduced virulence
A03840	84.7	6.3e-291	PHI:3138	I1REF2	ELP3	5518	Fusarium graminearum	Fusarium Head Blight	Triticum aestivum (related: bread wheat)	Member of the GNAT family, is the catalytic subunit of the Elongator complex.	gene deletion: full; gene complementation	reduced virulence
A05482	84.1	1.3e-189	PHI:2529	Q4WCL5	ERG10	746128	Aspergillus fumigatus	Invasive Pulmonary Aspergillosis	Lethal pathogen phenotype	Acetyl-CoA acetyl-transferase	altered gene expression / gene regulation	lethal
A02039	84	3.7e-94	PHI:4736	G4MYS1	MoYpt7	318829	Magnaporthe oryzae	Rice Blast	Oryza sativa (related: rice)	small GTPase	gene deletion: full; gene complementation	loss of pathogenicity
A04127	84	1.3e-145	PHI:1230	V6RFV4	FGSG_06959	5518	Fusarium graminearum	Fusarium Ear Blight	Triticum (related: wheat)	protein kinase	gene deletion: full	lethal
A08959	84	9.5e-312	PHI:9565	B0XN47	LeuC (AFUB_014560)	746128	Aspergillus fumigatus	pulmonary aspergillosis	Mus musculus (related: house mouse)	2-Isopropylmalate synthase	gene deletion: full; gene complementation	loss of pathogenicity
A00222	83.9	0	PHI:565__PHI:3044	NA
A03338	83.8	3.2e-72	PHI:330__PHI:5588	NA
A08436	83.8	2.9e-169	PHI:1226	I1RP88	FGSG_05845	5518	Fusarium graminearum	Fusarium Ear Blight	Triticum (related: wheat)	protein kinase	gene deletion: full	lethal
A03941	83.6	5.9e-98	PHI:339	Q96VL3	CLPT1	290576	Colletotrichum lindemuthianum	Anthracnose	Phaseolus vulgaris (related: kidney bean)	GTPase	gene mutation: characterised	reduced virulence
A06130	83.6	0	PHI:6272	I1REC7	FgHSP90	5518	Fusarium graminearum	Fusarium head blight	Triticum aestivum (related: bread wheat)	Ubiquitous chaperone, heat shock protein 90	gene deletion: partial; gene complementation	reduced virulence
A00888	83.5	3e-188	PHI:877	G4NCL5	MGG_00383	318829	Magnaporthe oryzae	Rice Blast	Oryza sativa (related: rice)	Hypothetical protein	gene disruption	reduced virulence
A06425	83.5	1.7e-266	PHI:2639	Q4WK65	Ilv3B	746128	Aspergillus fumigatus	Invasive Pulmonary Aspergillosis	Mus musculus (related: house mouse)	Dihydroxyacid dehydratase	gene deletion: full; gene complementation	reduced virulence
A06137	83.4	1.9e-146	PHI:1223	I1RN31	FGSG_05393	5518	Fusarium graminearum	Fusarium Ear Blight	Triticum (related: wheat)	protein kinase	gene deletion: full	lethal
A07009	83.4	2e-295	PHI:2638	Q4X099	Ilv3A	746128	Aspergillus fumigatus	Invasive Pulmonary Aspergillosis	Mus musculus (related: house mouse)	Dihydroxyacid dehydratase	gene deletion: full; gene complementation	reduced virulence
A01936	83.2	1.5e-99	PHI:3280	N4VQQ5	CoRAS1	5465	Colletotrichum orbiculare	Anthracnose of Cucurbits	Cucumis sativus (related: cucumber)	Ras genes	gene deletion: full; gene complementation	lethal
A10280	83.2	0	PHI:2969	Q4WCZ1	argEF	746128	Aspergillus fumigatus	Invasive Pulmonary Aspergillosis	Galleria mellonella (related: greater wax moth)	Acetylglutamate kinase and acetylglutamyl-phosphate-reductase	gene disruption; gene complementation	reduced virulence
A04203	83.1	1.1e-114	PHI:2516__PHI:6441	NA
A04093	83	8.7e-44	PHI:1599	I1RZ39	GzOB039	5518	Fusarium graminearum	Fusarium Ear Blight	Triticum (related: wheat)	transcription factor	gene deletion	unaffected pathogenicity
A05218	82.9	1.2e-245	PHI:9835	A0A384JMC8	bcpgd	40559	Botrytis cinerea	grey mould	Vitis vinifera (related: wine grape)	6-phosphogluconate dehydrogenase	Gene deletion: full; Gene complementation	reduced virulence
A00669	82.8	1.8e-194	PHI:7654	Q4WJ77	aroB	746128	Aspergillus fumigatus	Invasive pulmonary aspergillosis	Mus musculus (related: house mouse)	Chorismate synthase	Gene deletion: full; Gene complementation	reduced virulence
A03420	82.7	2.3e-213	PHI:8737	K9FXQ2	Slt2 (PDIG_73290)	36651	Penicillium digitatum	Green Mold	Citrus sinensis (related: sweet orange)	Mitogen-activated protein kinase	Gene deletion: full; gene complementation	reduced virulence
A01524	82.6	2e-170	PHI:2532	Q4WUA3	HEM15	746128	Aspergillus fumigatus	Invasive Pulmonary Aspergillosis	Lethal pathogen phenotype	Ferrochelatase	altered gene expression / gene regulation	lethal
A03225	82.5	5e-250	PHI:7653	Q4WLR6	trpA	746128	Aspergillus fumigatus	Invasive pulmonary aspergillosis	Mus musculus (related: house mouse)	Anthranilate synthase component I	Gene deletion: full; Gene complementation	reduced virulence
A03517	82.5	0	PHI:3816	G4MUX6	GSN1	318829	Magnaporthe oryzae	Rice Blast	Oryza sativa (related: rice)	Glycogen synthase	gene disruption	reduced virulence
A10070	82.4	1.3e-95	PHI:7134	G4MWX1	MoRab5B	318829	Magnaporthe oryzae	Rice Blast	Hordeum vulgare (related: barley)	GTP-binding protein	Gene mutation; Altered gene expression/ gene regulation: silencing; gene complementation	reduced virulence
A04818	82.2	1.4e-152	PHI:7591	B0YE73	erg25B	746128	Aspergillus fumigatus	invasive pulmonary aspergillosis	Galleria mellonella (related: Greater wax moth)	C4-sterol methyl oxidase	Gene deletion: full; gene complementation	unaffected pathogenicity
A07921	82.2	6.1e-124	PHI:3301	A0A075TRB3	patN	27334	Penicillium expansum	Blue Mold	Malus domestica (related: apple)	Production of Patulin	gene deletion: full	unaffected pathogenicity
A05225	82.1	4.8e-147	PHI:9481	A0A063BQI0	UvCDC2 (KDB_12816.1)	1159556	Ustilaginoidea virens	rice false smut	Oryza sativa (related: rice)	CMGC kinase	Gene deletion: full; gene complementation	reduced virulence
A01701	81.9	1.3e-228	PHI:2387	I1RPR1	ACL2	5518	Fusarium graminearum	Fusarium Head Blight	Triticum (related: wheat)	Adenosine triphosphate (ATP) citrate lyase	gene deletion: full; gene complementation	loss of pathogenicity
A02601	81.9	3.4e-131	PHI:822	O42772	Ip	1047171	Zymoseptoria tritici	Septoria Leaf Blotch	Triticum (related: wheat)	succinate dehydrogenase subunit	gene mutation: characterised; gene complementation	chemistry target: resistance to chemical
A06752	81.6	1.3e-44	PHI:9218	B8NRT5	ppci1 (AFLA_050760)	5059	Aspergillus flavus	Ear rot in corn and yellow mold in peanuts	Arachis hypogaea (related: peanut)	Peptidyl-prolyl cis-trans isomerase	Gene deletion: full; gene complementation	increased virulence (hypervirulence)
A06376	81.4	2.9e-296	PHI:2544	Q4WK03	PAB1	746128	Aspergillus fumigatus	Invasive Pulmonary Aspergillosis	Lethal pathogen phenotype	Poly(A)-binding protein of cytoplasm and nucleus	altered gene expression / gene regulation	lethal
A06856	81.4	1.9e-168	PHI:2525	Q4WDL0	TOM40	746128	Aspergillus fumigatus	Invasive Pulmonary Aspergillosis	Lethal pathogen phenotype	Mitochondrial import receptor subunit	altered gene expression / gene regulation	lethal
A03502	81.2	2.7e-293	PHI:6475	Q4WEC9	parA	746128	Aspergillus fumigatus	Pulmonary Aspergillosis	Mus musculus (related: house mouse)	Septin, AspB regulators	gene deletion: full	unaffected pathogenicity
A07131	81.2	9.6e-265	PHI:365__PHI:2267	NA
A10311	81	1.3e-54	PHI:2524	Q70ZY8	nudC	746128	Aspergillus fumigatus	Invasive Pulmonary Aspergillosis	Lethal pathogen phenotype	no data found	altered gene expression / gene regulation	lethal
A09257	80.9	0	PHI:564__PHI:3047	NA
A00634	80.7	1.7e-167	PHI:2970	Q4WNW5	argB	746128	Aspergillus fumigatus	Invasive Pulmonary Aspergillosis	Galleria mellonella (related: greater wax moth)	Ornithine transcarbamoyl transferase	gene disruption; gene complementation	unaffected pathogenicity
A01575	80.7	2.3e-237	PHI:2536	Q4WU51	MET2	746128	Aspergillus fumigatus	Invasive Pulmonary Aspergillosis	Mus musculus (related: house mouse)	Homoserine O-acetyl-transferase	altered gene expression / gene regulation	unaffected pathogenicity
A07135	80.5	6.1e-86	PHI:9547	G4N9S6	Moarf6	318829	Magnaporthe oryzae	Rice Blast	Hordeum vulgare (related: barley)	ADP-ribosylation factor 6	gene deletion: full; gene complementation	unaffected pathogenicity
A09037	80.4	1.2e-134	PHI:2038	G4MQZ2	Mir1	318829	Magnaporthe oryzae	Rice Blast	Hordeum vulgare (related: barley)	no data found	gene deletion: full	unaffected pathogenicity
A03147	80.3	2.7e-223	PHI:3038	I1RIP4	FgERG5B	5518	Fusarium graminearum	Fusarium Head Blight	Triticum aestivum (related: bread wheat)	cytochrome P450 61	gene disruption; gene complementation	reduced virulence
A08363	80.1	0	PHI:9564	B0XSF6	LeuA (AFUB_027020)	746128	Aspergillus fumigatus	pulmonary aspergillosis	Galleria mellonella (related: Greater wax moth)	3-Isopropylmalate dehydratase	gene deletion: full; gene complementation	reduced virulence
A00227	79.9	0	PHI:2528	Q4WYU7	SLY1	746128	Aspergillus fumigatus	Invasive Pulmonary Aspergillosis	Lethal pathogen phenotype	Initiation of germ tubes	altered gene expression / gene regulation	lethal
A01086	79.8	5.4e-208	PHI:2519	Q4WQ27	LYS9	746128	Aspergillus fumigatus	Invasive Pulmonary Aspergillosis	Lethal pathogen phenotype	Saccharopine dehydrogenase	altered gene expression / gene regulation	lethal
A00836	79.7	2.7e-99	PHI:9200	G4MNM6	MoCKb2 (MGG_05651)	318829	Magnaporthe oryzae	Rice Blast	Oryza sativa (related: rice)	Serine/threonine kinase regulatory subunit	altered gene expression / gene regulation: overexpression	unaffected pathogenicity
A01228	79.7	2.4e-166	PHI:2537	Q4WQJ0	TRR1	746128	Aspergillus fumigatus	Invasive Pulmonary Aspergillosis	Lethal pathogen phenotype	Thioredoxin reductase	altered gene expression / gene regulation	lethal
A09923	79.6	0	PHI:9540	Q4WXH8	cysB	746128	Aspergillus fumigatus	pulmonary aspergillosis	Galleria mellonella (related: Greater wax moth)	Cysteine synthase	Gene deletion: full; gene complementation	unaffected pathogenicity
A03954	79.5	0	PHI:6245	I1RTG5	FaMyo2B	5518	Fusarium graminearum	Fusarium head blight	Triticum aestivum (related: bread wheat)	Myosin proteins	Gene disruption; gene complementation	reduced virulence
A07175	79.5	1.8e-47	PHI:8752	G4MRX0	RHO2 (MGG_02457)	318829	Magnaporthe oryzae	Rice Blast	Oryza sativa (related: rice)	Rho GTPase	Gene deletion: full; gene complementation	reduced virulence
A01057	79.4	0	PHI:9378	G2XIN6	VdOGDH (VDAG_10018)	27337	Verticillium dahliae	vascular wilt	Gossypium hirsutum (related: cotton)	Alpha-oxoglutarate dehydrogenase	Gene deletion: full; gene complementation	reduced virulence
A03279	79.3	1.2e-232	PHI:650	Q156F5	TPS1	40559	Botrytis cinerea	Grey Mold	Solanum lycopersicum (related: tomato)	trehalose-6-phosphate synthase	gene disruption	unaffected pathogenicity
A07768	79.2	0	PHI:2517	Q4X0J6	TRPS	746128	Aspergillus fumigatus	Invasive Pulmonary Aspergillosis	Lethal pathogen phenotype	Tryptophan synthase	altered gene expression / gene regulation	lethal
A04140	78.8	7.6e-282	PHI:3996	I1RZL3	FgFim	5518	Fusarium graminearum	Fusarium Head Blight	Triticum aestivum (related: bread wheat)	Fimbrin is a cytoskeletal protein associated with microfilament core bundles in microvilli, microspikes, stereocilia, membrane ruffles, and cell-substratum attachment sites.	gene deletion; gene complementation	reduced virulence
A05234	78.6	1.4e-152	PHI:334	Q6XSF5	CGB1	5016	Bipolaris maydis	Leaf Blight	Zea mays (related: maize)	G beta protein subunit	gene disruption	loss of pathogenicity
A00946	78.2	0	PHI:9183	B0XQR1	ssdA (AFUB_010850)	746128	Aspergillus fumigatus	pulmonary aspergillosis	Mus musculus (related: house mouse)	Cell wall biogenesis protein phosphatase	Gene deletion: full; gene complementation	increased virulence (hypervirulence)
A03535	78.2	1.3e-301	PHI:6637	G4N1E7	Movps1	318829	Magnaporthe oryzae	Rice Blast	Oryza sativa (related: rice)	Vacuolar protein sorting-associated protein	Gene mutation	lethal
A03873	78.2	8.5e-187	PHI:443	I1RE58	CBL1	5518	Fusarium graminearum	Fusarium Ear Blight	Zea mays (related: maize)	Cystathionine beta-lyase	gene deletion; gene complementation	reduced virulence
A04656	77.8	1.9e-137	PHI:2518	Q4WWN9	MET16	746128	Aspergillus fumigatus	Invasive Pulmonary Aspergillosis	Lethal pathogen phenotype	3'-Phospho-adenylylsulfate reductase	altered gene expression / gene regulation	lethal
A06867	77.7	6.8e-171	PHI:1200__PHI:4587	NA
A00662	77.6	5.3e-200	PHI:1203	I1S050	(Sc Yck1/2/3)	5518	Fusarium graminearum	Fusarium Ear Blight	Triticum (related: wheat)	protein kinase	gene deletion: full	reduced virulence
A00599	77.4	1.5e-172	PHI:9360	I1RYQ4	Fgbat1/2 (FGSG_09512)	5518	Fusarium graminearum	Fusarium head blight	Triticum aestivum (related: bread wheat)	Branched-chain-amino-acid aminotransferase	Gene deletion: full; gene complementation	unaffected pathogenicity
A06381	77.4	1.1e-67	PHI:1571	I1RE76	GzOB011	5518	Fusarium graminearum	Fusarium Ear Blight	Triticum (related: wheat)	transcription factor	gene deletion	unaffected pathogenicity
A02659	77.3	0	PHI:3045	Q4WIH1	CHSA	746128	Aspergillus fumigatus	Invasive Pulmonary Aspergillosis	Galleria mellonella (related: greater wax moth)	Chitin synthesase	gene deletion: full	unaffected pathogenicity
A06066	77.3	6.8e-240	PHI:1491	I1RST1	GzHMG023	5518	Fusarium graminearum	Fusarium Ear Blight	Triticum (related: wheat)	transcription factor	gene deletion	lethal
A07079	77.3	4.1e-135	PHI:1582	I1RQ81	GzOB022	5518	Fusarium graminearum	Fusarium Ear Blight	Triticum (related: wheat)	transcription factor	gene deletion	unaffected pathogenicity
A04802	77.2	2.2e-178	PHI:423	Q58Z64	VAD1	5207	Cryptococcus neoformans	Cryptococcosis	Mus musculus (related: house mouse)	RNA helicase	gene deletion; gene complementation	reduced virulence
A09486	77.1	5.9e-243	PHI:2535	E9QY26	ERG11B	746128	Aspergillus fumigatus	Invasive Pulmonary Aspergillosis	Mus musculus (related: house mouse)	14 alpha-demethylase	gene disruption	loss of pathogenicity
A06395	77	1.1e-70	PHI:6443	Q4WK36	hapC	746128	Aspergillus fumigatus	invasive pulmonary aspergillosis	Mus musculus (related: house mouse)	CCAAT-binding factor complex subunit	Gene disruption; Gene complementation	reduced virulence
A01629	76.9	0	PHI:6555	Q4WZV9	sF	746128	Aspergillus fumigatus	Invasive pulmonary aspergillosis	Mus musculus (related: house mouse)	Sulfite reductase	gene deletion: full	unaffected pathogenicity
A10331	76.9	1e-229	PHI:8720	A0A0A2HZI5	PeImp	27334	Penicillium expansum	Fruit decay; carcinogenic	Pyrus communis (related: Pear)	Immunogenic protein	Gene deletion: full; gene complementation	unaffected pathogenicity
A01224	76.8	2.8e-174	PHI:2306	Q6Q487	clxA	746128	Aspergillus fumigatus	Aspergillosis	Mus musculus (related: house mouse)	Lectin chaperone	gene deletion: full; gene complementation	unaffected pathogenicity
A01176	76.7	1.3e-201	PHI:3234	G4NCG1	MoLYS20	318829	Magnaporthe oryzae	Rice Blast	Oryza sativa (related: rice)	regulators of G-protein (GTP-binding protein) signaling (RGS) proteins/homocitrate synthase	gene deletion: full; gene complementation	reduced virulence
A03948	76.7	2.2e-84	PHI:317	Q8J2P6	RHBA	746128	Aspergillus fumigatus	Aspergillosis	Mus musculus (related: house mouse)	Nutrient signalling	gene deletion; gene complementation	reduced virulence
A07672	76.6	6.5e-96	PHI:1658	I1RRW3	GzCCCH002	5518	Fusarium graminearum	Fusarium Ear Blight	Triticum (related: wheat)	transcription factor	gene deletion	unaffected pathogenicity
A09922	76.6	2.4e-135	PHI:1083__PHI:2272	NA
A09400	76.5	1.2e-216	PHI:4725	A0A0D2YC96	gbe1	5507	Fusarium oxysporum	Fusarium Wilt	Galleria mellonella (related: greater wax moth)	glycogen branching enzyme	gene deletion: full	unaffected pathogenicity
A03454	76.4	2.5e-252	PHI:261	Q86ZF1	ICL1	5022	Leptosphaeria maculans	Phoma Stem Canker	Brassica napus (related: rape)	Isocitrate lyase	gene deletion; gene complementation	reduced virulence
A04619	76.4	3.9e-118	PHI:6076	Q5A5Q8	RPS41	5476	Candida albicans	Disseminated Candidiasis	Mus musculus (related: house mouse)	Cytoplasmic ribosomal protein	gene mutation	reduced virulence
A08194	76.4	7.9e-139	PHI:254	Q8TGD1	FOW1	5507	Fusarium oxysporum	Vascular Wilt	Solanum lycopersicum (related: tomato)	Mitochondrial carrier protein	gene disruption; gene complementation	reduced virulence
A03536	76.3	3.9e-269	PHI:3321	Q5AJB1	Tfp1	5476	Candida albicans	Disseminated Candidiasis	Mus musculus (related: house mouse)	putative subunit of V-ATPase	gene disruption; gene complementation	loss of pathogenicity
A06080	76.3	3.9e-86	PHI:4917	J5JYY9	BbbqrA	176275	Beauveria bassiana	White Muscardine Disease	Sitophilus oryzae (related: rice weevil)	1,4-benzoquinone oxidoreductase	altered gene expression / gene regulation: overexpression	unaffected pathogenicity
A07683	76.3	8.1e-174	PHI:5082	G4MVC4	MoAcat1	318829	Magnaporthe oryzae	Rice Blast	Hordeum vulgare (related: barley)	Acetyl-CoA acetyltransferas	gene deletion: full; gene complementation	reduced virulence
A00771	76.2	3.7e-188	PHI:4471	Q4WTH5	PtcB	746128	Aspergillus fumigatus	Invasive Pulmonary Aspergillosis	Mus musculus (related: house mouse)	phosphatase	gene deletion: full; gene complementation	loss of pathogenicity
A02647	76.2	5.6e-219	PHI:3914	Q0V515	Sdh1	13684	Parastagonospora nodorum	Stagonospora Nodorum Blotch	Triticum aestivum (related: bread wheat)	encodes succinic semialdehyde dehydrogenase	gene disruption; gene complementation	reduced virulence
A04903	76.2	5.8e-222	PHI:1193	I1RGD6	(Sc Sky1)	5518	Fusarium graminearum	Fusarium Ear Blight	Triticum (related: wheat)	protein kinase	gene deletion: full; gene complementation	reduced virulence
A04013	75.9	3.7e-122	PHI:2545	Q4X1I3	TIF35	746128	Aspergillus fumigatus	Invasive Pulmonary Aspergillosis	Lethal pathogen phenotype	Translation initiation factor eIF3	altered gene expression / gene regulation	lethal
A04038	75.9	1.1e-215	PHI:4491	G4MRB4	SHM	318829	Magnaporthe oryzae	Rice Blast	Oryza sativa (related: rice)	Serine hydroxymethyltransferase	gene deletion: full	reduced virulence
A01985	75.8	5.6e-243	PHI:1177	I1RKH9	nrc-2	5518	Fusarium graminearum	Fusarium Ear Blight	Triticum (related: wheat)	protein kinase	gene deletion: full	reduced virulence
A03659	75.8	2.1e-221	PHI:2522	Q4WEN8	SPE2	746128	Aspergillus fumigatus	Invasive Pulmonary Aspergillosis	Lethal pathogen phenotype	S-Adenosyl-methionine decarboxylase	altered gene expression / gene regulation	lethal
A08951	75.5	9.7e-183	PHI:8928	G4NFW7	MoSCAD2 (MGG_08690)	318829	Magnaporthe oryzae	Rice Blast	Oryza sativa (related: rice)	3-Hydroxy acylCoA dehydrogenase	Gene deletion: full; gene complementation	loss of pathogenicity
A00925	75.4	0	PHI:3323	Q4WT11	sskB	746128	Aspergillus fumigatus	Invasive Pulmonary Aspergillosis	Mus musculus (related: house mouse)	MAP kinase kinase kinase of the HOG (high-osmolarity glycerol response) pathway	gene deletion: full; gene complementation	loss of pathogenicity
A01741	75.4	0	PHI:3048	Q4X0H6	CSMA	746128	Aspergillus fumigatus	Invasive Pulmonary Aspergillosis	Galleria mellonella (related: greater wax moth)	Chitin synthesase	gene deletion: full	reduced virulence
A00914	75.3	1.1e-32	PHI:8038__PHI:8045	NA
A04124	75.3	4.7e-232	PHI:6556	Q4X256	mecA	746128	Aspergillus fumigatus	Invasive pulmonary aspergillosis	Mus musculus (related: house mouse)	Cystathionine-beta -synthase	gene deletion: full	reduced virulence
A02792	75.1	2.3e-314	PHI:199	Q9P304	AOX1	5499	Passalora fulva	Leaf Mold	Solanum lycopersicum (related: tomato)	Alcohol oxidase	gene deletion	reduced virulence
A06330	75	0	PHI:9533	E9F5A9	urease (MAA_07458)	568076	Metarhizium robertsii	no data found	Hordeum vulgare (related: Barley)	Urease	Gene mutation	unaffected pathogenicity
A03457	74.9	0	PHI:1552	I1S0N5	GzMyb016	5518	Fusarium graminearum	Fusarium Ear Blight	Triticum (related: wheat)	transcription factor	gene deletion	unaffected pathogenicity
A01673	74.8	4e-107	PHI:7652	Q4WVS3	aroC	746128	Aspergillus fumigatus	Invasive pulmonary aspergillosis	Mus musculus (related: house mouse)	Chorismate mutase	Gene deletion: full; Gene complementation	reduced virulence
A05710	74.8	0	PHI:7329	G2WYZ0	STT3	27337	Verticillium dahliae	Verticillium wilt	Nicotiana benthamiana (no common name found)	Catalytic subunit of the multi-subunit oligosaccharyl transferase	Other evidence: transgenic plants	reduced virulence
A10340	74.6	0	PHI:2910	A7F519	Shk1	5180	Sclerotinia sclerotiorum	No Data Found	Fragaria x ananassa (related: strawberry)	Two-component histidine kinase	gene deletion: full; gene complementation	unaffected pathogenicity
A04998	74.5	7e-174	PHI:1023__PHI:3444	NA
A05424	74.5	2.6e-207	PHI:2172	G4NHF4	TPS1	318829	Magnaporthe oryzae	Rice Blast	Oryza sativa (related: rice)	Integrates control of glucose-6-phosphate metabolism and nitrogen source utilization; Regulation of nitrate metabolism	gene deletion: full	loss of pathogenicity
A06645	74.3	6.4e-46	PHI:8522	G4N8G2	MoYPEL1 (MGG_06263.7)	318829	Magnaporthe oryzae	Rice Blast	Oryza sativa (related: rice)	Hypothetical protein	gene deletion: full	loss of pathogenicity
A04065	74.2	0	PHI:4776	Q0TX07	SnPKS19	13684	Parastagonospora nodorum	Septoria Nodorum Blotch	Triticum aestivum (related: bread wheat)	Polyketide synthase for alternariol mycotoxin biosynthesis	gene deletion: full	unaffected pathogenicity
A00934	74.1	0	PHI:8521	Q4WSZ7	Kin1	746128	Aspergillus fumigatus	Invasive aspergillosis	Galleria mellonella (related: Greater wax moth)	Serine/threonine protein kinase	gene deletion: full	unaffected pathogenicity
A03721	74	0	PHI:4688	G4ML75	MET6	318829	Magnaporthe oryzae	Rice Blast	Hordeum vulgare (related: barley)	methyltetrahydropteroyltriglutamate-homocysteine S-methyltransferase	gene deletion: full; gene complementation	loss of pathogenicity
A00685	73.9	5e-49	PHI:9250	A0A0L0VJ47	PsRPs26	27350	Puccinia striiformis	wheat yellow rust	Triticum aestivum (related: bread wheat)	40S ribosomal subunit structural protein	altered gene expression / gene regulation: silencing	reduced virulence
A00329	73.8	2.1e-196	PHI:1289	I1RKK5	FGSG_04416	5518	Fusarium graminearum	Fusarium Ear Blight	Triticum (related: wheat)	protein kinase	gene deletion: full	unaffected pathogenicity
A00729	73.6	1.4e-189	PHI:2538	Q4WXL8	AUR1	746128	Aspergillus fumigatus	Invasive Pulmonary Aspergillosis	Mus musculus (related: house mouse)	Phosphatidyl-inositol:ceramide phosphoinositol transferase	altered gene expression / gene regulation	unaffected pathogenicity
A03810	73.5	1.2e-207	PHI:8769	E9DS54	MaPpt1	92637	Metarhizium acridum	no data found	Locusta migratoria (related: migratory locust)	Ser/Thr protein phosphatase	Gene deletion: full; gene complementation	unaffected pathogenicity
A03514	73.4	8.2e-312	PHI:1583	V6RLW4	GzOB023	5518	Fusarium graminearum	Fusarium Ear Blight	Triticum (related: wheat)	transcription factor	gene deletion	unaffected pathogenicity
A04096	73.4	8e-154	PHI:1133	B9DR51	Lmepi	5022	Leptosphaeria maculans	Phoma Stem Canker	Brassica napus (related: rape)	UDP-4-Galactose epimerase	gene disruption; gene complementation	loss of pathogenicity
A03848	73.3	2.2e-63	PHI:5306	G4N3J5	MoSKP1	318829	Magnaporthe oryzae	Rice Blast	Oryza sativa (related: rice)	Component of E3 Ubiquitin Ligase	altered gene expression / gene regulation: silencing	loss of pathogenicity
A07209	73.3	0	PHI:6670	Q4WJD1	SchA	746128	Aspergillus fumigatus	invasive pulmonary aspergillosis	Mus musculus (related: house mouse)	Ser/Thr kinase of AGC family (the cAMP-dependent PKA, cGMP dependent protein kinase G and phospholipid-dependent protein kinase C family)	Gene deletion: full; gene complementation	loss of pathogenicity
A06026	73.2	4.5e-125	PHI:5268	C8V0N8	Uge3	162425	Aspergillus nidulans	Invasive Pulmonary Aspergillosis	Mus musculus (related: house mouse)	Epimerase	altered gene expression / gene regulation: overexpression	increased virulence (hypervirulence)
A02717	73	4.7e-150	PHI:4520	K9FRJ5	PdMit1	36651	Penicillium digitatum	Citrus Green Mold	Citrus reticulata (related: tangerine)	MIPC synthase	gene deletion: full; gene complementation	unaffected pathogenicity
A00637	72.9	2.4e-111	PHI:3976	G4NC97	MoIlv6	318829	Magnaporthe oryzae	Rice Blast	Hordeum vulgare (related: barley)	Acetolactate synthases	gene disruption; gene complementation	loss of pathogenicity
A03248	72.9	5.2e-110	PHI:6861	Q4WLP9	rbdA	746128	Aspergillus fumigatus	pulmonary aspergillosis	Mus musculus (related: house mouse)	Rhomboid Family Putative Protease	Gene deletion: full; gene complementation	reduced virulence
A03887	72.9	0	PHI:3046	Q4W9P7	CHSB	746128	Aspergillus fumigatus	Invasive Pulmonary Aspergillosis	Galleria mellonella (related: greater wax moth)	Chitin synthesase	gene deletion: full	unaffected pathogenicity
A07823	72.9	2.2e-117	PHI:2038	G4MQZ2	Mir1	318829	Magnaporthe oryzae	Rice Blast	Hordeum vulgare (related: barley)	no data found	gene deletion: full	unaffected pathogenicity
A09747	72.9	0	PHI:7285	W7MLS8	FvCP01	117187	Fusarium verticillioides	maize stalk rot, ear rot, seedling blight	Zea mays (related: maize)	Catalase-peroxidase	Gene deletion: full; gene complementation	reduced virulence
A00315	72.8	2.6e-100	PHI:8590	Q4WGN8	met8 (AFUA_7G05680)	746128	Aspergillus fumigatus	Aspergillosis	Mus musculus (related: house mouse)	Siroheme synthase	Gene deletion: full; gene complementation	unaffected pathogenicity
A06500	72.7	0	PHI:6634__PHI:9301	NA
A10157	72.7	0	PHI:7150	J4VXB0	eca1	176275	Beauveria bassiana	white muscardine disease	Galleria mellonella (related: Greater wax moth)	Calcium transporting ATPase	Gene deletion: full; gene complementation	reduced virulence
A01730	72.5	9.1e-40	PHI:5047__PHI:6635	NA
A03270	72.5	2.5e-260	PHI:2543	Q4WLS1	GCD6	746128	Aspergillus fumigatus	Invasive Pulmonary Aspergillosis	Mus musculus (related: house mouse)	Translation initiation factor eIF2B	altered gene expression / gene regulation	loss of pathogenicity
A07286	72.5	4e-167	PHI:697	Q8NJS2	ugt51E1	5022	Leptosphaeria maculans	Phoma Stem Canker	Brassica napus (related: rape)	UDP-glucose: sterol glucosyltransferase	gene disruption	unaffected pathogenicity
A10313	72.5	2.2e-266	PHI:9899	Q4WI19	RpdA (Afu2g03390)	746128	Aspergillus fumigatus	pulmonary aspergillosis	Mus musculus (related: house mouse)	Lysine deacetylase	Promoter mutation	loss of pathogenicity
A02287	72.4	2.8e-210	PHI:4658	I1RAH1	FgHXK1	5518	Fusarium graminearum	Fusarium Head Blight	Triticum aestivum (related: bread wheat)	hexokinase	gene deletion: full; gene complementation	reduced virulence
A03309	72.4	2.7e-197	PHI:9903	A0A384JPY4	Bcser2 (Bcin08g02990)	40559	Botrytis cinerea	grey mold and rot disease	Solanum lycopersicum (related: Tomato)	Subtilisin-like protease	Gene deletion: full; gene complementation	reduced virulence
A01467	72.3	2e-124	PHI:3329	A7ESB3	Ss-oah1	5180	Sclerotinia sclerotiorum	White Mold	Helianthus annuus (related: common sunflower)	Oxaloacetate acetylhydrolase	gene deletion: full; gene complementation	reduced virulence
A07177	72.3	5.5e-273	PHI:3975	G4MMK2	MoIlv2	318829	Magnaporthe oryzae	Rice Blast	Hordeum vulgare (related: barley)	Acetolactate synthases	gene disruption; gene complementation	loss of pathogenicity
A03384	72.2	4.2e-197	PHI:3910	I1R9N5	FgSAT	5518	Fusarium graminearum	Fusarium Head Blight	Triticum aestivum (related: bread wheat)	Serine O-acetyltransferase	gene disruption; gene complementation	unaffected pathogenicity
A09466	72.2	0	PHI:7121	B0YCA2	tslA	746128	Aspergillus fumigatus	invasive pulmonary aspergillosis	Mus musculus (related: house mouse)	Trehalose-phosphate synthase subunit	Gene mutation; gene complementation	increased virulence (hypervirulence)
A08083	72.1	1.1e-217	PHI:2728	I1RZZ3	FgERG4	5518	Fusarium graminearum	Fusarium Head Blight	Solanum lycopersicum (related: tomato)	Sterol C-24 reductase	gene disruption; gene complementation	reduced virulence
A10112	72.1	1.2e-77	PHI:7181	J4W023	cypB	176275	Beauveria bassiana	white muscardine disease	Galleria mellonella (related: Greater wax moth)	Peptidyl-prolyl cis-trans isomerase - putative secretory protein	Gene deletion: full; gene complementation	reduced virulence
A02542	72	0	PHI:2034	G4MZY1	MFP1	318829	Magnaporthe oryzae	Rice Blast	Oryza sativa (related: rice)	beta-oxidation	gene deletion: full; gene complementation	reduced virulence
A01107	71.9	1.8e-59	PHI:9095	I1S1A3	Fgvps60 (FGSG_10503)	5518	Fusarium graminearum	Fusarium head blight	Triticum aestivum (related: bread wheat)	Uncharacterized protein	Gene deletion: full; gene complementation	loss of pathogenicity
A09696	71.9	0	PHI:4229	Q4X006	abcA	746128	Aspergillus fumigatus	Invasive Pulmonary Aspergillosis	Galleria mellonella (related: greater wax moth)	ABC transporter-encoding genes	gene deletion: full	unaffected pathogenicity
A02487	71.8	5.5e-112	PHI:2269	Q32WF7	Mdh1	13684	Parastagonospora nodorum	Glume Blotch	Triticum (related: wheat)	Mannitol 2-dehydrogenase	gene disruption	unaffected pathogenicity
A09528	71.8	0	PHI:4230__PHI:8901	NA
A06796	71.7	1.2e-155	PHI:4680	X0JSI1	FoMkk2	5507	Fusarium oxysporum	Vascular Wilt Disease Of Banana	Musa acuminata (related: dwarf banana)	MAP kinase	gene deletion: full; gene complementation	reduced virulence
A09331	71.7	0	PHI:2062__PHI:3815	NA
A04201	71.6	2.5e-144	PHI:4520	K9FRJ5	PdMit1	36651	Penicillium digitatum	Citrus Green Mold	Citrus reticulata (related: tangerine)	MIPC synthase	gene deletion: full; gene complementation	unaffected pathogenicity
A04827	71.6	0	PHI:4602	A0A016PX00	FDB2	5518	Fusarium graminearum	Fusarium Head Blight	Triticum aestivum (related: bread wheat)	N-malonyltransferase encoding gene	gene deletion: full; gene complementation	reduced virulence
A09122	71.6	1.1e-150	PHI:9353	G4N5B0	leu2A (MGG_05223)	318829	Magnaporthe oryzae	Blast disease	Hordeum vulgare (related: barley)	3-Isopropylmalate dehydrogenase	Gene deletion: full; gene complementation	reduced virulence
A01287	71.5	9.4e-150	PHI:6258	I1RA06	DHS	5518	Fusarium graminearum	Fusarium head blight	Triticum aestivum (related: bread wheat)	Deoxyhypusine synthase	altered gene expression / gene regulation: overexpression	unaffected pathogenicity
A03307	71.5	2.6e-138	PHI:9055	G5EHZ3	MoIVD (MGG_02540)	318829	Magnaporthe oryzae	Rice Blast	Hordeum vulgare (related: barley)	Isovaleryl CoA dehydrogenase	Gene deletion: full; gene complementation	reduced virulence
A01702	71.4	3.9e-260	PHI:2386	I1S7N4	ACL1	5518	Fusarium graminearum	Fusarium Head Blight	Triticum (related: wheat)	Adenosine triphosphate (ATP) citrate lyase	gene deletion: full; gene complementation	loss of pathogenicity
A02041	71.4	1.9e-198	PHI:7316	B8NKR0	dot1	5059	Aspergillus flavus	Ear Rot In Corn And Yellow Mold In Peanuts	Zea mays (related: maize)	Histone methyltransferase activity	Gene deletion: full; gene complementation	reduced virulence
A03030	71.3	1.1e-124	PHI:3329	A7ESB3	Ss-oah1	5180	Sclerotinia sclerotiorum	White Mold	Helianthus annuus (related: common sunflower)	Oxaloacetate acetylhydrolase	gene deletion: full; gene complementation	reduced virulence
A03980	71.3	0	PHI:6474	Q4WTS2	cla4	746128	Aspergillus fumigatus	Pulmonary Aspergillosis	Mus musculus (related: house mouse)	Septin, AspB regulators	gene deletion: full	unaffected pathogenicity
A04720	71.2	2.7e-249	PHI:1024	B0BES2	bcnoxB	40559	Botrytis cinerea	Grey Mold	Phaseolus vulgaris (related: kidney bean)	NADPH Oxidase	gene deletion; gene complementation	reduced virulence
A06606	71.2	5.2e-134	PHI:7057	J5K938	PilA	176275	Beauveria bassiana	white muscardine disease	Galleria mellonella (related: Greater wax moth)	Core eisosome protein	Gene deletion: full; gene complementation	reduced virulence
A08158	71.2	2.6e-80	PHI:7112	G4MRH1	MoERR1	318829	Magnaporthe oryzae	Rice Blast	Oryza sativa (related: rice)	Endoplasmic reticulum retention receptor required for function and integrity of ER	Gene disruption; Gene complementation	reduced virulence
A07150	71	0	PHI:3019	G5EI34	MoLys2	318829	Magnaporthe oryzae	Rice Blast	Oryza sativa (related: rice)	AA reductase	gene deletion: full; gene complementation	reduced virulence
A09181	71	1.5e-155	PHI:2255	Q0U2A0	Abd1	13684	Parastagonospora nodorum	Glume Blotch	Triticum (related: wheat)	arabitol dehydrogenase	gene deletion: full	unaffected pathogenicity
A04136	70.9	0	PHI:7717	I1S0H5	FgOXP1	5518	Fusarium graminearum	Fusarium head blight	Triticum aestivum (related: bread wheat)	5-Oxoprolinase	Gene deletion: full; Gene complementation	reduced virulence
A08175	70.9	0	PHI:6348__PHI:8233	NA
A08244	70.8	3e-119	PHI:9219	B8NGC8	creA (AFLA_134680)	5059	Aspergillus flavus	Ear rot in corn and yellow mold in peanuts	Zea mays (related: maize)	C2H2 transcription factor, carbon catabolite repression protein	altered gene expression / gene regulation: overexpression	increased virulence (hypervirulence)
A08403	70.8	3e-105	PHI:9517	I1S8D3	FgEch1 (FGSG_13111)	5518	Fusarium graminearum	Fusarium head blight	Triticum aestivum (related: bread wheat)	Enoyl-CoA hydratase	Gene deletion: full; gene complementation	reduced virulence
A09722	70.7	4.3e-194	PHI:2530	Q4WKG5	TUB1	746128	Aspergillus fumigatus	Invasive Pulmonary Aspergillosis	Mus musculus (related: house mouse)	Tubulin alpha-1 chain	altered gene expression / gene regulation	loss of pathogenicity
A06915	70.6	9.6e-163	PHI:6908	Q4WY05	atfA	746128	Aspergillus fumigatus	invasive pulmonary aspergillosis	Mus musculus (related: house mouse)	b_ZIP transcription factor	Gene deletion: full; gene complementation	reduced virulence
A04039	70.4	5.2e-85	PHI:3279	N4UYN1	CoRAS2	5465	Colletotrichum orbiculare	Anthracnose of Cucurbits	Cucumis sativus (related: cucumber)	Ras genes	gene deletion: full; gene complementation	reduced virulence
A08438	70.4	8.6e-149	PHI:1553	I1S7F8	GzMyb017	5518	Fusarium graminearum	Fusarium Ear Blight	Triticum (related: wheat)	transcription factor	gene deletion	reduced virulence
A04977	70.3	8.6e-70	PHI:5303	D2IV72	AaGPx3	5599	Alternaria alternata	Brown Spot Disease	Citrus x microcarpa (related: calamondin)	Glutathione peroxidase	gene disruption; gene complementation	reduced virulence
A05434	70.3	4.7e-216	PHI:8611	G4MXS1	pyruvate kinase	318829	Magnaporthe oryzae	Rice Blast	Hordeum vulgare (related: barley)	Pyruvate kinase	Gene mutation; Altered gene expression/ gene regulation: Overexpression	loss of pathogenicity
A08960	70.3	0	PHI:304	Q86ZP4	GzCPS1	5518	Fusarium graminearum	Fusarium Ear Blight	Triticum (related: wheat)	Adenylate forming enzymes	gene disruption	reduced virulence
A09600	70.3	0	PHI:3050	Q4WC58	CHSF	746128	Aspergillus fumigatus	Invasive Pulmonary Aspergillosis	Galleria mellonella (related: greater wax moth)	Chitin synthesase	gene deletion: full	reduced virulence
A02464	70.1	0	PHI:1041	B3LDT4	Lmpma1	5022	Leptosphaeria maculans	Phoma Stem Canker	Brassica napus (related: rape)	plasma membrane H+ATPase	gene disruption; gene complementation	loss of pathogenicity
A09444	70.1	5.4e-215	PHI:2409	I1RNL0	FgMT2	5518	Fusarium graminearum	Fusarium Head Blight	Arabidopsis thaliana (related: thale cress)	Sphingolipid C-9 Methyltransferases	gene deletion: full; gene complementation	reduced virulence
A02128	70	9.2e-259	PHI:6280	J4W8U0	bmiro	176275	Beauveria bassiana	White muscardine disease	Galleria mellonella (related: Greater wax moth)	Mitochondrial Rho GTPase	gene deletion: full; gene complementation	reduced virulence
A07677	70	0	PHI:6872	Q2UEH7	atrR	746128	Aspergillus fumigatus	Pulmonary aspergillosis	Mus musculus (related: house mouse)	Zn2-Cys6 Transcription Factor	Gene deletion: full; gene complementation	reduced virulence
A03132	69.9	0	PHI:202__PHI:1160__PHI:2309	NA
A03649	69.8	1.2e-302	PHI:2521	Q4WEM7	GUS1	746128	Aspergillus fumigatus	Invasive Pulmonary Aspergillosis	Lethal pathogen phenotype	Glutamate-tRNA sythetase	altered gene expression / gene regulation	lethal
A04328	69.7	1.4e-278	PHI:2171	G4NJD1	Peroxisomal copper amine oxidase	318829	Magnaporthe oryzae	Rice Blast	Hordeum vulgare (related: barley)	Cu-amine-oxidase	gene disruption	reduced virulence
A07648	69.7	3.7e-210	PHI:2266	F5HHD5	Ptr2	13684	Parastagonospora nodorum	Glume Blotch	Triticum (related: wheat)	Di/tripeptide transport	gene deletion: full	unaffected pathogenicity
A01971	69.6	1.2e-244	PHI:1594	V6RRH2	GzOB034	5518	Fusarium graminearum	Fusarium Ear Blight	Triticum (related: wheat)	transcription factor	gene deletion	unaffected pathogenicity
A03869	69.6	2.3e-128	PHI:860	Q5EMY3	MSP1	318829	Magnaporthe oryzae	Rice Blast	Hordeum vulgare (related: barley)	Small secreted protein	gene deletion	reduced virulence
A07216	69.6	4e-142	PHI:2351__PHI:2353	NA
A07415	69.6	2.7e-85	PHI:7873	G2XE04	VdSec22	27337	Verticillium dahliae	vascular wilt	Gossypium hirsutum (related: cotton)	Transport protein	Gene deletion: full; gene complementation	reduced virulence
A10094	69.6	7.3e-204	PHI:2542	Q4WP25	ERG12	746128	Aspergillus fumigatus	Invasive Pulmonary Aspergillosis	Lethal pathogen phenotype	Mavalonate kinase	altered gene expression / gene regulation	lethal
A00723	69.5	9.5e-121	PHI:2371	C0H5W5	bcpkaR	40559	Botrytis cinerea	Grey Mold	Capsicum annuum (no common name found)	cAMP pathway catalytic subunit	gene deletion: full	reduced virulence
A03829	69.5	1.2e-229	PHI:595__PHI:2248	NA
A07217	69.4	6.8e-118	PHI:4248	B0XPI3	PerA	746128	Aspergillus fumigatus	Invasive Pulmonary Aspergillosis	Mus musculus (related: house mouse)	GPI lipid remodelling protein	gene deletion: full; gene complementation	reduced virulence
A09360	69.4	1.4e-172	PHI:9064	B8N6C9	cap (AFLA_018930)	5059	Aspergillus flavus	Ear rot in corn and yellow mold in peanuts	Zea mays (related: maize)	Adenylate cyclase-associated protein	Gene mutation	reduced virulence
A07056	69.1	4.8e-158	PHI:9148	Q4WAU2	cpsA	746128	Aspergillus fumigatus	invasive pulmonary aspergillosis	Mus musculus (related: house mouse)	Putative polysaccharide synthase	altered gene expression / gene regulation: overexpression	reduced virulence
A03605	69	8.6e-35	PHI:7695	A7F6T4	SCD1	5180	Sclerotinia sclerotiorum	White Mold	Brassica napus (related: rape)	Scytalone dehydratase	gene deletion: full	unaffected pathogenicity
A08925	69	3.5e-130	PHI:482	Q6TFC7	LAEA	746128	Aspergillus fumigatus	Aspergillosis	Mus musculus (related: house mouse)	Transcription regulator	gene deletion; gene complementation	reduced virulence
A07295	68.9	0	PHI:2100__PHI:9482	NA
A07332	68.8	4.7e-52	PHI:1590	I1RWI5	GzOB030	5518	Fusarium graminearum	Fusarium Ear Blight	Triticum (related: wheat)	transcription factor	gene deletion	lethal
A01618	68.7	4.4e-94	PHI:3835	V6QUU6	Fgrho4	5518	Fusarium graminearum	Fusarium Head Blight	Triticum aestivum (related: bread wheat)	Rho GTPases	gene deletion; gene complementation	reduced virulence
A09458	68.7	1.9e-132	PHI:1181	I1RNY7	(Sc Kic1)	5518	Fusarium graminearum	Fusarium Ear Blight	Triticum (related: wheat)	protein kinase	gene deletion: full; gene complementation	reduced virulence
A03527	68.6	1.4e-119	PHI:9299	A0A0A2JGQ7	Penlp2 (PEX2_071150)	27334	Penicillium expansum	Blue mold rot	Nicotiana benthamiana (no common name found)	Necrosis inducing protein	Functional test in host: transient expression	unaffected pathogenicity
A08457	68.6	3.6e-270	PHI:9142	V6RQ48	FgAP2α (FGSG_09735)	5518	Fusarium graminearum	Fusarium head blight	Triticum aestivum (related: bread wheat)	AP-2 complex subunit alpha	Gene deletion: full; gene complementation	reduced virulence
A10351	68.6	1.6e-51	PHI:1531__PHI:5700	NA
A01740	68.5	0	PHI:3049	Q4X0H7	CSMB	746128	Aspergillus fumigatus	Invasive Pulmonary Aspergillosis	Galleria mellonella (related: greater wax moth)	Chitin synthesase	gene deletion: full	reduced virulence
A07953	68.5	1.9e-106	PHI:4041	I1RMA5	spt3	5518	Fusarium graminearum	Fusarium Head Blight	Triticum aestivum (related: bread wheat)	Transcription factor	gene mutation; gene complementation	reduced virulence
A03725	68.3	7.6e-37	PHI:6963	Q1XEW2	cipC	746128	Aspergillus fumigatus	invasive pulmonary aspergillosis	Mus musculus (related: house mouse)	Stress response protein	Gene deletion: full; gene complementation	reduced virulence
A04094	68.3	4.4e-158	PHI:3095	J5JDI1	Ktr1	176275	Beauveria bassiana	White Muscardine Disease	Galleria mellonella (related: greater wax moth)	glycolipid 2-alpha-mannosyltransferase	gene disruption; gene complementation	unaffected pathogenicity
A08361	68.3	0	PHI:2504__PHI:3903	NA
A08416	68.3	2.8e-46	PHI:1366	I1RJV1	GzCON7	5518	Fusarium graminearum	Fusarium Ear Blight	Triticum (related: wheat)	transcription factor	gene deletion	reduced virulence
A07309	68.2	0	PHI:1574	I1RFX8	GzOB014	5518	Fusarium graminearum	Fusarium Ear Blight	Triticum (related: wheat)	transcription factor	gene deletion	lethal
A02307	68	0	PHI:5450	H6ULV1	gdh2	474922	Colletotrichum gloeosporioides	Fruit Rot	Prunus domestica (related: plum)	Carbon regulation of environmental pH	gene mutation	unaffected pathogenicity
A04159	68	2.9e-286	PHI:362__PHI:2520	NA
A08303	68	0	PHI:7718	I1RLT3	FgOXP2	5518	Fusarium graminearum	Fusarium head blight	Triticum aestivum (related: bread wheat)	5-Oxoprolinase	Gene deletion: full; Gene complementation	reduced virulence
A00761	67.9	9.4e-51	PHI:8912	I1S297	FgVPS20 (FGSG_10883)	5518	Fusarium graminearum	Fusarium head blight	Triticum aestivum (related: bread wheat)	ESCRT (Endosomal sorting complexes required for transport) protein	Gene deletion: full; gene complementation	reduced virulence
A07346	67.9	1.2e-66	PHI:6206	F5B5Y4	BbCypC	176275	Beauveria bassiana	white muscardine disease	Galleria mellonella (related: Greater wax moth)	Cyclophilin	gene deletion: full; gene complementation	unaffected pathogenicity
A02037	67.8	9.1e-206	PHI:3097	J5JEX5	Kre2/Mnt1	176275	Beauveria bassiana	White Muscardine Disease	Galleria mellonella (related: greater wax moth)	glycolipid 2-alpha-mannosyltransferase	gene disruption; gene complementation	reduced virulence
A08729	67.8	8.9e-305	PHI:1500	I1S2F2	GzHMG032	5518	Fusarium graminearum	Fusarium Ear Blight	Triticum (related: wheat)	transcription factor	gene deletion	unaffected pathogenicity
A10376	67.8	4.4e-119	PHI:6753	Q4WJS6	GlcA	746128	Aspergillus fumigatus	Invasive pulmonary aspergillosis	Mus musculus (related: house mouse)	Serine/threonine-protein phosphatase	Gene mutation	lethal
A06293	67.7	0	PHI:6554	Q4WJR9	sB	746128	Aspergillus fumigatus	Invasive pulmonary aspergillosis	Mus musculus (related: house mouse)	Sulfate transporter	gene deletion: full	unaffected pathogenicity
A10346	67.7	3.8e-58	PHI:7734	G4MY14	CYP1	318829	Magnaporthe oryzae	Rice blast disease	Oryza sativa (related: rice)	Cyclophilin	Gene mutation	reduced virulence
A06524	67.6	1.5e-86	PHI:5190	G4MXC5	MoPRX1	318829	Magnaporthe oryzae	Rice Blast	Oryza sativa (related: rice)	Peroxiredoxin peroxidase	gene deletion: full	reduced virulence
A10299	67.4	4.1e-79	PHI:5395	G4N008	MoSec62	318829	Magnaporthe oryzae	Rice Blast	Oryza sativa (related: rice)	Endoplasmic reticulum (ER) membrane transporter for precursors of secretory proteins.	gene disruption	reduced virulence
A06390	67.3	1.3e-202	PHI:3037	I1RE80	FgERG5A	5518	Fusarium graminearum	Fusarium Head Blight	Triticum aestivum (related: bread wheat)	cytochrome P450 61	gene disruption; gene complementation	reduced virulence
A08749	67.3	1.4e-139	PHI:5034	G4NHC2	MoADH1	318829	Magnaporthe oryzae	Rice Blast	Oryza sativa (related: rice)	alcohol dehydrogenase	gene mutation	unaffected pathogenicity
A00543	67.2	2.6e-206	PHI:1094	I1RL30	FGSG_04610	5518	Fusarium graminearum	Fusarium Ear Blight	Triticum (related: wheat)	Similar to maltose permease	gene disruption	unaffected pathogenicity
A10042	67.2	2.4e-157	PHI:1082__PHI:2271	NA
A01484	67.1	0	PHI:8875	Q4WZP3	gefA (Afu2g16240)	746128	Aspergillus fumigatus	pulmonary aspergillosis	Mus musculus (related: house mouse)	Cell division control protein	Promoter mutation	loss of pathogenicity
A02838	67.1	1.5e-187	PHI:9476	N4VLC7	CoTHR4 (Cob_04177)	5465	Colletotrichum orbiculare	anthracnose disease	Cucumis sativus (related: cucumber)	Threonine synthase	Gene deletion: full; gene complementation	reduced virulence
A10063	67.1	2e-220	PHI:3257	G4MU34	MoIlv1	318829	Magnaporthe oryzae	Rice Blast	Oryza sativa (related: rice)	Threonine deaminase	gene deletion: full; gene complementation	reduced virulence
A10116	67.1	3.4e-178	PHI:807	G4MNG8	MGG_06951	318829	Magnaporthe oryzae	Rice Blast	Oryza sativa (related: rice)	Hypothetical protein	gene disruption	reduced virulence
A03451	67	2.9e-291	PHI:651	Q156F4	TRE1	40559	Botrytis cinerea	Grey Mold	Solanum lycopersicum (related: tomato)	neutral trehalase	gene disruption	unaffected pathogenicity
A06072	67	2.5e-104	PHI:7188	G4MR53	MoCAPB	318829	Magnaporthe oryzae	Rice Blast	Hordeum vulgare (related: barley)	F-actin capping protein homolog	Gene deletion: full; gene complementation	reduced virulence
A00576	66.9	7.5e-212	PHI:2552	Q4WNM3	NOP4	746128	Aspergillus fumigatus	Invasive Pulmonary Aspergillosis	Lethal pathogen phenotype	Nucleolar protein required for ribosome biogenesis	altered gene expression / gene regulation	lethal
A01392	66.9	5e-207	PHI:2408	I1RJD6	FgMT1	5518	Fusarium graminearum	Fusarium Head Blight	Arabidopsis thaliana (related: thale cress)	Sphingolipid C-9 Methyltransferases	gene deletion: full	unaffected pathogenicity
A03812	66.9	8.8e-193	PHI:5028	I1RNH4	gta1	5518	Fusarium graminearum	Fusarium Head Blight	Triticum aestivum (related: bread wheat)	GABA transaminases	gene deletion: full	reduced virulence
A05020	66.8	0	PHI:2334	E2GL14	BcNma	40559	Botrytis cinerea	Grey Mold	Phaseolus vulgaris (related: kidney bean)	Apoptosis	altered gene expression / gene regulation: overexpression	reduced virulence
A09141	66.8	1.1e-99	PHI:4891	Q5A5P7	orf19.5352	5476	Candida albicans	Disseminated Candidiasis	Mus musculus (related: house mouse)	Involved in cell wall integrity	gene mutation	unaffected pathogenicity
A10298	66.8	3.9e-246	PHI:2911	A7F6V9	Ss-pth2	5180	Sclerotinia sclerotiorum	No Data Found	Glycine max (related: soybean)	Peroxysomal Carnitine Acetyl Transferase	gene disruption; gene complementation	reduced virulence
A01381	66.7	7.3e-195	PHI:3914	Q0V515	Sdh1	13684	Parastagonospora nodorum	Stagonospora Nodorum Blotch	Triticum aestivum (related: bread wheat)	encodes succinic semialdehyde dehydrogenase	gene disruption; gene complementation	reduced virulence
A03786	66.7	2.4e-94	PHI:1258	I1S5M8	FGSG_12149	5518	Fusarium graminearum	Fusarium Ear Blight	Triticum (related: wheat)	protein kinase	gene deletion: full	unaffected pathogenicity
A05658	66.7	6.4e-138	PHI:2817	Q9C4A0	Aapg1	5599	Alternaria alternata	Brown Spot	Citrus jambhiri (related: rough lemon)	Endopolygalacturonase	gene disruption	unaffected pathogenicity
A07294	66.7	4.1e-31	PHI:1063	Q2Q466	MNH6	318829	Magnaporthe oryzae	Rice Blast	Hordeum vulgare (related: barley)	nonhistone protein containing an HMG1 box	gene deletion; gene complementation	reduced virulence
A08912	66.7	9e-143	PHI:6827	E3QJK7	GPI8	31870	Colletotrichum graminicola	maize anthracnose	Zea mays (related: maize)	Cystein protease	altered gene expression / gene regulation: silencing	loss of pathogenicity
A03492	66.4	5.5e-152	PHI:3096	J5K093	Ktr4	176275	Beauveria bassiana	White Muscardine Disease	Galleria mellonella (related: greater wax moth)	glycosyltransferase family 15	gene disruption; gene complementation	reduced virulence
A06988	66.4	1e-93	PHI:4914	F9X691	ZtCBR1	1047171	Zymoseptoria tritici	Septoria Tritici Blotch	Triticum aestivum (related: bread wheat)	Microsomal cytochrome b5 reductase	gene disruption	reduced virulence
A08797	66.4	2.1e-50	PHI:7755__PHI:8601__PHI:9392	NA
A09196	66.4	8.9e-85	PHI:8908	I1R9X6	FgVPS28 (FGSG_00291)	5518	Fusarium graminearum	Fusarium head blight	Triticum aestivum (related: bread wheat)	ESCRT (Endosomal sorting complexes required for transport) protein	Gene deletion: full; gene complementation	reduced virulence
A10361	66.4	2.2e-127	PHI:3909	Q6IZ77	ZrfB	746128	Aspergillus fumigatus	Invasive Pulmonary Aspergillosis	Mus musculus (related: house mouse)	alkaline zinc transporter	gene mutation; gene complementation	loss of pathogenicity
A03895	66.3	0	PHI:9143	I1RBB2	FgAP2β (FGSG_00824)	5518	Fusarium graminearum	Fusarium head blight	Triticum aestivum (related: bread wheat)	AP-2 complex subunit beta	Gene deletion: full; gene complementation	reduced virulence
A01691	66.2	1.1e-159	PHI:6607	G4N9W2	ARRDC1	318829	Magnaporthe oryzae	Rice Blast	Oryza sativa (related: rice)	Autophagy-associated alphaarrestin	Gene deletion: full; gene complementation	reduced virulence
A03858	66.2	1.4e-167	PHI:1180	I1RS32	(Sc Sat4)	5518	Fusarium graminearum	Fusarium Ear Blight	Triticum (related: wheat)	protein kinase	gene deletion: full	reduced virulence
A04272	66.2	1e-49	PHI:4107	J4WFU2	BbMBF1	176275	Beauveria bassiana	White Muscardine Disease	Galleria mellonella (related: greater wax moth)	Multiprotein bridging factors	gene disruption; gene complementation	reduced virulence
A03716	66.1	5.6e-162	PHI:2550	Q4WES1	NOB1	746128	Aspergillus fumigatus	Invasive Pulmonary Aspergillosis	Lethal pathogen phenotype	Essential protein that functions in 20S proteasome maturation and 26S proteasome assembly, component of pre-40S ribosomal particle	altered gene expression / gene regulation	lethal
A08439	66.1	5.3e-140	PHI:2249__PHI:2270	NA
A09964	66.1	1.4e-162	PHI:2553	Q5AG40	VPS4	5476	Candida albicans	Candidiasis	Mus musculus (related: house mouse)	Pre-vacuolar protein sorting gene	gene deletion: full; gene complementation	loss of pathogenicity
A04031	66	1.4e-185	PHI:2547	Q4WHH1	ESF1	746128	Aspergillus fumigatus	Invasive Pulmonary Aspergillosis	Lethal pathogen phenotype	Protein required for 18S rRNA biogenesis	altered gene expression / gene regulation	lethal
A06865	66	9.5e-61	PHI:9745	A0A0D2XZG3	FolVPS21 (FOXG_09392)	5507	Fusarium oxysporum	Fusarium wilt	Solanum lycopersicum (related: Tomato)	Rab family protein	Gene deletion: full; gene complementation	reduced virulence
A09082	66	2.5e-29	PHI:1301	I1RB45	GzbHLH002	5518	Fusarium graminearum	Fusarium Ear Blight	Triticum (related: wheat)	transcription factor	gene deletion	unaffected pathogenicity
A06174	65.9	6.1e-42	PHI:1384	I1RSD5	GzC2H047	5518	Fusarium graminearum	Fusarium Ear Blight	Triticum (related: wheat)	transcription factor	gene deletion	reduced virulence
A09417	65.9	3.3e-128	PHI:2546	Q4WKJ9	BRX1	746128	Aspergillus fumigatus	Invasive Pulmonary Aspergillosis	Lethal pathogen phenotype	Protein required for rRNA maturation	altered gene expression / gene regulation	lethal
A10139	65.9	1.1e-281	PHI:5391	W7MUV5	FvSO	117187	Fusarium verticillioides	Maize Ear Rot	Zea mays (related: maize)	WW domain protein required fro growth	gene deletion: full; gene complementation	loss of pathogenicity
A01166	65.8	6.3e-52	PHI:1532	I1RTF5	GzLam001	5518	Fusarium graminearum	Fusarium Ear Blight	Triticum (related: wheat)	transcription factor	gene deletion	unaffected pathogenicity
A02054	65.7	0	PHI:5065	Q4WVG0	pkcA	746128	Aspergillus fumigatus	Invasive Pulmonary Aspergillosis	Mus musculus (related: house mouse)	protein kinase C; cell wall integrity	gene mutation: characterised; gene complementation	unaffected pathogenicity
A08442	65.7	6.6e-85	PHI:6444	Q4X1B0	Complex I NADH oxidoredutase	746128	Aspergillus fumigatus	invasive pulmonary aspergillosis	Mus musculus (related: house mouse)	NADH-ubiquinone oxidoreductase 299 kDa subunit	Gene mutation; gene complementation	reduced virulence
A08854	65.7	4.6e-124	PHI:337	Q5YCW8	CHS7	5507	Fusarium oxysporum	Vascular Wilt	Solanum lycopersicum (related: tomato)	Chitin Synthase	gene disruption	reduced virulence
A09948	65.7	0	PHI:7681	Q4WTJ9	RgsC	746128	Aspergillus fumigatus	invasive pulmonary aspergillosis	Galleria mellonella (related: Greater wax moth)	Regulator of G-protein signaling	Gene deletion: full; Gene complementation	reduced virulence
A06857	65.6	4.6e-81	PHI:7124	I1RRB0	FgEB1	5518	Fusarium graminearum	Fusarium head blight	Triticum aestivum (related: bread wheat)	Microtubule end-binding protein	Gene deletion: full; gene complementation	reduced virulence
A07174	65.6	0	PHI:6091	I1RG99	FgVps35	5518	Fusarium graminearum	Fusarium Head Blight	Triticum aestivum (related: bread wheat)	Components of retromer	gene deletion: full; gene complementation	reduced virulence
A10231	65.5	3.2e-238	PHI:1187	I1RWG6	(Sc Dbf2/Dbf20)	5518	Fusarium graminearum	Fusarium Ear Blight	Triticum (related: wheat)	protein kinase	gene deletion: full	reduced virulence
A00564	65.4	0	PHI:8876	Q4WNQ3	gefB (Afu4g06570)	746128	Aspergillus fumigatus	pulmonary aspergillosis	Mus musculus (related: house mouse)	Ras guanine-nucleotide exchange protein, putative	Promoter mutation	loss of pathogenicity
A05333	65.4	2.8e-166	PHI:724__PHI:730	NA
A01515	65.3	1.7e-175	PHI:825	Q4JEX9	SE	5551	Trichophyton rubrum	Dermatophytosis	Homo sapiens (related: human)	Squalene epoxidase	gene mutation: characterised	chemistry target: resistance to chemical
A09224	65.3	2e-83	PHI:5472	G4NB53	MoDeam	318829	Magnaporthe oryzae	Rice Blast	Oryza sativa (related: rice)	GlcN-6-phosphate deaminase	gene deletion: full; gene complementation	reduced virulence
A06900	65.2	1.9e-133	PHI:2256	Q0UA24	Xdh1	13684	Parastagonospora nodorum	Glume Blotch	Triticum (related: wheat)	xylitol dehydrogenase	gene deletion: full	unaffected pathogenicity
A03332	65.1	3.6e-95	PHI:9163	A0A063C0A1	UvBI-1	1159556	Ustilaginoidea virens	rice false smut disease	Oryza sativa (related: rice)	Transmembrane BAX inhibitor motif-containing protein	Gene deletion: full; gene complementation	loss of pathogenicity
A02907	65	9.4e-119	PHI:854	Q4PD66	um01947	5270	Ustilago maydis	Corn Smut	Zea mays (related: maize)	Cytochrome C peroxidase precursor	gene deletion	reduced virulence
A05062	65	9.3e-124	PHI:4879	A0A0C4DHY2	pg1	5507	Fusarium oxysporum	Fusarium Wilt	Solanum lycopersicum (related: tomato)	Endopolygalacturonase	gene deletion: full; gene complementation	reduced virulence
A05749	65	3e-296	PHI:9590	A0A0D2X980	pmt4 (FOXG_00440)	5507	Fusarium oxysporum	Fusarium wilt	Cucumis sativus (related: cucumber)	Dolichyl-phosphate-mannose-protein mannosyltransferase	Gene deletion: full	reduced virulence
A10327	64.9	2.9e-180	PHI:1249	I1RB79	FGSG_00786	5518	Fusarium graminearum	Fusarium Ear Blight	Triticum (related: wheat)	protein kinase	gene deletion: full	unaffected pathogenicity
A02553	64.8	3.3e-156	PHI:3275	Q4W9X3	fhpA	746128	Aspergillus fumigatus	Invasive Pulmonary Aspergillosis	Galleria mellonella (related: greater wax moth)	flavohemoglobins	gene mutation	unaffected pathogenicity
A05386	64.8	3.3e-111	PHI:6259	A0A0E0SEE4	DOHH	5518	Fusarium graminearum	Fusarium head blight	Triticum aestivum (related: bread wheat)	Deoxyhypusine hydroxylase	altered gene expression / gene regulation: overexpression	unaffected pathogenicity
A01648	64.7	3.1e-104	PHI:1659	I1S245	GzCCCH003	5518	Fusarium graminearum	Fusarium Ear Blight	Triticum (related: wheat)	transcription factor	gene deletion	unaffected pathogenicity
A07428	64.6	1.1e-191	PHI:538	Q5XTQ5	FRT1	40559	Botrytis cinerea	Grey Mold	Phaseolus vulgaris (related: kidney bean)	Fructose transporter	gene disruption	unaffected pathogenicity
A06043	64.5	2.1e-224	PHI:1078	I1RRG0	Mes1	5518	Fusarium graminearum	Fusarium Ear Blight	Triticum (related: wheat)	Homologue of Aspergillus nidulans MesA	gene deletion; gene complementation	reduced virulence
A00937	64.4	0	PHI:3206	B0XQN0	Cch1	746128	Aspergillus fumigatus	Invasive Pulmonary Aspergillosis	Mus musculus (related: house mouse)	Calcium homeostasis and signaling	gene deletion: full; gene complementation	reduced virulence
A01978	64.4	1e-205	PHI:424	F5HAA8	PCK1	5207	Cryptococcus neoformans	Cryptococcosis	Mus musculus (related: house mouse)	Phosphoenolpyruvate carboxykinase	gene deletion; gene complementation	reduced virulence
A07719	64.4	0	PHI:496	Q4WY82	PPOC	746128	Aspergillus fumigatus	Aspergillosis	Mus musculus (related: house mouse)	Fatty acid oxygenase	altered gene expression / gene regulation: silencing	increased virulence (hypervirulence)
A08359	64.3	7.1e-240	PHI:3823	G4MV96	MET13	318829	Magnaporthe oryzae	Rice Blast	Hordeum vulgare (related: barley)	methylenetetrahydrofolate reductase	gene deletion; gene complementation	loss of pathogenicity
A02275	64.2	6e-295	PHI:1562	I1RAH4	GzOB002	5518	Fusarium graminearum	Fusarium Ear Blight	Triticum (related: wheat)	transcription factor	gene deletion	lethal
A02463	64.2	7.7e-89	PHI:3096	J5K093	Ktr4	176275	Beauveria bassiana	White Muscardine Disease	Galleria mellonella (related: greater wax moth)	glycosyltransferase family 15	gene disruption; gene complementation	reduced virulence
A04051	64.2	6.1e-162	PHI:7727	B8NBX4	AfStuA	5059	Aspergillus flavus	Ear Rot In Corn And Yellow Mold In Peanuts	Zea mays (related: maize)	APSES transcription factor	Gene deletion: full; gene complementation	reduced virulence
A05153	64.2	0	PHI:6681	K9FEW0	Pdac1	36651	Penicillium digitatum	green mold decay on citrus fruit	Citrus reticulata (related: tangerine)	Adenylyl cyclase	Gene disruption	reduced virulence
A07199	64	1.1e-69	PHI:9973	A0A1C3YLQ3	srp2 (FGSG_09282)	5518	Fusarium graminearum	Fusarium head blight	Triticum aestivum (related: bread wheat)	Uncharacterized protein	Gene deletion: full; gene complementation	reduced virulence
A04676	63.9	0	PHI:9589	A0A0D2XIB5	pmt1 (FOXG_03668)	5507	Fusarium oxysporum	Fusarium wilt	Cucumis sativus (related: cucumber)	Dolichyl-phosphate-mannose-protein mannosyltransferase	Gene deletion: full	reduced virulence
A04828	63.8	0	PHI:96	P43098	FAS2	5476	Candida albicans	Candidiasis	Rattus (related: rat)	Fatty acid synthetase	gene disruption; gene complementation	loss of pathogenicity
A02295	63.7	1.5e-185	PHI:9531	E9EVY3	mepC (MAA_04182)	568076	Metarhizium robertsii	no data found	Hordeum vulgare (related: Barley)	Ammonium permease	Gene mutation	unaffected pathogenicity
A06497	63.7	1.5e-248	PHI:1458	Q4I7F9	GzAra006	5518	Fusarium graminearum	Fusarium Ear Blight	Triticum (related: wheat)	transcription factor	gene deletion	unaffected pathogenicity
A01525	63.6	8e-242	PHI:6128	K9FV70	ku70	36651	Penicillium digitatum	Green Mold	Citrus sinensis (related: sweet orange)	Forms a heterodimer that binds DNA ends and is also involved in telomere maintenance	Gene mutation	unaffected pathogenicity
A02102	63.6	7.3e-84	PHI:5017	G4MVK9	MoPEX11A	318829	Magnaporthe oryzae	Rice Blast	Oryza sativa (related: rice)	Pex11 family members in peroxisomal division and pathogenicity	gene deletion: full; gene complementation	reduced virulence
A07307	63.6	2.2e-150	PHI:1175__PHI:6148	NA
A06953	63.5	8.1e-179	PHI:1238	I1S1V3	FGSG_10725	5518	Fusarium graminearum	Fusarium Ear Blight	Triticum (related: wheat)	protein kinase	gene deletion: full	lethal
A09347	63.5	2.1e-264	PHI:2336	O00101	NIA1	13684	Parastagonospora nodorum	Wheat Glume Blotch Disease	Triticum (related: wheat)	Nitrate reductase	gene deletion: partial	unaffected pathogenicity
A00275	63.5	6e-158	PHI:5232	G4MTK2	MoARG1	318829	Magnaporthe oryzae	Rice Blast	Hordeum vulgare (related: barley)	Arginine biosynthesis	gene deletion: full; gene complementation	loss of pathogenicity
A03750	63.4	1.3e-99	PHI:7075	B3GXB6	pdxS	715	Actinobacillus pleuropneumoniae	porcine pleuropneumonia	Mus musculus (related: house mouse)	Encodes the putative pyridoxal 5’-phosphate synthase subunit PdxS	Gene deletion: partial; gene complementation	reduced virulence
A06340	63.4	2.6e-182	PHI:8877	Q4WJV1	gefC (Afu1g04700)	746128	Aspergillus fumigatus	pulmonary aspergillosis	Mus musculus (related: house mouse)	Ras guanyl-nucleotide exchange factor RasGEF, putative	Gene deletion: full; gene complementation	unaffected pathogenicity
A03747	63.3	2e-157	PHI:5234	A4R5F6	MoARG7	318829	Magnaporthe oryzae	Rice Blast	Hordeum vulgare (related: barley)	Arginine biosynthesis	gene deletion: full; gene complementation	reduced virulence
A03957	63.3	2.7e-59	PHI:9951	G4MND2	MoFap7 (MGG_16212)	318829	Magnaporthe oryzae	Rice Blast	Oryza sativa (related: rice)	Ribosome assembly factor	Gene deletion: full; gene complementation	reduced virulence
A07296	63.3	8.4e-68	PHI:1097	I1RE92	FGSG_01974	5518	Fusarium graminearum	Fusarium Ear Blight	Triticum (related: wheat)	Similar to HET-C2 glycolipid transfer protein	gene disruption; gene complementation	reduced virulence
A07322	63.3	1e-128	PHI:6207	I1V1W1	BbCyp6	176275	Beauveria bassiana	white muscardine disease	Galleria mellonella (related: Greater wax moth)	Cyclophilin	gene deletion: full; gene complementation	reduced virulence
A02150	63.2	2e-261	PHI:9901	B8N4E0	A ste20 (AFLA_035530)	5059	Aspergillus flavus	Ear rot in corn and yellow mold in peanuts	Zea mays (related: maize)	Non-specific serine/threonine protein kinase	Gene deletion: full; gene complementation	reduced virulence
A04141	63.2	1e-40	PHI:9974	I1RZL5	srp1	5518	Fusarium graminearum	Fusarium head blight	Triticum aestivum (related: bread wheat)	RRM domain-containing protein	Gene deletion: full	reduced virulence
A07340	63.2	4.3e-46	PHI:3355__PHI:4514	NA
A04625	63.1	2e-141	PHI:1666	I1RX47	GzCCHC006	5518	Fusarium graminearum	Fusarium Ear Blight	Triticum (related: wheat)	transcription factor	gene deletion	unaffected pathogenicity
A09447	63.1	2.1e-287	PHI:1587	I1RSI4	GzOB027	5518	Fusarium graminearum	Fusarium Ear Blight	Triticum (related: wheat)	transcription factor	gene deletion	unaffected pathogenicity
A02457	63	0	PHI:7718	I1RLT3	FgOXP2	5518	Fusarium graminearum	Fusarium head blight	Triticum aestivum (related: bread wheat)	5-Oxoprolinase	Gene deletion: full; Gene complementation	reduced virulence
A06406	63	1.2e-60	PHI:1369	I1RLS1	GzC2H031	5518	Fusarium graminearum	Fusarium Ear Blight	Triticum (related: wheat)	transcription factor	gene deletion	unaffected pathogenicity
A09304	63	6.7e-264	PHI:7251	E9ETZ6	Mrtdc	568076	Metarhizium robertsii	no data found	Galleria mellonella (related: Greater wax moth)	Responsible for conversion of Trp to TAM	Gene deletion	reduced virulence
A09967	63	6.2e-175	PHI:4491	G4MRB4	SHM	318829	Magnaporthe oryzae	Rice Blast	Oryza sativa (related: rice)	Serine hydroxymethyltransferase	gene deletion: full	reduced virulence
A04020	62.9	4.7e-154	PHI:7149	G4MSK7	Moglo3	318829	Magnaporthe oryzae	Rice Blast	Hordeum vulgare (related: barley)	Arf GTPase-activating protein	Gene deletion: full; gene complementation	reduced virulence
A04102	62.9	0	PHI:1579	I1RM25	GzOB019	5518	Fusarium graminearum	Fusarium Ear Blight	Triticum (related: wheat)	transcription factor	gene deletion	unaffected pathogenicity
A04742	62.9	1.8e-144	PHI:1072__PHI:2124	NA
A00191	62.9	3.8e-261	PHI:542	Q96WN1	BCCAT2	40559	Botrytis cinerea	Grey Mold	Solanum lycopersicum (related: tomato)	Catalase	gene disruption	unaffected pathogenicity
A00772	62.8	1.8e-113	PHI:7756	E9EJG5	Mrpct (MAA_00035)	568076	Metarhizium robertsii	no data found	Bombyx mori (related: domestic silkworm)	Putative phosphocholine cytidylyltransferase	Gene deletion: full; gene complementation	reduced virulence
A02204	62.8	5.1e-256	PHI:2549	Q4WMS3	MAK5	746128	Aspergillus fumigatus	Invasive Pulmonary Aspergillosis	Lethal pathogen phenotype	Probable RNA-helicase of the DEAD box family	altered gene expression / gene regulation	lethal
A03301	62.8	1.2e-55	PHI:356	Q9UW16	HEX1	318829	Magnaporthe oryzae	Rice Blast	Oryza sativa (related: rice)	Woronin body assembly	gene deletion; gene complementation	reduced virulence
A03380	62.8	0	PHI:1647	I1RWA9	GzWing019	5518	Fusarium graminearum	Fusarium Ear Blight	Triticum (related: wheat)	transcription factor	gene deletion	reduced virulence
A01230	62.7	1.2e-295	PHI:4603	Q4WQI8	KexB	746128	Aspergillus fumigatus	Invasive Pulmonary Aspergillosis	Mus musculus (related: house mouse)	Kexin-like endoprotease	gene deletion: full; gene complementation	reduced virulence
A04171	62.7	0	PHI:1030	O60034	bcatrA	40559	Botrytis cinerea	Grey Mold	Vicia faba (related: fava bean)	ABC Transporter	gene deletion	unaffected pathogenicity
A09488	62.6	2e-134	PHI:1232	I1RTC2	FGSG_07423	5518	Fusarium graminearum	Fusarium Ear Blight	Triticum (related: wheat)	protein kinase	gene deletion: full	lethal
A01281	62.5	6.6e-127	PHI:88	P41749	PECA	5059	Aspergillus flavus	No Data Found	Gossypium hirsutum (related: cotton)	Polygalacturonase	gene deletion; gene complementation	reduced virulence
A01898	62.5	7.6e-120	PHI:2257	Q0UHM8	Pbl1	13684	Parastagonospora nodorum	Glume Blotch	Triticum (related: wheat)	Pantothenate- beta -alanine ligase	gene deletion: full	unaffected pathogenicity
A02584	62.5	0	PHI:4727	A0A0D2XWJ8	gdb1	5507	Fusarium oxysporum	Fusarium Wilt	Galleria mellonella (related: greater wax moth)	glycogen de-branching enzyme	gene deletion: full	unaffected pathogenicity
A08024	62.5	1.5e-100	PHI:9155	I1RE18	FgPep12 (FGSG_01890)	5518	Fusarium graminearum	Fusarium head blight	Triticum aestivum (related: bread wheat)	t-SNARE protein	gene mutation; gene complementation	reduced virulence
A00553	62.4	2.1e-208	PHI:1186	I1S0Y9	(Sc Cdc15)	5518	Fusarium graminearum	Fusarium Ear Blight	Triticum (related: wheat)	protein kinase	gene deletion: full; gene complementation	reduced virulence
A02138	62.4	1.4e-117	PHI:414	Q696X2	GOX1	13684	Parastagonospora nodorum	Glume Blotch	Triticum aestivum (related: bread wheat)	Glyoxalase	gene disruption	unaffected pathogenicity
A01840	62.3	2.3e-55	PHI:8913	I1RJT0	FgVPS2 (FGSG_04112)	5518	Fusarium graminearum	Fusarium head blight	Triticum aestivum (related: bread wheat)	ESCRT (Endosomal sorting complexes required for transport) protein	gene deletion: full	lethal
A02259	62.3	1.8e-126	PHI:2292	B0XVF7	aoxA	746128	Aspergillus fumigatus	Aspergillosis	Mus musculus (related: house mouse)	Mitochondrial respiration	gene disruption	unaffected pathogenicity
A03329	62.3	2.1e-168	PHI:2027	G4NJL1	TGL1-1	318829	Magnaporthe oryzae	Rice Blast	Oryza sativa (related: rice)	intracellular triacylglycerol lipases	gene deletion: full	unaffected pathogenicity
A05380	62.3	1.7e-249	PHI:1551	I1RZG7	GzMyb015	5518	Fusarium graminearum	Fusarium Ear Blight	Triticum (related: wheat)	transcription factor	gene deletion	unaffected pathogenicity
A03562	62.2	1.8e-239	PHI:7692	Q4WQM5	FlcA	746128	Aspergillus fumigatus	invasive pulmonary aspergillosis	Mus musculus (related: house mouse)	Putative avin transporter	Gene deletion: full; Gene complementation	loss of pathogenicity
A01571	62.1	5.8e-199	PHI:7385	G4MZL7	MoVps17	318829	Magnaporthe oryzae	Rice Blast	Hordeum vulgare (related: barley)	Sorting nexin (SNX) and a component of the retromer	Gene deletion: full; Gene complementation	reduced virulence
A06323	62.1	4.3e-27	PHI:1564	Q4IPZ1	GzOB004	5518	Fusarium graminearum	Fusarium Ear Blight	Triticum (related: wheat)	transcription factor	gene deletion	unaffected pathogenicity
A06572	62.1	2.4e-85	PHI:3096	J5K093	Ktr4	176275	Beauveria bassiana	White Muscardine Disease	Galleria mellonella (related: greater wax moth)	glycosyltransferase family 15	gene disruption; gene complementation	reduced virulence
A01797	62	3.5e-222	PHI:2551	Q4WZG4	NOC3	746128	Aspergillus fumigatus	Invasive Pulmonary Aspergillosis	Lethal pathogen phenotype	Protein involved in biogenesis of the 60S ribosomal subunit	altered gene expression / gene regulation	lethal
A08400	62	5.4e-177	PHI:106__PHI:7209	NA
A02352	61.9	5.8e-96	PHI:8592	F9XNZ8	ZtPpt	1047171	Zymoseptoria tritici	Septoria tritici blotch (STB)	Triticum aestivum (related: bread wheat)	Phosphopantetheinyl transferase	Gene deletion: full; gene complementation	loss of pathogenicity
A06385	61.9	3.5e-293	PHI:1570	I1RE46	GzOB010	5518	Fusarium graminearum	Fusarium Ear Blight	Triticum (related: wheat)	transcription factor	gene deletion	unaffected pathogenicity
A09613	61.9	0	PHI:9929	W7MR09	Myo1	117187	Fusarium verticillioides	ear rot	Zea mays (related: maize)	Myosin-1	Gene mutation	reduced virulence
A03845	61.8	2.1e-115	PHI:8039__PHI:8046	NA
A04956	61.8	1.7e-195	PHI:541	Q5XTQ4	LIP1	40559	Botrytis cinerea	Grey Mold	Dianthus caryophyllus (related: clove pink)	Lipase	gene disruption	unaffected pathogenicity
A08840	61.8	5.8e-48	PHI:5834	I1RGX7	Fgsg03009	5518	Fusarium graminearum	Fusarium Ear Blight	Triticum (related: wheat)	GPCR gene	gene deletion	unaffected pathogenicity
A10079	61.8	1.9e-160	PHI:177	Q9UVG2	ODC	13684	Parastagonospora nodorum	Glume Blotch	Triticum (related: wheat)	Ornithine decarboxylase	gene deletion; gene complementation	reduced virulence
A02276	61.7	5.7e-261	PHI:1629	I1RAH2	GzWing001	5518	Fusarium graminearum	Fusarium Ear Blight	Triticum (related: wheat)	transcription factor	gene deletion	unaffected pathogenicity
A01221	61.6	7.3e-178	PHI:6095	I1REC4	FgVps5	5518	Fusarium graminearum	Fusarium Head Blight	Triticum aestivum (related: bread wheat)	Components of retromer	gene deletion: full; gene complementation	reduced virulence
A04108	61.6	6.5e-124	PHI:3908	Q6IZ78	ZrfA	746128	Aspergillus fumigatus	Invasive Pulmonary Aspergillosis	Mus musculus (related: house mouse)	alkaline zinc transporter	gene mutation; gene complementation	loss of pathogenicity
A06496	61.6	5.8e-125	PHI:5187	A4QVH4	MoCCP1	318829	Magnaporthe oryzae	Rice Blast	Oryza sativa (related: rice)	Class I peroxidase	gene deletion: full	reduced virulence
A06674	61.6	2.9e-121	PHI:2388	Q4U4T0	Chi2	5530	Metarhizium anisopliae	No Data Found	Dysdercus peruvianus (no common name found)	Endochitinase	gene disruption	reduced virulence
A07077	61.6	4.4e-174	PHI:3207	A1CLC0	Yvc1	746128	Aspergillus fumigatus	Invasive Pulmonary Aspergillosis	Mus musculus (related: house mouse)	Calcium homeostasis and signaling	gene deletion: full; gene complementation	reduced virulence
A09949	61.6	2.6e-58	PHI:8896	A0A1D8PKM5	Pem2 (C3_06570C_A)	5476	Candida albicans	disseminated candidiasis	Mus musculus (related: house mouse)	Phosphatidyl-N-methylethanolamine N-methyltransferase	Gene deletion: full; gene complementation	increased virulence (hypervirulence)
A03607	61.5	0	PHI:7335	B0XVQ6	pksP	746128	Aspergillus fumigatus	Pulmonary aspergillosis	Galleria mellonella (related: Greater wax moth)	Polyketide synthetase	gene deletion: full	unaffected pathogenicity
A06046	61.5	1.4e-103	PHI:8878	H1VQ06	ChBUB2 (XP_018164413)	80884	Colletotrichum higginsianum	Anthracnose leaf spot	Arabidopsis thaliana (related: thale cress)	TBC domain-containing protein	Gene deletion: full; gene complementation	reduced virulence
A01198	61.4	1.2e-109	PHI:2462	W7MHG4	RGSB	117187	Fusarium verticillioides	Maize Stalk Rot	Zea mays (related: maize)	Regulators of G-protein signalling	gene deletion: full	unaffected pathogenicity
A04225	61.4	2.3e-183	PHI:2531	Q4WXC5	PRI1	746128	Aspergillus fumigatus	Invasive Pulmonary Aspergillosis	Lethal pathogen phenotype	DNA primase small subunit	altered gene expression / gene regulation	lethal
A04420	61.4	2.4e-59	PHI:6213	Q9I2U1	clpP	287	Pseudomonas aeruginosa	nosocomial infections	Mus musculus (related: house mouse)	ATP-dependent Clp protease proteolytic subunit	Gene mutation	reduced virulence
A03720	61.3	0	PHI:391	Q874F3	ABC2	318829	Magnaporthe oryzae	Rice Blast	Oryza sativa (related: rice)	ABC transporter	gene disruption	unaffected pathogenicity
A04221	61.3	3.5e-78	PHI:9407	I3VPY1	FIG1 (FGSG_06302)	5518	Fusarium graminearum	Fusarium head blight	Triticum aestivum (related: bread wheat)	Factor-induced protein 1	gene deletion: full	reduced virulence
A07734	61.3	0	PHI:2527	Q4X0M4	SEC31	746128	Aspergillus fumigatus	Invasive Pulmonary Aspergillosis	Mus musculus (related: house mouse)	Initiation of germ tubes	altered gene expression / gene regulation	loss of pathogenicity
A07760	61.3	3.6e-249	PHI:1267	I1RKK7	FGSG_04418	5518	Fusarium graminearum	Fusarium Ear Blight	Triticum (related: wheat)	protein kinase	gene deletion: full	unaffected pathogenicity
A00924	61.2	4.8e-167	PHI:9532	E9EYA3	mep2 (MAA_05002)	568076	Metarhizium robertsii	no data found	Hordeum vulgare (related: Barley)	Ammonium permease	Gene mutation	unaffected pathogenicity
A03872	61.2	3.4e-288	PHI:1021__PHI:2981	NA
A04844	61.2	1.6e-42	PHI:1467	I1RXZ0	GzCCAAT007	5518	Fusarium graminearum	Fusarium Ear Blight	Triticum (related: wheat)	transcription factor	gene deletion	unaffected pathogenicity
A00788	61.1	9e-64	PHI:6093	I1RD63	FgVps29	5518	Fusarium graminearum	Fusarium Head Blight	Triticum aestivum (related: bread wheat)	Components of retromer	gene deletion: full; gene complementation	reduced virulence
A00151	60.9	1.4e-196	PHI:4603	Q4WQI8	KexB	746128	Aspergillus fumigatus	Invasive Pulmonary Aspergillosis	Mus musculus (related: house mouse)	Kexin-like endoprotease	gene deletion: full; gene complementation	reduced virulence
A10102	60.8	0	PHI:1385	I1RSF7	GzC2H048	5518	Fusarium graminearum	Fusarium Ear Blight	Triticum (related: wheat)	transcription factor	gene deletion	unaffected pathogenicity
A03951	60.7	9.9e-117	PHI:1231__PHI:1492	NA
A09312	60.7	4e-138	PHI:7223	P0CT09	Moend3	318829	Magnaporthe oryzae	Rice Blast	Hordeum vulgare (related: barley)	Actin cytoskeleton-regulatory complex protein	Gene deletion: full; gene complementation	reduced virulence
A04987	60.6	7.6e-93	PHI:6627	M7THD3	BcCPA1	40559	Botrytis cinerea	Grey Mold Fungus	Phaseolus vulgaris (related: kidney bean)	F-actin capping protein	Gene deletion: full; gene complementation	reduced virulence
A00890	60.5	5.9e-105	PHI:1618	Q4IQT8	GzFET5	5518	Fusarium graminearum	Fusarium Ear Blight	Triticum (related: wheat)	transcription factor	gene deletion	unaffected pathogenicity
A01250	60.5	3.7e-27	PHI:1468	Q4HTT1	GzCCAAT008	5518	Fusarium graminearum	Fusarium Ear Blight	Triticum (related: wheat)	transcription factor	gene deletion	unaffected pathogenicity
A07794	60.5	5.2e-79	PHI:9549	G4MV60	Moarl3	318829	Magnaporthe oryzae	Rice Blast	Hordeum vulgare (related: barley)	ADP-ribosylation factor family protein	gene deletion: full; gene complementation	unaffected pathogenicity
A00205	60.5	1.1e-136	PHI:2590__PHI:2611	NA
A07004	60.4	7.6e-119	PHI:881	G4MS58	MGG_04556	318829	Magnaporthe oryzae	Rice Blast	Oryza sativa (related: rice)	Hypothetical protein	gene disruption	reduced virulence
A09654	60.4	9.3e-123	PHI:2388	Q4U4T0	Chi2	5530	Metarhizium anisopliae	No Data Found	Dysdercus peruvianus (no common name found)	Endochitinase	gene disruption	reduced virulence
A00719	60.3	1.1e-65	PHI:8915	I1S074	FgVPS32 (FGSG_10092)	5518	Fusarium graminearum	Fusarium head blight	Triticum aestivum (related: bread wheat)	ESCRT (Endosomal sorting complexes required for transport) protein	gene deletion: full	lethal
A05812	60.2	9.2e-138	PHI:1248	I1RRU2	FGSG_06832	5518	Fusarium graminearum	Fusarium Ear Blight	Triticum (related: wheat)	protein kinase	gene deletion: full	unaffected pathogenicity
A07488	60.2	2.8e-73	PHI:3054	W7MQF2	FvHAP5	117187	Fusarium verticillioides	Maize Ear Rot	Zea mays (related: maize)	primary and secondary metabolism	gene deletion: full; gene complementation	reduced virulence
A01486	60.1	2.4e-256	PHI:1374	I1RN37	GzC2H037	5518	Fusarium graminearum	Fusarium Ear Blight	Triticum (related: wheat)	transcription factor	gene deletion	unaffected pathogenicity
A01839	60.1	9.3e-119	PHI:2326__PHI:2491__PHI:5720	NA
A02326	60.1	3.9e-124	PHI:1667	I1RZP2	GzCCHC007	5518	Fusarium graminearum	Fusarium Ear Blight	Triticum (related: wheat)	transcription factor	gene deletion	unaffected pathogenicity
A06217	60.1	5.3e-229	PHI:253	Q9C1Q7	FOS1	746128	Aspergillus fumigatus	Aspergillosis	Mus musculus (related: house mouse)	Histidine Kinase	gene deletion	reduced virulence
A01179	60	1.3e-36	PHI:2016	G4NCA2	PTH2	318829	Magnaporthe oryzae	Rice Blast	Hordeum vulgare (related: barley)	Peroxisomal carnitine acetyl transferase; lipid reserve mobilization	gene disruption	loss of pathogenicity
A01893	60	7.4e-308	PHI:1573	I1RFJ2	GzOB013	5518	Fusarium graminearum	Fusarium Ear Blight	Triticum (related: wheat)	transcription factor	gene deletion	lethal
A07197	60	5.7e-159	PHI:1241	I1RAE2	FGSG_00469	5518	Fusarium graminearum	Fusarium Ear Blight	Triticum (related: wheat)	protein kinase	gene deletion: full	unaffected pathogenicity
A05177	59.9	9.4e-86	PHI:7058	J5JBK6	PilB	176275	Beauveria bassiana	white muscardine disease	Galleria mellonella (related: Greater wax moth)	Core eisosome protein	Gene deletion: full; gene complementation	reduced virulence
A01079	59.8	1.1e-191	PHI:6751	Q4WQ36	Fbx23	746128	Aspergillus fumigatus	Invasive pulmonary aspergillosis	Mus musculus (related: house mouse)	Initiates asexual development	Gene mutation	increased virulence (hypervirulence)
A03366	59.8	7.7e-96	PHI:6180	A0A140CZL3	AaSHO1	5599	Alternaria alternata	Brown spot disease	Citrus x microcarpa (related: calamondin)	Response Regulator	Gene mutation	unaffected pathogenicity
A03836	59.8	8.8e-209	PHI:6606	K7QX32	PdSte12	36651	Penicillium digitatum	Green Mold Rot	Citrus sinensis (related: sweet orange)	Transcription factor	Gene deletion: full; gene complementation	reduced virulence
A08470	59.8	0	PHI:1234	I1RV69	FGSG_08133	5518	Fusarium graminearum	Fusarium Ear Blight	Triticum (related: wheat)	protein kinase	gene deletion: full	lethal
A09524	59.8	1.1e-28	PHI:6892	A0A0L9JQ40	iscU	28901	Salmonella enterica	Salmonellosis	Mus musculus (related: house mouse)	Fe-S cluster sensor	Gene mutation	reduced virulence
A03247	59.7	2.4e-158	PHI:6826	E3QI05	GAA1	31870	Colletotrichum graminicola	maize anthracnose	Zea mays (related: maize)	Metallo-peptide-synthetase	altered gene expression / gene regulation: silencing	loss of pathogenicity
A01073	59.6	3.7e-67	PHI:6181	Q0E4W1	Bcmimp1	40559	Botrytis cinerea	Grey Mold Fungus	Phaseolus vulgaris (related: kidney bean)	Mitochondrial inner membrane protein	gene deletion: full	unaffected pathogenicity
A01754	59.6	7.9e-102	PHI:1288__PHI:6300	NA
A03638	59.6	1.3e-139	PHI:1287	I1RT82	FGSG_07381	5518	Fusarium graminearum	Fusarium Ear Blight	Triticum (related: wheat)	protein kinase	gene deletion: full	unaffected pathogenicity
A07165	59.6	5.9e-97	PHI:1221	I1RJM9	FGSG_04054	5518	Fusarium graminearum	Fusarium Ear Blight	Triticum (related: wheat)	protein kinase	gene deletion: full	lethal
A09618	59.6	7.1e-152	PHI:4508	A7EU07	Ss-odc1	5180	Sclerotinia sclerotiorum	White Mold	Apium graveolens (no common name found)	oxalate decarboxylase	gene deletion: full; gene complementation	unaffected pathogenicity
A00124	59.6	0	PHI:310	Q9C1I7	MgAtr4	1047171	Zymoseptoria tritici	Septoria Leaf Blotch	Triticum (related: wheat)	ABC transporter	gene disruption	reduced virulence
A02082	59.5	9e-137	PHI:9212	A7E9D9	SsSvf1 (SS1G_01919)	5180	Sclerotinia sclerotiorum	White mould	Brassica napus (related: rape)	Survival factor 1	altered gene expression / gene regulation: silencing	reduced virulence
A04205	59.5	1.6e-274	PHI:744	I1RFM6	ADE5	5518	Fusarium graminearum	Fusarium Ear Blight	Hordeum vulgare (related: barley)	Phosphoribosylamine-glycine ligase	gene deletion; gene complementation	reduced virulence
A05856	59.5	1.6e-185	PHI:1161	A4ZGP3	MgMfs1	1047171	Zymoseptoria tritici	Septoria Leaf Blotch	Triticum (related: wheat)	major facilitator superfamily transporter	gene disruption	unaffected pathogenicity
A03316	59.4	1.5e-56	PHI:62	P52498	caRSR1	5476	Candida albicans	Candidiasis	Mus musculus (related: house mouse)	Cell morphogenesis	gene disruption; gene complementation	reduced virulence
A07426	59.4	0	PHI:2097	G4NGP6	Neo1	318829	Magnaporthe oryzae	Rice Blast	Triticum (related: wheat)	Ca2+ pump	altered gene expression / gene regulation: silencing	loss of pathogenicity
A10160	59.4	1.9e-131	PHI:1252	I1RP15	FGSG_05764	5518	Fusarium graminearum	Fusarium Ear Blight	Triticum (related: wheat)	protein kinase	gene deletion: full	unaffected pathogenicity
A01117	59.3	1.5e-177	PHI:1685	I1S5Z3	GzRad003	5518	Fusarium graminearum	Fusarium Ear Blight	Triticum (related: wheat)	transcription factor	gene deletion	unaffected pathogenicity
A03681	59.3	1e-101	PHI:4966	F9WWR1	sdi1	1047171	Zymoseptoria tritici	Septoria Tritici Blotch	Triticum aestivum (related: bread wheat)	Succinate dehydrogenase	gene disruption	unaffected pathogenicity
A07137	59.3	0	PHI:310	Q9C1I7	MgAtr4	1047171	Zymoseptoria tritici	Septoria Leaf Blotch	Triticum (related: wheat)	ABC transporter	gene disruption	reduced virulence
A00893	59.2	2e-157	PHI:6875	J4KQD8	BbVmaH	176275	Beauveria bassiana	white muscardine disease	Galleria mellonella (related: Greater wax moth)	VacuolarATPasesubunitH	Gene mutation; gene complementation	reduced virulence
A01448	59.2	1.2e-119	PHI:881	G4MS58	MGG_04556	318829	Magnaporthe oryzae	Rice Blast	Oryza sativa (related: rice)	Hypothetical protein	gene disruption	reduced virulence
A02634	59.2	6.3e-130	PHI:9360	I1RYQ4	Fgbat1/2 (FGSG_09512)	5518	Fusarium graminearum	Fusarium head blight	Triticum aestivum (related: bread wheat)	Branched-chain-amino-acid aminotransferase	Gene deletion: full; gene complementation	unaffected pathogenicity
A02872	59.2	0	PHI:1167	I1RY25	NPC1	5518	Fusarium graminearum	Fusarium Ear Blight	Triticum aestivum x Triticum timopheevi (related: common wheat x sanduri wheat)	sterol trafficking	gene deletion: full	reduced virulence
A09514	59.2	8.1e-198	PHI:2321	Q4WR83	SidI	746128	Aspergillus fumigatus	Aspergillosis	Mus musculus (related: house mouse)	Acyl-CoA ligase	gene deletion: full; gene complementation	reduced virulence
A01015	59.1	1.2e-123	PHI:1569	I1RCH5	GzOB009	5518	Fusarium graminearum	Fusarium Ear Blight	Triticum (related: wheat)	transcription factor	gene deletion	lethal
A03523	59.1	4.6e-168	PHI:1375	I1RPA0	GzC2H038	5518	Fusarium graminearum	Fusarium Ear Blight	Triticum (related: wheat)	transcription factor	gene deletion	unaffected pathogenicity
A01806	59	0	PHI:7168	Q4WYE4	crpA	746128	Aspergillus fumigatus	invasive pulmonary aspergillosis	Mus musculus (related: house mouse)	Copper-exporting ATPase	Gene mutation	reduced virulence
A02286	59	4.0e-312	PHI:7155	J4KLZ9	pmr1	176275	Beauveria bassiana	white muscardine disease	Galleria mellonella (related: Greater wax moth)	Calcium-transporting P-type ATPase	Gene deletion: full; gene complementation	reduced virulence
A02570	59	2e-80	PHI:9457	G1X7G7	AoVelB (AOL_s00054g811)	13349	Arthrobotrys oligospora	nematode trapping	Caenorhabditis elegans (related: roundworm)	Velvet family protein	gene deletion: full	reduced virulence
A06239	59	2.6e-149	PHI:434	P0C954	GEL2	746128	Aspergillus fumigatus	Aspergillosis	Mus musculus (related: house mouse)	Beta-1,3-glucanosyltransferase	gene deletion; gene complementation	reduced virulence
A08568	59	8e-69	PHI:546	Q2LMP0	XYN11A	40559	Botrytis cinerea	Grey Mold	Vitis (no common name found)	endo-beta-1,4-xylanase	gene disruption; gene complementation	reduced virulence
A01958	58.9	1.1e-95	PHI:4878	Q5A6B6	Ppg1	5476	Candida albicans	Disseminated Candidiasis	Mus musculus (related: house mouse)	A putative serine/threonine protein phosphatase type 2A.	gene mutation	reduced virulence
A03604	58.9	3.8e-79	PHI:7696	A7F6T5	THR1	5180	Sclerotinia sclerotiorum	White Mold	Brassica napus (related: rape)	Trihydroxynaphthalene reductase	gene deletion: full	unaffected pathogenicity
A03834	58.9	3.3e-187	PHI:9498	K9GFD1	SUT1 (PDIP_54000)	36651	Penicillium digitatum	green mould	Citrus sinensis (related: sweet orange)	Putative sucrose transporter	altered gene expression / gene regulation: overexpression	unaffected pathogenicity
A03743	58.8	1.4e-108	PHI:9485	F9FUE8	Foatg3	5507	Fusarium oxysporum	Fusarium wilt	Solanum tuberosum (related: potato)	Autophagy-related protein	altered gene expression / gene regulation: overexpression	unaffected pathogenicity
A02581	58.6	1e-108	PHI:8884	Q8XW15	aroG1	305	Ralstonia solanacearum	Bacterial wilt	Nicotiana tabacum (related: common tobacco)	Phospho-2-dehydro-3-deoxyheptonate aldolase	Gene deletion: full; gene complementation	loss of pathogenicity
A04511	58.6	0	PHI:714	Q2VLJ2	PKS4 (ZEA1)	5518	Fusarium graminearum	Fusarium Ear Blight	Hordeum vulgare (related: barley)	Zearalenone synthesis	gene deletion	unaffected pathogenicity
A06525	58.6	5e-131	PHI:1230	V6RFV4	FGSG_06959	5518	Fusarium graminearum	Fusarium Ear Blight	Triticum (related: wheat)	protein kinase	gene deletion: full	lethal
A08643	58.6	2e-126	PHI:8753__PHI:8806	NA
A03616	58.5	0	PHI:6739	G4ML12	MoGls2	318829	Magnaporthe oryzae	Rice Blast	Hordeum vulgare (related: barley)	Glycoside Hydrolase	Gene disruption; gene complementation	reduced virulence
A06800	58.5	2.9e-97	PHI:3035	I1RFM2	FgERG3A	5518	Fusarium graminearum	Fusarium Head Blight	Triticum aestivum (related: bread wheat)	C-5 sterol desaturase	gene disruption; gene complementation	reduced virulence
A07299	58.5	2.4e-161	PHI:7726	B8N780	AfRafA	5059	Aspergillus flavus	Ear Rot In Corn And Yellow Mold In Peanuts	Zea mays (related: maize)	APSES transcription factor	Gene deletion: full; gene complementation	reduced virulence
A05463	58.4	3.4e-143	PHI:8803	I1RIL9	FgShyC (FGSG_03657)	5518	Fusarium graminearum	Fusarium head blight	Triticum aestivum (related: bread wheat)	Putative salicylate hydroxylase	Gene deletion: full; gene complementation	unaffected pathogenicity
A07907	58.4	1.1e-99	PHI:9955	P10069	brlA	746128	Aspergillus fumigatus	invasive pulmonary aspergillosis	Galleria mellonella (related: greater wax moth)	C2H2 type master regulator of conidiophore development	altered gene expression / gene regulation: overexpression	reduced virulence
A10342	58.4	0	PHI:1006	I1RXX1	HMR1	5518	Fusarium graminearum	Fusarium Ear Blight	Triticum (related: wheat)	HMG-CoA Reductase	gene deletion; gene complementation	reduced virulence
A10349	58.4	1.1e-294	PHI:1526	I1S0J3	GzHOMEL036	5518	Fusarium graminearum	Fusarium Ear Blight	Triticum (related: wheat)	transcription factor	gene deletion	unaffected pathogenicity
A03774	58.3	2.7e-100	PHI:1580	I1RM35	GzOB020	5518	Fusarium graminearum	Fusarium Ear Blight	Triticum (related: wheat)	transcription factor	gene deletion	unaffected pathogenicity
A02395	58.2	2.1e-163	PHI:9834	A0A384JD01	bcnoxR	40559	Botrytis cinerea	grey mould	Vitis vinifera (related: wine grape)	Regulatory subunit of NOX	Gene deletion: full; Gene complementation	reduced virulence
A03498	58.2	0	PHI:1227	I1RPV7	FGSG_06089	5518	Fusarium graminearum	Fusarium Ear Blight	Triticum (related: wheat)	protein kinase	gene deletion: full	lethal
A04570	58.2	6.2e-158	PHI:4896	Q4WWT7	aspE	746128	Aspergillus fumigatus	Invasive Pulmonary Aspergillosis	Galleria mellonella (related: greater wax moth)	septin	gene deletion: full; gene complementation	unaffected pathogenicity
A06178	58.2	9.3e-121	PHI:2388	Q4U4T0	Chi2	5530	Metarhizium anisopliae	No Data Found	Dysdercus peruvianus (no common name found)	Endochitinase	gene disruption	reduced virulence
A07383	58.2	2.6e-149	PHI:10048	Q8ZPL7	fumC	28901	Salmonella enterica	Salmonellosis	Mus musculus (related: house mouse)	Fumarate hydratase class II	Gene mutation; gene complementation	reduced virulence
A08534	58.2	2.6e-174	PHI:6871	J9VUY6	gua1	5207	Cryptococcus neoformans	fungal meningitis	Caenorhabditis elegans (related: roundworm)	GMP synthase	Gene deletion: full; gene complementation	loss of pathogenicity
A00690	58.1	1.6e-103	PHI:6795	Q5ANA8	CaMCA1	5476	Candida albicans	disseminated candidiasis	Mus musculus (related: house mouse)	Metacaspase-1	Gene mutation	reduced virulence
A01202	58.1	0	PHI:244	Q8J286	CLAP1	290576	Colletotrichum lindemuthianum	Anthracnose	Phaseolus vulgaris (related: kidney bean)	Copper transporting ATPase	gene deletion	loss of pathogenicity
A03990	58.1	3.5e-152	PHI:7520	A0A076ZMY5	VK055_1952	573	Klebsiella pneumoniae	pneumonia	Mus musculus (related: house mouse)	Betaine aldehyde dehydrogenase	gene deletion: full	unaffected pathogenicity
A06236	58.1	1.7e-126	PHI:8588	G4NH84	Moppe1	318829	Magnaporthe oryzae	Rice Blast	Hordeum vulgare (related: barley)	Serine/threonine-protein phosphatase	Gene deletion: full; gene complementation	reduced virulence
A08397	58.1	4.7e-268	PHI:6119	I1RB37	BTA1	5518	Fusarium graminearum	Fusarium head blight	Zea mays (related: maize)	Betaine lipid synthase	Gene mutation; gene complementation	reduced virulence
A09250	58.1	2.5e-74	PHI:5797	I1R9P8	Fgsg00201	5518	Fusarium graminearum	Fusarium Ear Blight	Triticum (related: wheat)	GPCR gene	gene deletion	unaffected pathogenicity
A00808	58	9.1e-153	PHI:4495	G4MPB7	Bud6p	318829	Magnaporthe oryzae	Rice Blast	Oryza sativa (related: rice)	Bud site selection or actin interacting protein	gene deletion: full	unaffected pathogenicity
A02328	58	7.8e-235	PHI:7878	G2XR75	BcAtg7	40559	Botrytis cinerea	Grey Mold Fungus	Solanum lycopersicum (related: Tomato)	Ubiquitin-like (UBL) protein-activating enzyme	Gene deletion: full; gene complementation	reduced virulence
A05369	58	2.1e-180	PHI:1595	I1RX22	GzOB035	5518	Fusarium graminearum	Fusarium Ear Blight	Triticum (related: wheat)	transcription factor	gene deletion	unaffected pathogenicity
A08919	58	2.5e-218	PHI:9047	I1RBE8	FgPah1 (FGSG_00866)	5518	Fusarium graminearum	Ear rot in corn and yellow mold in peanuts	Zea mays (related: maize)	Phosphatidate phosphatase	Gene deletion: full; gene complementation	reduced virulence
A09433	58	1.4e-106	PHI:598	Q0QWD8	THIOL	5022	Leptosphaeria maculans	Phoma Stem Canker	Brassica napus (related: rape)	3-ketoacyl-CoA thiolase	altered gene expression / gene regulation: overexpression	reduced virulence
A01035	57.9	1.6e-189	PHI:1204	I1RC85	(Sc Cbk1)	5518	Fusarium graminearum	Fusarium Ear Blight	Triticum (related: wheat)	protein kinase	gene deletion: full	reduced virulence
A02169	57.9	8e-101	PHI:162__PHI:485	NA
A03771	57.9	0	PHI:7757	E9F2M8	Mrpem (MAA_06426)	568076	Metarhizium robertsii	no data found	Bombyx mori (related: domestic silkworm)	PE-N-methyltransferase	Gene deletion: full; gene complementation	unaffected pathogenicity
A03974	57.9	1.2e-102	PHI:3489	P0CS02	Gmt1	5207	Cryptococcus neoformans	Fungal Meningitis	Mus musculus (related: house mouse)	GDP-Mannose Transporters	gene deletion: full; gene complementation	loss of pathogenicity
A07302	57.9	3e-208	PHI:1602	I1RZY1	GzOB043	5518	Fusarium graminearum	Fusarium Ear Blight	Triticum (related: wheat)	transcription factor	gene deletion	unaffected pathogenicity
A04790	57.8	1.2e-132	PHI:799	G4N7R4	MGG_03530	318829	Magnaporthe oryzae	Rice Blast	Oryza sativa (related: rice)	Hypothetical protein	gene disruption	reduced virulence
A06263	57.8	4.5e-275	PHI:1291	I1RRX4	TOP1	5518	Fusarium graminearum	Fusarium Ear Blight	Triticum (related: wheat)	Topoisomerase I required to relac supercoilded DNA	gene deletion: full	reduced virulence
A07026	57.8	6.6e-195	PHI:9032	G4N7K8	Mocrn1 (MGG_06389)	318829	Magnaporthe oryzae	Rice Blast	Oryza sativa (related: rice)	Coronin	Gene deletion: full; gene complementation	unaffected pathogenicity
A09247	57.8	4.6e-295	PHI:1671	Q4HWE2	GzCCHC011	5518	Fusarium graminearum	Fusarium Ear Blight	Triticum (related: wheat)	transcription factor	gene deletion	reduced virulence
A10162	57.8	3e-144	PHI:9276	Q4WND8	cdc43	746128	Aspergillus fumigatus	invasive pulmonary aspergillosis	Mus musculus (related: house mouse)	Protein geranylgeranyltransferase type I subunit	Gene deletion: full; gene complementation	unaffected pathogenicity
A06789	57.7	2.9e-105	PHI:4475	G4MUR7	MoTup1	318829	Magnaporthe oryzae	Rice Blast	Hordeum vulgare (related: barley)	general transcriptional repressor	gene disruption; gene complementation	loss of pathogenicity
A09454	57.7	6.1e-269	PHI:3064	G4N1D0	MoRga4	318829	Magnaporthe oryzae	Rice Blast	Hordeum vulgare (related: barley)	Rho GTPase activating proteins	gene deletion: full; gene complementation	unaffected pathogenicity
A02334	57.6	2.1e-188	PHI:1603	I1S0A1	GzOB044	5518	Fusarium graminearum	Fusarium Ear Blight	Triticum (related: wheat)	transcription factor	gene deletion	unaffected pathogenicity
A02348	57.5	5.6e-49	PHI:5191	G4N1N6	TPX1	318829	Magnaporthe oryzae	Rice Blast	Oryza sativa (related: rice)	Peroxiredoxin peroxidase	gene deletion: full	reduced virulence
A02697	57.5	1.8e-49	PHI:7735	A0A0G4J7R2	PbCYP3	318829	Magnaporthe oryzae	Rice blast disease	Oryza sativa (related: rice)	Cyclophilin	Heterologous expression; Altered gene expression/ gene regulation: overexpression	reduced virulence
A03610	57.5	0	PHI:7021	G4N2P7	MoJMJ1	318829	Magnaporthe oryzae	Rice Blast	Oryza sativa (related: rice)	Putative JmjC-domain-containing histone demethylase	Gene deletion: full; Gene complementation; Chemical complementation	reduced virulence
A04399	57.5	1.3e-151	PHI:1622	I1RRU8	GzJUM004	5518	Fusarium graminearum	Fusarium Ear Blight	Triticum (related: wheat)	transcription factor	gene deletion	unaffected pathogenicity
A04439	57.5	1.8e-127	PHI:7709	A0A290WFK0	VEDA_05199	27337	Verticillium dahliae	vascular wilt	Lactuca sativa (related: garden lettuce)	Involved in NAPE metabolic process	gene deletion: full	unaffected pathogenicity
A05431	57.5	2.4e-85	PHI:547	Q6IVV6	CEL5A	40559	Botrytis cinerea	Grey Mold	Gerbera (no common name found)	endo-beta-1,4-xylanase	gene disruption	unaffected pathogenicity
A10278	57.5	2.4e-141	PHI:115	Q00359	PGX1	5017	Bipolaris zeicola	Leaf Spot	Zea mays (related: maize)	Exopolygalacturonase	gene disruption	unaffected pathogenicity
A00850	57.4	2.3e-143	PHI:280	Q9HF03	CCN1	5207	Cryptococcus neoformans	Cryptococcosis	Mus musculus (related: house mouse)	Cell cycle checkpoint	gene complementation	reduced virulence
A01181	57.4	1.1e-135	PHI:6261	G4YQK3	PsAAT3	67593	Phytophthora sojae	soybean stem and root rot	Glycine max (related: soybean)	Aspartate aminotransferase	altered gene expression / gene regulation: silencing	reduced virulence
A05882	57.4	4.2e-152	PHI:1700	I1RL82	GzZC015	5518	Fusarium graminearum	Fusarium Ear Blight	Triticum (related: wheat)	transcription factor	gene deletion	unaffected pathogenicity
A09240	57.4	3e-166	PHI:3381	W7N2B4	FVEG_12533	117187	Fusarium verticillioides	Ear And Stalk Rot Of Maize	Zea mays (related: maize)	fusaric acid biosynthesis	gene deletion: full	unaffected pathogenicity
A08240	57.3	6.5e-144	PHI:6746	J5JMB3	Mdj1	176275	Beauveria bassiana	white muscardine disease	Galleria mellonella (related: Greater wax moth)	Biogenesis of functional mitochondria	Gene disruption; gene complementation	reduced virulence
A01497	57.2	6.5e-75	PHI:5016	G4ZAY8	Psimpa1	67593	Phytophthora sojae	Soybean Stem And Root Rot	Glycine max (related: soybean)	Importin alpha subunit	altered gene expression / gene regulation: silencing	reduced virulence
A02691	57.1	5.9e-97	PHI:1821	I1RWY8	GzZC136	5518	Fusarium graminearum	Fusarium Ear Blight	Triticum (related: wheat)	transcription factor	gene deletion	unaffected pathogenicity
A03402	57.1	0	PHI:1648__PHI:6246	NA
A00131	57.1	6.4e-38	PHI:784	G4NES9	MGG_00056	318829	Magnaporthe oryzae	Rice Blast	Oryza sativa (related: rice)	no data found	gene disruption; gene deletion	reduced virulence
A04384	57	2.4e-146	PHI:7672	I1RXT3	FgLetm1	5518	Fusarium graminearum	Fusarium head blight	Triticum aestivum (related: bread wheat)	Mitochondrial membrane protein	Gene deletion: full; Gene complementation	reduced virulence
A05230	56.9	1.5e-138	PHI:8803	I1RIL9	FgShyC (FGSG_03657)	5518	Fusarium graminearum	Fusarium head blight	Triticum aestivum (related: bread wheat)	Putative salicylate hydroxylase	Gene deletion: full; gene complementation	unaffected pathogenicity
A08307	56.9	9.5e-156	PHI:7706	A0A290WI18	VEDA_05196	27337	Verticillium dahliae	vascular wilt	Lactuca sativa (related: garden lettuce)	Major facilitator superfamily	Other evidence: Transgenes	unaffected pathogenicity
A01344	56.8	7.3e-172	PHI:785	G4NIS9	MGG_04128	318829	Magnaporthe oryzae	Rice Blast	Oryza sativa (related: rice)	Hypothetical protein	gene disruption	reduced virulence
A01516	56.8	1.1e-147	PHI:7186	J9VSX1	ADE13	5207	Cryptococcus neoformans	Fungal meningitis	Mus musculus (related: house mouse)	Bifunctional enzyme adenylosuccinate (ADS) lyase	Gene deletion: full; gene complementation	reduced virulence
A01674	56.8	3e-180	PHI:6135__PHI:6636	NA
A01841	56.8	2e-262	PHI:9302	G4N536	Mofzo1 (MGG_05209)	318829	Magnaporthe oryzae	Rice blast disease	Oryza sativa (related: rice)	Transmembrane GTPase	Gene deletion: full; gene complementation	reduced virulence
A02388	56.8	5.2e-173	PHI:9310	D4I2T0	pgi	552	Erwinia amylovora	Fire blight	Malus domestica (related: apple)	Glucose-6-phosphate isomerase	gene mutation	reduced virulence
A03167	56.8	1.2e-200	PHI:8672	J4WK53	phr2 (EJP70165)	176275	Beauveria bassiana	white muscardine disease	Galleria mellonella (related: Greater wax moth)	DNA photolyase	Gene deletion: full; gene complementation	unaffected pathogenicity
A05481	56.8	4.1e-138	PHI:5779	I1RBX1	Fgsg01064	5518	Fusarium graminearum	Fusarium Ear Blight	Triticum (related: wheat)	GPCR gene	gene deletion	unaffected pathogenicity
A00917	56.7	0	PHI:7152	J4KMX0	pmcB	176275	Beauveria bassiana	white muscardine disease	Galleria mellonella (related: Greater wax moth)	Calcium transporting ATPase	Gene deletion: full; gene complementation	reduced virulence
A03930	56.7	0	PHI:2105	G4MZ47	Calcium permease	318829	Magnaporthe oryzae	Rice Blast	Triticum (related: wheat)	Ca2+ exchanger	altered gene expression / gene regulation: silencing	reduced virulence
A04173	56.7	2.7e-69	PHI:4225	W7MPI5	SGE1	117187	Fusarium verticillioides	Maize Ear Rot	Zea mays (related: maize)	regulates markedly different genes	gene deletion: full	reduced virulence
A01505	56.6	8.4e-35	PHI:1588	I1RSY2	GzOB028	5518	Fusarium graminearum	Fusarium Ear Blight	Triticum (related: wheat)	transcription factor	gene deletion	lethal
A02290	56.6	3.3e-147	PHI:544	Q9P8L8	BCMFS1	40559	Botrytis cinerea	Grey Mold	Solanum lycopersicum (related: tomato)	MFS transporters	gene deletion	unaffected pathogenicity
A06209	56.6	3.5e-168	PHI:9111	E3QQT6	Cgtrpf3	31870	Colletotrichum graminicola	Stalk rot and leaf blight of maize	Zea mays (related: maize)	Transient receptor potential (TRP) channel family protein	Gene deletion: full	unaffected pathogenicity
A06992	56.6	1.9e-138	PHI:1228	I1RR00	FGSG_06502	5518	Fusarium graminearum	Fusarium Ear Blight	Triticum (related: wheat)	protein kinase	gene deletion: full	lethal
A10323	56.6	6.2e-188	PHI:8671	J4KQS2	phr1 (EJP69699)	176275	Beauveria bassiana	white muscardine disease	Galleria mellonella (related: Greater wax moth)	DNA photolyase	Gene deletion: full; gene complementation	unaffected pathogenicity
A04830	56.5	5.3e-20	PHI:1359	I1RGC9	GzC2H019	5518	Fusarium graminearum	Fusarium Ear Blight	Triticum (related: wheat)	transcription factor	gene deletion	unaffected pathogenicity
A01465	56.4	3.1e-120	PHI:115	Q00359	PGX1	5017	Bipolaris zeicola	Leaf Spot	Zea mays (related: maize)	Exopolygalacturonase	gene disruption	unaffected pathogenicity
A04845	56.4	1.2e-97	PHI:547	Q6IVV6	CEL5A	40559	Botrytis cinerea	Grey Mold	Gerbera (no common name found)	endo-beta-1,4-xylanase	gene disruption	unaffected pathogenicity
A03846	56.3	2e-152	PHI:1057	A5HF03	MTP1	318829	Magnaporthe oryzae	Rice Blast	Hordeum vulgare (related: barley)	Type II integral membrane protein	gene deletion; gene complementation	unaffected pathogenicity
A06311	56.3	0	PHI:7717	I1S0H5	FgOXP1	5518	Fusarium graminearum	Fusarium head blight	Triticum aestivum (related: bread wheat)	5-Oxoprolinase	Gene deletion: full; Gene complementation	reduced virulence
A06850	56.2	7.6e-163	PHI:3235	Q4WY67	pacC	746128	Aspergillus fumigatus	Pulmonary Aspergillosis	Mus musculus (related: house mouse)	pH-Responsive Transcription Factor	gene deletion: full; gene complementation	reduced virulence
A06881	56.2	2e-100	PHI:3880	B8N3U5	MeaB	5059	Aspergillus flavus	Aflatoxicosis	Arachis hypogaea (related: peanut)	bZIP encoding	altered gene expression / gene regulation: silencing	reduced virulence
A02322	56.1	1.9e-215	PHI:7694	Q4WHA4	FlcC	746128	Aspergillus fumigatus	invasive pulmonary aspergillosis	Mus musculus (related: house mouse)	Putative avin transporter	Gene deletion: full; Gene complementation	loss of pathogenicity
A03695	56.1	3.6e-138	PHI:2512	Q4WER3	HapX	746128	Aspergillus fumigatus	Invasive Pulmonary Aspergillosis	Mus musculus (related: house mouse)	bZIP-type regulator involved in adaption to iron starvation	gene disruption; gene complementation	reduced virulence
A08923	56.1	1.4e-156	PHI:2510	Q6PWQ1	msdS/AfmsdC	746128	Aspergillus fumigatus	Invasive Pulmonary Aspergillosis	Mus musculus (related: house mouse)	a-Mannosidases	gene deletion: full; gene complementation	unaffected pathogenicity
A01297	55.9	6.2e-29	PHI:3221	O74238	SP1	13684	Parastagonospora nodorum	Leaf And Glume Blotch Disease Of Wheat	Triticum aestivum (related: bread wheat)	encoding SnodProt1	other evidence	increased virulence (hypervirulence)
A04086	55.9	5.4e-26	PHI:1464__PHI:8923	NA
A05995	55.9	0	PHI:7717	I1S0H5	FgOXP1	5518	Fusarium graminearum	Fusarium head blight	Triticum aestivum (related: bread wheat)	5-Oxoprolinase	Gene deletion: full; Gene complementation	reduced virulence
A09163	55.9	1.2e-139	PHI:1190	I1RWL6	(Sc Pbs2)	5518	Fusarium graminearum	Fusarium Ear Blight	Triticum (related: wheat)	protein kinase	gene deletion: full	reduced virulence
A02065	55.8	1.6e-131	PHI:2084	Q524W4	Moatg18	318829	Magnaporthe oryzae	Rice Blast	Oryza sativa (related: rice)	no data found	gene deletion: full	reduced virulence
A02127	55.8	4.6e-120	PHI:6780	G4NCS2	MoCreC	318829	Magnaporthe oryzae	Rice Blast	Hordeum vulgare (related: barley)	Catabolite repression protein	Gene disruption; gene complementation	reduced virulence
A06370	55.8	4.1e-112	PHI:8867	Q59QB4	vcx1	5476	Candida albicans	disseminated candidiasis	Mus musculus (related: house mouse)	H+/Ca2+ exchanger	Gene deletion: full; gene complementation	unaffected pathogenicity
A09448	55.8	0	PHI:9222	I1RSI3	FgPEX1 (FGSG_07104)	5518	Fusarium graminearum	Fusarium head blight	Zea mays (related: maize)	Peroxin	Gene deletion: full; gene complementation	reduced virulence
A03044	55.7	1e-81	PHI:1559	I1RK21	GzNEG001	5518	Fusarium graminearum	Fusarium Ear Blight	Triticum (related: wheat)	transcription factor	gene deletion	unaffected pathogenicity
A03614	55.7	1.3e-216	PHI:3824	G4MZ63	MET12	318829	Magnaporthe oryzae	Rice Blast	Hordeum vulgare (related: barley)	methylenetetrahydrofolate reductase	gene deletion; gene complementation	loss of pathogenicity
A04601	55.7	4e-56	PHI:2322	Q4WF54	SidH	746128	Aspergillus fumigatus	Aspergillosis	Mus musculus (related: house mouse)	Anoyl-CoA hydratase	gene deletion: full; gene complementation	reduced virulence
A02426	55.6	2.6e-43	PHI:6206	F5B5Y4	BbCypC	176275	Beauveria bassiana	white muscardine disease	Galleria mellonella (related: Greater wax moth)	Cyclophilin	gene deletion: full; gene complementation	unaffected pathogenicity
A03339	55.6	1.2e-269	PHI:1530	I1RWP4	Gzsnd	5518	Fusarium graminearum	Fusarium Ear Blight	Triticum (related: wheat)	transcription factor	gene deletion	unaffected pathogenicity
A04349	55.6	5.7e-155	PHI:2138	G4NCF7	SGA1	318829	Magnaporthe oryzae	Rice Blast	Hordeum vulgare (related: barley)	vacuolar glucoamylase	gene deletion: full	loss of pathogenicity
A05109	55.6	4.7e-104	PHI:2388	Q4U4T0	Chi2	5530	Metarhizium anisopliae	No Data Found	Dysdercus peruvianus (no common name found)	Endochitinase	gene disruption	reduced virulence
A07696	55.6	1.6e-118	PHI:712__PHI:3991	NA
A07809	55.6	3.3e-134	PHI:728	Q6RKH5	PKS5	5518	Fusarium graminearum	Fusarium Ear Blight	Triticum (related: wheat)	Polyketide synthase	gene disruption	unaffected pathogenicity
A09712	55.6	0	PHI:2407	G4NCR0	MoRIM15	318829	Magnaporthe oryzae	Rice Blast	Oryza sativa (related: rice)	Response regulator homolog gene	gene disruption	reduced virulence
A03382	55.5	5.9e-110	PHI:7724	G5EHP7	cpk2	318829	Magnaporthe oryzae	Rice blast disease	Hordeum vulgare (related: barley)	Second catalytic subunit of cyclic AMP-protein kinase A	gene deletion: full	reduced virulence
A04105	55.5	3.4e-127	PHI:2104	G4NIP8	MGG_04159.5	318829	Magnaporthe oryzae	Rice Blast	Triticum (related: wheat)	Ca2+ exchanger	altered gene expression / gene regulation: silencing	unaffected pathogenicity
A08311	55.5	1.7e-97	PHI:8927	A4QTE3	MoSCAD1 (MGG_05096)	318829	Magnaporthe oryzae	Rice Blast	Oryza sativa (related: rice)	3-Ketoacyl-CoA reductase	Gene deletion: full; gene complementation	loss of pathogenicity
A04351	55.4	3e-119	PHI:3226	T2C7K6	pnl1	36651	Penicillium digitatum	Green Mold Rot	Citrus sinensis (related: sweet orange)	pectin lyase	gene deletion: full	reduced virulence
A08619	55.4	0	PHI:7717	I1S0H5	FgOXP1	5518	Fusarium graminearum	Fusarium head blight	Triticum aestivum (related: bread wheat)	5-Oxoprolinase	Gene deletion: full; Gene complementation	reduced virulence
A01085	55.3	1.5e-212	PHI:3817	E9EQM1	mrGAT	568076	Metarhizium robertsii	No Data Found	Bombyx mori (related: domestic silkworm)	glycerol-3-phosphate O-acyltransferase	gene deletion; gene complementation	reduced virulence
A04112	55.3	6.2e-203	PHI:1579	I1RM25	GzOB019	5518	Fusarium graminearum	Fusarium Ear Blight	Triticum (related: wheat)	transcription factor	gene deletion	unaffected pathogenicity
A07041	55.3	1.2e-118	PHI:6711	G4MV25	gel1	318829	Magnaporthe oryzae	Rice Blast	Oryza sativa (related: rice)	beta_1,3_glucanosyltransferase	Gene mutation	unaffected pathogenicity
A01187	55.2	8.3e-194	PHI:2098	G4N471	Calcium-transporting ATPase 3	318829	Magnaporthe oryzae	Rice Blast	Triticum (related: wheat)	Ca2+ pump	altered gene expression / gene regulation: silencing	loss of pathogenicity
A03495	55.1	7.9e-119	PHI:511	Q59RG0	CaNAG4	5476	Candida albicans	Candidiasis	Mus musculus (related: house mouse)	Unknown	gene disruption	reduced virulence
A07987	55.1	7.3e-141	PHI:2128	G4N2B2	MoHox1	318829	Magnaporthe oryzae	Rice Blast	Oryza sativa (related: rice)	no data found	gene deletion: full	reduced virulence
A10354	55.1	2.2e-154	PHI:1168__PHI:1171__PHI:1173	NA
A02171	55	8.9e-125	PHI:1242	I1RWG2	FGSG_08631	5518	Fusarium graminearum	Fusarium Ear Blight	Triticum (related: wheat)	protein kinase	gene deletion: full	unaffected pathogenicity
A04494	55	4.7e-59	PHI:729	Q6RKH8	PKS2	5518	Fusarium graminearum	Fusarium Ear Blight	Triticum (related: wheat)	Polyketide synthase	gene disruption	unaffected pathogenicity
A07087	55	1.5e-92	PHI:4989	W6ZBM1	Ppt1	101162	Bipolaris oryzae	Brown Spot Disease	Oryza sativa (related: rice)	sfp-type 4’-phosphopantetheinyl transferase	gene deletion: full; gene complementation	reduced virulence
A01483	54.9	4.2e-107	PHI:8000	A0A177DU44	csn5	5599	Alternaria alternata	Brown spot disease	Citrus reticulata (related: tangerine)	COP9 signalosome (CSN) protein complex involved in the ubiquitin-proteasome system	Gene deletion: full; gene complementation	reduced virulence
A08227	54.9	5.6e-74	PHI:1560	I1RTR8	GzNEG002	5518	Fusarium graminearum	Fusarium Ear Blight	Triticum (related: wheat)	transcription factor	gene deletion	unaffected pathogenicity
A08238	54.9	4e-139	PHI:1275	I1S7R2	FGSG_12887	5518	Fusarium graminearum	Fusarium Ear Blight	Triticum (related: wheat)	protein kinase	gene deletion: full	unaffected pathogenicity
A08547	54.9	4.3e-77	PHI:8929	G4MWK9	MoSCAD3 (MGG_01180)	318829	Magnaporthe oryzae	Rice Blast	Oryza sativa (related: rice)	Short-chain speci c acyl-CoA dehydrogenase	Gene deletion: full; gene complementation	reduced virulence
A09485	54.9	7.1e-198	PHI:1257	I1RSK0	FGSG_07121	5518	Fusarium graminearum	Fusarium Ear Blight	Triticum (related: wheat)	protein kinase	gene deletion: full	unaffected pathogenicity
A02051	54.8	4.8e-110	PHI:9226__PHI:9543	NA
A03868	54.8	1.1e-27	PHI:548__PHI:2305	NA
A00606	54.7	1.9e-63	PHI:1419	I1S0X7	GzC2H086	5518	Fusarium graminearum	Fusarium Ear Blight	Triticum (related: wheat)	transcription factor	gene deletion	unaffected pathogenicity
A04842	54.6	6e-43	PHI:1388	I1RT91	GzC2H051	5518	Fusarium graminearum	Fusarium Ear Blight	Triticum (related: wheat)	transcription factor	gene deletion	unaffected pathogenicity
A06444	54.6	5.7e-23	PHI:335	Q9HEQ8	CGRA	746128	Aspergillus fumigatus	Aspergillosis	Mus musculus (related: house mouse)	Ribosome synthesis	gene disruption; gene complementation	reduced virulence
A09435	54.6	9.6e-99	PHI:8885	Q8Y1E7	aroG2	305	Ralstonia solanacearum	Bacterial wilt	Nicotiana tabacum (related: common tobacco)	Phospho-2-dehydro-3-deoxyheptonate aldolase	Gene deletion: full; gene complementation	loss of pathogenicity
A00992	54.5	1.3e-176	PHI:7991	G4MKY1	PoVps9	318829	Magnaporthe oryzae	Rice Blast	Oryza sativa (related: rice)	vacuolar protein sorting-associated protein 9	gene deletion: full	loss of pathogenicity
A05986	54.5	2.7e-163	PHI:544	Q9P8L8	BCMFS1	40559	Botrytis cinerea	Grey Mold	Solanum lycopersicum (related: tomato)	MFS transporters	gene deletion	unaffected pathogenicity
A08847	54.5	1.1e-154	PHI:2731	G2XD29	VdSge1	27337	Verticillium dahliae	Vascular Wilt	Solanum lycopersicum (related: tomato)	Transcriptional regulator	gene deletion: full; gene complementation	loss of pathogenicity
A09656	54.5	1.3e-208	PHI:1348__PHI:9602	NA
A00952	54.4	1.3e-208	PHI:9919	P9WPD1	clpB	1773	Mycobacterium tuberculosis	tuberculosis	Homo sapiens (related: human)	Chaperone protein	Gene deletion: full; gene complementation	reduced virulence
A01184	54.4	1.4e-191	PHI:7317	G4MY65	Tpc1	318829	Magnaporthe oryzae	Rice blast	Hordeum vulgare (related: barley)	Transcription factor for Polarity Control 1	gene deletion: full	reduced virulence
A02053	54.4	6.3e-35	PHI:1598	I1RZ35	GzOB038	5518	Fusarium graminearum	Fusarium Ear Blight	Triticum (related: wheat)	transcription factor	gene deletion	reduced virulence
A07233	54.4	6.4e-132	PHI:5365	Q4WAR8	SomA	746128	Aspergillus fumigatus	Invasive Pulmonary Aspergillosis	Gallus gallus (related: chicken)	Transcription factor	gene mutation; gene complementation	reduced virulence
A00566	54.3	1e-66	PHI:3848	Q4WNP9	MetR	746128	Aspergillus fumigatus	Invasive Pulmonary Aspergillosis	Galleria mellonella (related: greater wax moth)	bZIP transcription factor involved sulphur metabolism	gene deletion; gene complementation	reduced virulence
A01529	54.3	3.6e-145	PHI:502	P04046	ADE4	4932	Saccharomyces cerevisiae	No Data Found	Mus musculus (related: house mouse)	Amidophosphoribosyltransferase	gene deletion	reduced virulence
A02046	54.3	5.9e-292	PHI:2060	G4N5E4	MgLig4	318829	Magnaporthe oryzae	Rice Blast	Oryza sativa (related: rice)	DNA ligase; Non-homologous end-joining events	gene deletion: full; gene complementation	unaffected pathogenicity
A02353	54.3	2.9e-94	PHI:1624	I1SAP7	GzJUM006	5518	Fusarium graminearum	Fusarium Ear Blight	Triticum (related: wheat)	transcription factor	gene deletion	unaffected pathogenicity
A01480	54.2	5.9e-121	PHI:5394	J4UPL6	mas5	176275	Beauveria bassiana	White Muscardine Disease	Galleria mellonella (related: greater wax moth)	Heat shock protein classified to Hsp40 group	gene mutation; gene complementation	loss of pathogenicity
A02087	54.2	8.2e-138	PHI:1255	I1RQ67	FGSG_06206	5518	Fusarium graminearum	Fusarium Ear Blight	Triticum (related: wheat)	protein kinase	gene deletion: full	unaffected pathogenicity
A03548	54.2	6.6e-174	PHI:1216	I1RT48	FGSG_07344	5518	Fusarium graminearum	Fusarium Ear Blight	Triticum (related: wheat)	protein kinase	gene deletion: full; gene complementation	reduced virulence
A04582	54.2	3.9e-50	PHI:7664	A0A0A2ILW0	LysM1	27334	Penicillium expansum	Blue Mold Rot	Malus domestica (related: apple)	LysM effector protein	gene deletion: full	effector (plant avirulence determinant)
A01231	54.1	2.8e-144	PHI:2086__PHI:9303	NA
A02373	54.1	9.8e-230	PHI:1246	I1RYQ5	FGSG_09513	5518	Fusarium graminearum	Fusarium Ear Blight	Triticum (related: wheat)	protein kinase	gene deletion: full	unaffected pathogenicity
A04670	54.1	1.7e-72	PHI:4891	Q5A5P7	orf19.5352	5476	Candida albicans	Disseminated Candidiasis	Mus musculus (related: house mouse)	Involved in cell wall integrity	gene mutation	unaffected pathogenicity
A05498	54.1	1.4e-79	PHI:1561	I1R9W2	GzOB001	5518	Fusarium graminearum	Fusarium Ear Blight	Triticum (related: wheat)	transcription factor	gene deletion	unaffected pathogenicity
A07300	54.1	6e-32	PHI:2189	G4MRA3	MoGIS2	318829	Magnaporthe oryzae	Rice Blast	Oryza sativa (related: rice)	no data found	gene deletion: full	reduced virulence
A00065	54.1	7.1e-129	PHI:728	Q6RKH5	PKS5	5518	Fusarium graminearum	Fusarium Ear Blight	Triticum (related: wheat)	Polyketide synthase	gene disruption	unaffected pathogenicity
A00484	54.1	5e-149	PHI:1094	I1RL30	FGSG_04610	5518	Fusarium graminearum	Fusarium Ear Blight	Triticum (related: wheat)	Similar to maltose permease	gene disruption	unaffected pathogenicity
A03283	54	9.4e-29	PHI:1397	I1RUQ2	GzC2H060	5518	Fusarium graminearum	Fusarium Ear Blight	Triticum (related: wheat)	transcription factor	gene deletion	unaffected pathogenicity
A03863	54	7.7e-69	PHI:888	G4MUW5	MGG_01707	318829	Magnaporthe oryzae	Rice Blast	Oryza sativa (related: rice)	Hypothetical protein	gene disruption	reduced virulence
A09682	54	1.7e-63	PHI:6214	Q59UR2	MNN10	5476	Candida albicans	disseminated candidiasis	Mus musculus (related: house mouse)	alpha-1,6-mannosyltransferase	Gene mutation	unaffected pathogenicity
A01606	53.9	7.3e-57	PHI:8914	I1S248	FgVPS24 (FGSG_10832)	5518	Fusarium graminearum	Fusarium head blight	Triticum aestivum (related: bread wheat)	ESCRT (Endosomal sorting complexes required for transport) protein	gene deletion: full	lethal
A03992	53.9	6.5e-132	PHI:5471	G4NB58	MoDac	318829	Magnaporthe oryzae	Rice Blast	Oryza sativa (related: rice)	GlcNAc-6-phosphate deacetylase	gene deletion: full; gene complementation	reduced virulence
A09438	53.9	4.7e-178	PHI:6127	I1S368	PLC	5518	Fusarium graminearum	Fusarium head blight	Zea mays (related: maize)	Phospholipase C	Gene mutation; gene complementation	unaffected pathogenicity
A00230	53.9	0	PHI:7717	I1S0H5	FgOXP1	5518	Fusarium graminearum	Fusarium head blight	Triticum aestivum (related: bread wheat)	5-Oxoprolinase	Gene deletion: full; Gene complementation	reduced virulence
A01853	53.8	1.8e-133	PHI:7358	Q86ZB5	KLP7	40559	Botrytis cinerea	Grey Mold Fungus	Cicer arietinum (related: Chickpea)	Kinesin-like protein	Gene disruption; Gene complementation	reduced virulence
A02756	53.8	3.6e-66	PHI:2269	Q32WF7	Mdh1	13684	Parastagonospora nodorum	Glume Blotch	Triticum (related: wheat)	Mannitol 2-dehydrogenase	gene disruption	unaffected pathogenicity
A03269	53.7	1.6e-167	PHI:2585__PHI:2606	NA
A05335	53.7	7.7e-116	PHI:1585	I1RS43	GzOB025	5518	Fusarium graminearum	Fusarium Ear Blight	Triticum (related: wheat)	transcription factor	gene deletion	unaffected pathogenicity
A06368	53.7	6.3e-223	PHI:7123	A0A098DK45	Fgvps39	5518	Fusarium graminearum	Fusarium head blight	Zea mays (related: maize)	Involved in vesicle trafficking from early or late endosomes to vacuoles	Gene deletion: full; gene complementation	reduced virulence
A06814	53.7	4.2e-67	PHI:6752	Q4WJH3	GrrA	746128	Aspergillus fumigatus	Invasive pulmonary aspergillosis	Mus musculus (related: house mouse)	Required for maturation of sexual spores	Gene mutation	unaffected pathogenicity
A01685	53.6	4.1e-86	PHI:6391	A0A151V4F3	CDA2	318829	Magnaporthe oryzae	Rice Blast	Oryza sativa (related: rice)	Chitin deacetylase	Gene mutation	unaffected pathogenicity
A02754	53.6	2.6e-104	PHI:2256	Q0UA24	Xdh1	13684	Parastagonospora nodorum	Glume Blotch	Triticum (related: wheat)	xylitol dehydrogenase	gene deletion: full	unaffected pathogenicity
A05209	53.6	1.2e-172	PHI:131	O93842	TRI12	5514	Fusarium sporotrichioides	Fusarium Ear Blight	Triticum (related: wheat)	Toxin efflux pump	gene disruption	unaffected pathogenicity
A08431	53.6	0	PHI:4230__PHI:8901	NA
A02656	53.5	1.6e-162	PHI:8760	B8NAR1	RtfA (XP_002377748.1)	5059	Aspergillus flavus	Ear rot in corn and yellow mold in peanuts	Galleria mellonella (related: Greater wax moth)	RNA polymerase II transcription elongation factor	Gene mutation; gene complementation	reduced virulence
A05305	53.5	9.1e-72	PHI:6380	E9F1A7	mrLPAAT1	568076	Metarhizium robertsii	no data found	Bombyx mori (related: domestic silkworm)	Lysophosphatidate acyltransferase	Gene mutation; gene complementation	reduced virulence
A06886	53.5	2e-227	PHI:1317	I1RQE9	GzBrom002	5518	Fusarium graminearum	Fusarium Ear Blight	Triticum (related: wheat)	transcription factor	gene deletion	reduced virulence
A02052	53.4	3.4e-108	PHI:4165	M1RXP4	ALG3	318829	Magnaporthe oryzae	Rice Blast	Hordeum vulgare (related: barley)	encodes an a-1,3-mannosyltransferase for protein N-glycosylation of effectors	gene deletion: full; gene complementation	reduced virulence
A04324	53.4	0	PHI:226	Q9C1E9	PEX6	5462	Colletotrichum lagenaria	Anthracnose	Cucumis sativus (related: cucumber)	Peroxisome biogenesis	gene deletion	loss of pathogenicity
A07139	53.4	6.3e-137	PHI:4024	G4N740	MoST1	318829	Magnaporthe oryzae	Rice Blast	Oryza sativa (related: rice)	hexose transporter-like protein	gene disruption; gene complementation	unaffected pathogenicity
A07720	53.4	1.1e-55	PHI:6157	F8U971	bcdh	40559	Botrytis cinerea	Grey Mold Fungus	Phaseolus vulgaris (related: kidney bean)	UDP-glucose-4,6-dehydratase	gene deletion: full; gene complementation	unaffected pathogenicity
A07436	53.3	1.5e-147	PHI:4658	I1RAH1	FgHXK1	5518	Fusarium graminearum	Fusarium Head Blight	Triticum aestivum (related: bread wheat)	hexokinase	gene deletion: full; gene complementation	reduced virulence
A00448	53.3	3e-134	PHI:541	Q5XTQ4	LIP1	40559	Botrytis cinerea	Grey Mold	Dianthus caryophyllus (related: clove pink)	Lipase	gene disruption	unaffected pathogenicity
A02737	53.2	0	PHI:7717	I1S0H5	FgOXP1	5518	Fusarium graminearum	Fusarium head blight	Triticum aestivum (related: bread wheat)	5-Oxoprolinase	Gene deletion: full; Gene complementation	reduced virulence
A00319	53.2	5.5e-250	PHI:8925	I1RE91	FgPLD2 (FGSG_01973)	5518	Fusarium graminearum	Fusarium head blight	Zea mays (related: maize)	Phospholipase	gene deletion: full	unaffected pathogenicity
A09884	53.1	5.2e-150	PHI:7706	A0A290WI18	VEDA_05196	27337	Verticillium dahliae	vascular wilt	Lactuca sativa (related: garden lettuce)	Major facilitator superfamily	Other evidence: Transgenes	unaffected pathogenicity
A05021	53	3.6e-161	PHI:1555	I1RDG6	GzMyb019	5518	Fusarium graminearum	Fusarium Ear Blight	Triticum (related: wheat)	transcription factor	gene deletion	unaffected pathogenicity
A05630	53	2.9e-152	PHI:544	Q9P8L8	BCMFS1	40559	Botrytis cinerea	Grey Mold	Solanum lycopersicum (related: tomato)	MFS transporters	gene deletion	unaffected pathogenicity
A06586	53	3.9e-182	PHI:2920__PHI:9074	NA
A07070	53	2.8e-66	PHI:1201	Q4HYC1	(Bud32)	5518	Fusarium graminearum	Fusarium Ear Blight	Triticum (related: wheat)	protein kinase	gene deletion: full	reduced virulence
A04906	52.9	5.7e-147	PHI:2570	Q6FM61	CYB2	5478	Candida glabrata	Candidiasis	Mus musculus (related: house mouse)	Lactate dehydrogenase	gene deletion: full; gene complementation	reduced virulence
A04966	52.9	3e-105	PHI:84	O13316	MAGC	318829	Magnaporthe oryzae	Rice Blast	Oryza sativa (related: rice)	G alpha protein subunit	gene deletion	unaffected pathogenicity
A07086	52.9	9.3e-154	PHI:1161	A4ZGP3	MgMfs1	1047171	Zymoseptoria tritici	Septoria Leaf Blotch	Triticum (related: wheat)	major facilitator superfamily transporter	gene disruption	unaffected pathogenicity
A02050	52.8	4.2e-145	PHI:5591	G4MT25	MoNIT4	318829	Magnaporthe oryzae	Rice Blast	Hordeum vulgare (related: barley)	Zn2Cys6 transcription factor	gene deletion: full	unaffected pathogenicity
A02971	52.8	0	PHI:310	Q9C1I7	MgAtr4	1047171	Zymoseptoria tritici	Septoria Leaf Blotch	Triticum (related: wheat)	ABC transporter	gene disruption	reduced virulence
A04513	52.8	0	PHI:713	Q2VLJ3	PKS13 (ZEA2)	5518	Fusarium graminearum	Fusarium Ear Blight	Triticum (related: wheat)	Zearalenone synthesis	gene disruption	unaffected pathogenicity
A05193	52.8	2.7e-105	PHI:2388	Q4U4T0	Chi2	5530	Metarhizium anisopliae	No Data Found	Dysdercus peruvianus (no common name found)	Endochitinase	gene disruption	reduced virulence
A06966	52.8	1.7e-144	PHI:2535	E9QY26	ERG11B	746128	Aspergillus fumigatus	Invasive Pulmonary Aspergillosis	Mus musculus (related: house mouse)	14 alpha-demethylase	gene disruption	loss of pathogenicity
A02168	52.7	2e-189	PHI:2920__PHI:9074	NA
A03978	52.7	6e-296	PHI:1529	I1RS41	Gzscp	5518	Fusarium graminearum	Fusarium Ear Blight	Triticum (related: wheat)	transcription factor	gene deletion	reduced virulence
A04910	52.7	2.5e-138	PHI:6972	J4UUB6	TpsA	176275	Beauveria bassiana	white muscardine disease	Galleria mellonella (related: Greater wax moth)	Trehalose-6-phosphatesynthase	Gene deletion: full; gene complementation	reduced virulence
A05382	52.7	1e-143	PHI:1637	Q4IEV4	GzWing009	5518	Fusarium graminearum	Fusarium Ear Blight	Triticum (related: wheat)	transcription factor	gene deletion	lethal
A07260	52.7	5.4e-112	PHI:6715	G4NAB0	gel5	318829	Magnaporthe oryzae	Rice Blast	Oryza sativa (related: rice)	beta_1,3_glucanosyltransferase	Gene mutation	unaffected pathogenicity
A07385	52.7	7e-243	PHI:178	Q9Y7F1	pabaA	746128	Aspergillus fumigatus	Respiratory Disease	Mus musculus (related: house mouse)	Para-aminobenzoic acid synthetase	gene deletion; gene complementation	reduced virulence
A08666	52.7	1.6e-63	PHI:2209	G4N1Y8	endo-1,4-beta-xylanase [GH10 family]	318829	Magnaporthe oryzae	Rice Blast	Triticum (related: wheat)	Endo-beta-1,4 xylanase	altered gene expression / gene regulation: silencing	reduced virulence
A08371	52.6	2.5e-166	PHI:7712	A0A2P1E328	CgRGS1	474922	Colletotrichum gloeosporioides	rubber anthracnose	Hevea brasiliensis (related: rubber tree)	Regulator of G-protein signaling	Gene deletion: full; Gene complementation	reduced virulence
A03892	52.5	2.4e-179	PHI:1170__PHI:1174	NA
A04087	52.5	1.3e-226	PHI:286	Q874K8	CLC-A	5207	Cryptococcus neoformans	Cryptococcosis	Mus musculus (related: house mouse)	Chloride Channel	gene deletion; gene complementation	reduced virulence
A07579	52.5	3.9e-128	PHI:144	O59928	CHT42	29875	Trichoderma virens	Mycopathogen	Rhizoctonia solani (no common name found)	Chitinase	gene deletion; altered gene expression / gene regulation: overexpression	reduced virulence
A07956	52.5	2.2e-39	PHI:1411	I1RZ11	GzC2H078	5518	Fusarium graminearum	Fusarium Ear Blight	Triticum (related: wheat)	transcription factor	gene deletion	lethal
A08816	52.5	5.5e-149	PHI:3085	P42375	GroEL	837	Porphyromonas gingivalis	Periodontitis	Rattus (related: rat)	folding of newly synthesized proteins, preventing misfolding and aggregation	functional test in host: direct injection	increased virulence (hypervirulence)
A01193	52.4	3.6e-153	PHI:196	Q92210	ADE2	5476	Candida albicans	Candidiasis	Mus musculus (related: house mouse)	Phosphoribosylaminoimidazole carboxylase	gene disruption; gene complementation	reduced virulence
A07246	52.4	2.1e-106	PHI:8905	A0A1D8PKX3	VMA6	5476	Candida albicans	disseminated candidiasis	Mus musculus (related: house mouse)	Vacuolar-type H+-ATPase	Gene deletion: full; gene complementation	reduced virulence
A07339	52.4	5.7e-57	PHI:9703	O94072	VMA4	5476	Candida albicans	disseminated candidiasis	Mus musculus (related: house mouse)	Vacuolar H -ATPase complex	Gene deletion: full; gene complementation	loss of pathogenicity
A08525	52.4	1.1e-86	PHI:9541	Q4WEU7	cysD	746128	Aspergillus fumigatus	pulmonary aspergillosis	Mus musculus (related: house mouse)	Homocysteine synthase	Gene deletion: full	unaffected pathogenicity
A00674	52.3	7.1e-149	PHI:9567	B8NNI1	crzA (AFLA_127920)	5059	Aspergillus flavus	aspergillosis	Zea mays (related: maize)	C2H2-type transcription factor	Gene deletion: full; gene complementation	reduced virulence
A03098	52.3	4.3e-53	PHI:1651	I1S0U2	GzWing023	5518	Fusarium graminearum	Fusarium Ear Blight	Triticum (related: wheat)	transcription factor	gene deletion	unaffected pathogenicity
A03762	52.3	3.3e-163	PHI:1406	I1RX04	GzC2H070	5518	Fusarium graminearum	Fusarium Ear Blight	Triticum (related: wheat)	transcription factor	gene deletion	lethal
A03996	52.3	1.1e-143	PHI:1797	I1RSR1	GzZC112	5518	Fusarium graminearum	Fusarium Ear Blight	Triticum (related: wheat)	transcription factor	gene deletion	unaffected pathogenicity
A08015	52.3	2.6e-173	PHI:2138	G4NCF7	SGA1	318829	Magnaporthe oryzae	Rice Blast	Hordeum vulgare (related: barley)	vacuolar glucoamylase	gene deletion: full	loss of pathogenicity
A08437	52.3	7.1e-76	PHI:1226	I1RP88	FGSG_05845	5518	Fusarium graminearum	Fusarium Ear Blight	Triticum (related: wheat)	protein kinase	gene deletion: full	lethal
A08629	52.3	2.1e-96	PHI:2256	Q0UA24	Xdh1	13684	Parastagonospora nodorum	Glume Blotch	Triticum (related: wheat)	xylitol dehydrogenase	gene deletion: full	unaffected pathogenicity
A08679	52.3	3.5e-84	PHI:9526	A0A384JQ57	Bcpme1	40559	Botrytis cinerea	grey mould fungus	Arabidopsis thaliana (related: thale cress)	Pectin esterase	Gene mutation	increased virulence (hypervirulence)
A09709	52.3	1.6e-290	PHI:3060__PHI:4054	NA
A09968	52.3	0	PHI:2087	G4N8A1	Moatg26	318829	Magnaporthe oryzae	Rice Blast	Oryza sativa (related: rice)	no data found	gene deletion: full	unaffected pathogenicity
A03383	52.2	6.1e-106	PHI:9793	G2WX41	VdOCH1	27337	Verticillium dahliae	Sun ower yellow wilt	Helianthus annuus (related: common sunflower)	Initiation-specific alpha-1,6-mannosyltransferase	Gene mutation	reduced virulence
A06511	52.2	1.1e-181	PHI:8629	G4N7U7	MoAbp1 (MGG_06358)	318829	Magnaporthe oryzae	Rice Blast	Hordeum vulgare (related: barley)	Actin-binding protein	Gene deletion: full; gene complementation	reduced virulence
A09291	52.2	3.7e-189	PHI:8028	Q8MPM3	Tkt	5665	Leishmania mexicana	leishmaniasis	Homo sapiens (related: human)	Transketolase	Gene deletion: full; gene complementation	loss of pathogenicity
A00307	52.2	1.4e-159	PHI:1542	I1RE51	GzMyb006	5518	Fusarium graminearum	Fusarium Ear Blight	Triticum (related: wheat)	transcription factor	gene deletion	unaffected pathogenicity
A02078	52.1	0	PHI:9948	K9G6R2	dcl1	36651	Penicillium digitatum	Citrus blue mold	Citrus sinensis (related: sweet orange)	Dicer-like protein 1	altered gene expression / gene regulation: silencing	unaffected pathogenicity
A00323	52.1	6.8e-75	PHI:2959	C5BF98	mdh	67780	Edwardsiella ictaluri	Enteric Septicemia	Ictalurus punctatus (related: channel catfish)	Malate dehydrogenase	gene deletion: partial	reduced virulence
A02744	52	4.2e-92	PHI:2255	Q0U2A0	Abd1	13684	Parastagonospora nodorum	Glume Blotch	Triticum (related: wheat)	arabitol dehydrogenase	gene deletion: full	unaffected pathogenicity
A07687	52	5e-245	PHI:465	P87199	KIN2	5270	Ustilago maydis	Corn Smut	Zea mays (related: maize)	Kinesin	gene disruption	reduced virulence
A08528	52	1.5e-78	PHI:3329	A7ESB3	Ss-oah1	5180	Sclerotinia sclerotiorum	White Mold	Helianthus annuus (related: common sunflower)	Oxaloacetate acetylhydrolase	gene deletion: full; gene complementation	reduced virulence
A05294	51.8	3.3e-67	PHI:506	P03962	URA3	4932	Saccharomyces cerevisiae	No Data Found	Mus musculus (related: house mouse)	Orotidine 5'-phosphate decarboxylase	gene deletion	reduced virulence
A09992	51.8	0	PHI:6227	E3QHX9	KRE5	31870	Colletotrichum graminicola	Stalk rot and leaf blight of maize	Zea mays (related: maize)	beta-1,6-glucan synthesis	altered gene expression / gene regulation: silencing	reduced virulence
A03354	51.7	3.5e-67	PHI:2269	Q32WF7	Mdh1	13684	Parastagonospora nodorum	Glume Blotch	Triticum (related: wheat)	Mannitol 2-dehydrogenase	gene disruption	unaffected pathogenicity
A04894	51.7	5.3e-24	PHI:1334	I1RZI7	GzbZIP016	5518	Fusarium graminearum	Fusarium Ear Blight	Triticum (related: wheat)	transcription factor	gene deletion	reduced virulence
A06191	51.7	0	PHI:6970	N4VBG2	copag1	5465	Colletotrichum orbiculare	anthracnose of Cucurbitaceae	Nicotiana benthamiana (no common name found)	Cell morphogenesis protein	Gene mutation	reduced virulence
A06211	51.7	3.9e-166	PHI:5901	I1RH33	FGSG_03072	5518	Fusarium graminearum	Fusarium ear blight	Triticum aestivum (related: bread wheat)	protease	Gene deletion: full	unaffected pathogenicity
A06948	51.7	0	PHI:7168	Q4WYE4	crpA	746128	Aspergillus fumigatus	invasive pulmonary aspergillosis	Mus musculus (related: house mouse)	Copper-exporting ATPase	Gene mutation	reduced virulence
A09792	51.7	4.7e-135	PHI:2409	I1RNL0	FgMT2	5518	Fusarium graminearum	Fusarium Head Blight	Arabidopsis thaliana (related: thale cress)	Sphingolipid C-9 Methyltransferases	gene deletion: full; gene complementation	reduced virulence
A03577	51.6	9.4e-126	PHI:3822	Q5A1L6	GIT3	5476	Candida albicans	Disseminated Candidiasis	Mus musculus (related: house mouse)	GroPCho permease	gene deletion; gene complementation	reduced virulence
A05094	51.6	2.2e-68	PHI:368	Q9P927	NOT4	5476	Candida albicans	Candidiasis	Mus musculus (related: house mouse)	Ubiquitin-conjugation	gene deletion; gene complementation	reduced virulence
A06699	51.6	4.7e-112	PHI:5801	A0A098DMJ4	Fgsg04628	5518	Fusarium graminearum	Fusarium Ear Blight	Triticum (related: wheat)	GPCR gene	gene deletion	unaffected pathogenicity
A08953	51.6	3.3e-211	PHI:1217	I1S4P4	FGSG_00792	5518	Fusarium graminearum	Fusarium Ear Blight	Triticum (related: wheat)	protein kinase	gene deletion: full	reduced virulence
A09377	51.6	7.4e-71	PHI:1581	I1RPX8	GzOB021	5518	Fusarium graminearum	Fusarium Ear Blight	Triticum (related: wheat)	transcription factor	gene deletion	unaffected pathogenicity
A04869	51.5	7.2e-277	PHI:2961	C5BAT0	gcvP	67780	Edwardsiella ictaluri	Enteric Septicemia	Ictalurus punctatus (related: channel catfish)	Glycine dehydrogenase	gene deletion: partial	reduced virulence
A04889	51.5	1.3e-93	PHI:7768	Q00049	NorA (AflE)	5059	Aspergillus flavus	Ear Rot In Corn And Yellow Mold In Peanuts	Arachis hypogaea (related: peanut)	Norsolorinic acid reductase	Gene mutation	reduced virulence
A07054	51.5	4.1e-245	PHI:3362__PHI:6862__PHI:6873	NA
A07094	51.5	5.6e-72	PHI:6795	Q5ANA8	CaMCA1	5476	Candida albicans	disseminated candidiasis	Mus musculus (related: house mouse)	Metacaspase-1	Gene mutation	reduced virulence
A05674	51.4	5.1e-85	PHI:9986	A0A0K0GQB7	metB (PXO_03157)	347	Xanthomonas oryzae	bacterial leaf blight	Oryza sativa (related: rice)	Cystathionine gamma-synthase (CGS) (O-succinylhomoserine(Thiol)-lyase)	Gene deletion: full; gene complementation	reduced virulence
A02635	51.3	5e-114	PHI:7768	Q00049	NorA (AflE)	5059	Aspergillus flavus	Ear Rot In Corn And Yellow Mold In Peanuts	Arachis hypogaea (related: peanut)	Norsolorinic acid reductase	Gene mutation	reduced virulence
A00960	51.2	1e-150	PHI:3381	W7N2B4	FVEG_12533	117187	Fusarium verticillioides	Ear And Stalk Rot Of Maize	Zea mays (related: maize)	fusaric acid biosynthesis	gene deletion: full	unaffected pathogenicity
A01182	51.1	1.9e-28	PHI:4885	G4MTK9	MoYpd1p	318829	Magnaporthe oryzae	Rice Blast	Oryza sativa (related: rice)	Mediator of osmotic stress and in the mode of action of the phenylpyrrole fludioxonil.	gene deletion: full; gene complementation	loss of pathogenicity
A02018	51.1	2.3e-118	PHI:5042	Q9X4G0	hmgA	287	Pseudomonas aeruginosa	Opportunistic Infections	Caenorhabditis elegans (related: roundworm)	Homogentisate 1-2-Dioxygenase	gene mutation; gene complementation	reduced virulence
A02911	51.1	2.4e-177	PHI:7692	Q4WQM5	FlcA	746128	Aspergillus fumigatus	invasive pulmonary aspergillosis	Mus musculus (related: house mouse)	Putative avin transporter	Gene deletion: full; Gene complementation	loss of pathogenicity
A04936	51.1	4.3e-126	PHI:726	Q6RKH3	PKS7	5518	Fusarium graminearum	Fusarium Ear Blight	Triticum (related: wheat)	Polyketide synthase	gene disruption	unaffected pathogenicity
A05871	51.1	8.1e-77	PHI:9100	G4NE57	Mopex13 (MGG_00157)	318829	Magnaporthe oryzae	Rice blast disease	Hordeum vulgare (related: barley)	Peroxisomal membrane protein	Gene deletion: full; gene complementation	loss of pathogenicity
A01491	51	6e-69	PHI:338	Q6X269	CLB2	5270	Ustilago maydis	Corn Smut	Zea mays (related: maize)	B-type Cyclin	altered gene expression / gene regulation	reduced virulence
A01657	51	1.7e-77	PHI:8934	Q4WER9	ldpA (Afu5g03980)	746128	Aspergillus fumigatus	invasive pulmonary aspergillosis	Mus musculus (related: house mouse)	LysM domain protein, putative	gene deletion: full	unaffected pathogenicity
A06711	51	6.6e-264	PHI:1253	I1RS57	FGSG_06970	5518	Fusarium graminearum	Fusarium Ear Blight	Triticum (related: wheat)	protein kinase	gene deletion: full	unaffected pathogenicity
A07509	51	2.4e-297	PHI:8931	A0A384K2E5	BcSLN1 (Bcin14p01870)	40559	Botrytis cinerea	Grey Mold Fungus	Vitis vinifera (related: wine grape)	Transmembrane osmosensor protein	Gene deletion: full; gene complementation	reduced virulence
A08112	51	1.1e-79	PHI:2247	Q0UDE7	Sch1	13684	Parastagonospora nodorum	Glume Blotch	Triticum (related: wheat)	Short-Chain Dehydrogenase	gene deletion: full	unaffected pathogenicity
A01459	50.9	5.7e-42	PHI:5843	I1RUF1	Fgsg07841	5518	Fusarium graminearum	Fusarium Ear Blight	Triticum (related: wheat)	GPCR gene	gene deletion	unaffected pathogenicity
A04741	50.9	0	PHI:1601	Q4HYQ4	GzOB042	5518	Fusarium graminearum	Fusarium Ear Blight	Triticum (related: wheat)	transcription factor	gene deletion	unaffected pathogenicity
A00395	50.9	1.8e-09	PHI:1301	I1RB45	GzbHLH002	5518	Fusarium graminearum	Fusarium Ear Blight	Triticum (related: wheat)	transcription factor	gene deletion	unaffected pathogenicity
A02092	50.8	9.6e-186	PHI:1579	I1RM25	GzOB019	5518	Fusarium graminearum	Fusarium Ear Blight	Triticum (related: wheat)	transcription factor	gene deletion	unaffected pathogenicity
A02966	50.8	5.2e-76	PHI:5786	I1RCV8	Fgsg01440	5518	Fusarium graminearum	Fusarium Ear Blight	Triticum (related: wheat)	GPCR gene	gene deletion	unaffected pathogenicity
A09462	50.8	2.2e-141	PHI:2393	I1R980	(O-methylsterigmatocystin oxidoreductase)	5518	Fusarium graminearum	Fusarium Head Blight	Triticum (related: wheat)	no data found	gene deletion: full	increased virulence (hypervirulence)
A09679	50.8	4.9e-47	PHI:1316	I1RBZ7	GzBrom001	5518	Fusarium graminearum	Fusarium Ear Blight	Triticum (related: wheat)	transcription factor	gene deletion	unaffected pathogenicity
A00011	50.8	4.5e-131	PHI:4024	G4N740	MoST1	318829	Magnaporthe oryzae	Rice Blast	Oryza sativa (related: rice)	hexose transporter-like protein	gene disruption; gene complementation	unaffected pathogenicity
A03707	50.7	1.5e-76	PHI:5784	I1RNJ6	Fgsg05579	5518	Fusarium graminearum	Fusarium Ear Blight	Triticum (related: wheat)	GPCR gene	gene deletion	unaffected pathogenicity
A03854	50.7	1.7e-178	PHI:9191	W7MG06	Fvset2 (FVEG_06937)	117187	Fusarium verticillioides	maize ear rot	Zea mays (related: maize)	Histone-lysine N-methyltransferase	Gene deletion: full; gene complementation	reduced virulence
A04787	50.7	0	PHI:8924	I1RZR4	FgPLD1 (FGSG_09917)	5518	Fusarium graminearum	Fusarium head blight	Zea mays (related: maize)	Phospholipase	Gene deletion: full; gene complementation	reduced virulence
A00739	50.6	6.8e-250	PHI:7207	Q5KN74	msh2	5207	Cryptococcus neoformans	fungal meningitis	Mus musculus (related: house mouse)	DNA mismatch repair protein	Gene mutation; gene complementation	unaffected pathogenicity
A00806	50.6	7.3e-213	PHI:1247	I1S0G8	FGSG_10196	5518	Fusarium graminearum	Fusarium Ear Blight	Triticum (related: wheat)	protein kinase	gene deletion: full	unaffected pathogenicity
A01094	50.6	6.4e-172	PHI:7815	A0A0A2VP56	Mst2	176275	Beauveria bassiana	white muscardine disease	Galleria mellonella (related: Greater wax moth)	Histone acetyltransferase	Gene deletion: full; gene complementation	reduced virulence
A01103	50.6	1.1e-103	PHI:3688	Q5AJ90	Fox3p	5476	Candida albicans	Disseminated Candidiasis	Gallus gallus (related: chicken)	3-ketoacyl-CoA thiolases	gene deletion: full	unaffected pathogenicity
A01114	50.6	2.7e-184	PHI:9838	A0A085PGU8	acs	666	Vibrio cholerae	infection	Drosophila melanogaster (related: fruit fly)	Acetyl-coenzyme A synthetase	Gene deletion: full	reduced virulence
A01562	50.6	8.6e-64	PHI:6868	G4ZHR2	PsXEG1	67593	Phytophthora sojae	soybean stem and root rot	Glycine max (related: soybean)	Effector protein	Gene mutation	effector (plant avirulence determinant)
A02701	50.6	7.3e-120	PHI:1440__PHI:5574	NA
A07411	50.6	3.2e-99	PHI:2839	Q8NJQ2	RED1	5016	Bipolaris maydis	Southern Corn Leaf Blight	Zea mays (related: maize)	Reductase	gene deletion: full	reduced virulence
A08908	50.6	3e-208	PHI:1958	I1RMD1	GzZC273	5518	Fusarium graminearum	Fusarium Ear Blight	Triticum (related: wheat)	transcription factor	gene deletion	unaffected pathogenicity
A00336	50.6	4e-123	PHI:8715	P87024	SKN1	5476	Candida albicans	disseminated candidiasis	Mus musculus (related: house mouse)	Beta-glucan synthesis-associated protein	Gene deletion: full; gene complementation	loss of pathogenicity
A03067	50.5	8e-121	PHI:728	Q6RKH5	PKS5	5518	Fusarium graminearum	Fusarium Ear Blight	Triticum (related: wheat)	Polyketide synthase	gene disruption	unaffected pathogenicity
A04376	50.5	2e-138	PHI:346	Q8J214	CRU1	5270	Ustilago maydis	Corn Smut	Zea mays (related: maize)	Cell cycle	gene deletion	reduced virulence
A04627	50.5	6.7e-50	PHI:7664	A0A0A2ILW0	LysM1	27334	Penicillium expansum	Blue Mold Rot	Malus domestica (related: apple)	LysM effector protein	gene deletion: full	effector (plant avirulence determinant)
A03494	50.4	0	PHI:8580	E0SB00	purL (Dda3937_03379)	204038	Dickeya dadantii	Soft rot disease	Cichorium intybus (related: chicory)	Phosphoribosylformyl-glycineamide synthetase	gene deletion: full	reduced virulence
A05743	50.4	5.8e-99	PHI:7768	Q00049	NorA (AflE)	5059	Aspergillus flavus	Ear Rot In Corn And Yellow Mold In Peanuts	Arachis hypogaea (related: peanut)	Norsolorinic acid reductase	Gene mutation	reduced virulence
A06489	50.4	6e-233	PHI:2035__PHI:2069__PHI:8612	NA
A06585	50.4	2.1e-101	PHI:162__PHI:485	NA
A06872	50.4	7.7e-162	PHI:7741	G2X8Y4	FreB	27337	Verticillium dahliae	vascular wilt	Nicotiana benthamiana (no common name found)	Transmembrane ferric reductase	Gene deletion: full; gene complementation	reduced virulence
A07600	50.4	3.2e-165	PHI:4944	F9X9S4	KU80	1047171	Zymoseptoria tritici	Septoria Tritici Blotch	Triticum aestivum (related: bread wheat)	Cell cycle progression	gene deletion: full	unaffected pathogenicity
A01155	50.3	0	PHI:2358__PHI:8494	NA
A05379	50.3	2.4e-93	PHI:7975	M7TSY2	Nop53	40559	Botrytis cinerea	Grey Mold Fungus	Brassica rapa (related: field mustard)	Pre-rRNA processing factor	Gene deletion: full; gene complementation	reduced virulence
A06907	50.3	8.5e-193	PHI:4681	X0KCM6	FoBck1	5507	Fusarium oxysporum	Vascular Wilt Disease Of Banana	Musa acuminata (related: dwarf banana)	MAP kinase	gene deletion: full; gene complementation	reduced virulence
A07500	50.3	7.3e-35	PHI:1338	I1S8Y4	GzbZIP020	5518	Fusarium graminearum	Fusarium Ear Blight	Triticum (related: wheat)	transcription factor	gene deletion	unaffected pathogenicity
A09579	50.3	1.4e-49	PHI:1567	I1RCB7	GzOB007	5518	Fusarium graminearum	Fusarium Ear Blight	Triticum (related: wheat)	transcription factor	gene deletion	unaffected pathogenicity
A06268	50.2	3.6e-86	PHI:6265	C0NFK7	Eng1	5037	Histoplasma capsulatum	histoplasmosis	Mus musculus (related: house mouse)	Secreted -(1,3)-glucanase	altered gene expression / gene regulation: silencing	reduced virulence
A07184	50.2	5.5e-220	PHI:773__PHI:791__PHI:2141	NA
A01842	50.1	5.6e-140	PHI:6208	I1ZIP0	BbCyp8	176275	Beauveria bassiana	white muscardine disease	Galleria mellonella (related: Greater wax moth)	Cyclophilin	gene deletion: full; gene complementation	unaffected pathogenicity
A02541	50.1	5.9e-103	PHI:3065	G4MQQ3	MoRga5	318829	Magnaporthe oryzae	Rice Blast	Hordeum vulgare (related: barley)	Rho GTPase activating proteins	gene deletion: full; gene complementation	unaffected pathogenicity
A03364	50.1	1e-113	PHI:6179	A0A140CZL2	AaSSK1	5599	Alternaria alternata	Brown spot disease	Citrus x microcarpa (related: calamondin)	Response Regulator	Gene mutation	reduced virulence
A03975	50.1	5.1e-152	PHI:3205__PHI:3901	NA
A01922	50	1.1e-37	PHI:1577	I1RK79	GzOB017	5518	Fusarium graminearum	Fusarium Ear Blight	Triticum (related: wheat)	transcription factor	gene deletion	unaffected pathogenicity
A03663	50	2.1e-59	PHI:8719	A0A0A2JPI4	PePpi	27334	Penicillium expansum	Fruit decay; carcinogenic	Pyrus communis (related: Pear)	Peptidyl-prolyl cis-trans isomerase	Gene deletion: full; gene complementation	unaffected pathogenicity
A03827	50	3e-117	PHI:9743	I1RS35	Pex3 (FGSG_06942)	5518	Fusarium graminearum	Fusarium head blight	Triticum aestivum (related: bread wheat)	Integral peroxisomal membrane protein	Gene deletion: full; gene complementation	reduced virulence
A08430	50	4.4e-179	PHI:3527	J9W1N5	PHO840	5207	Cryptococcus neoformans	Cryptococcosis	Mus musculus (related: house mouse)	Phosphate Acquisition and Storage	gene deletion: full	reduced virulence
A04028	49.8	4.9e-52	PHI:806	G4NIR9	MGG_04137	318829	Magnaporthe oryzae	Rice Blast	Oryza sativa (related: rice)	Hypothetical protein	gene disruption	reduced virulence
A08200	49.8	8e-213	PHI:1041	B3LDT4	Lmpma1	5022	Leptosphaeria maculans	Phoma Stem Canker	Brassica napus (related: rape)	plasma membrane H+ATPase	gene disruption; gene complementation	loss of pathogenicity
A09164	49.8	5e-131	PHI:4904	C4YR40	Glr1	5476	Candida albicans	Disseminated Candidiasis	Galleria mellonella (related: greater wax moth)	Glutathione recycling enzymes/ glutathione reductase	gene disruption; gene complementation	reduced virulence
A10134	49.8	2.9e-101	PHI:1635	I1RFX1	GzWing007	5518	Fusarium graminearum	Fusarium Ear Blight	Triticum (related: wheat)	transcription factor	gene deletion	unaffected pathogenicity
A04315	49.7	4.1e-146	PHI:1555	I1RDG6	GzMyb019	5518	Fusarium graminearum	Fusarium Ear Blight	Triticum (related: wheat)	transcription factor	gene deletion	unaffected pathogenicity
A04428	49.7	3.2e-76	PHI:3329	A7ESB3	Ss-oah1	5180	Sclerotinia sclerotiorum	White Mold	Helianthus annuus (related: common sunflower)	Oxaloacetate acetylhydrolase	gene deletion: full; gene complementation	reduced virulence
A04626	49.7	0	PHI:893	G4NL37	MGG_02986	318829	Magnaporthe oryzae	Rice Blast	Oryza sativa (related: rice)	Hypothetical protein	gene disruption	reduced virulence
A09655	49.7	3.3e-45	PHI:1461	I1RA31	GzCCAAT001	5518	Fusarium graminearum	Fusarium Ear Blight	Triticum (related: wheat)	transcription factor	gene deletion	unaffected pathogenicity
A01550	49.6	5.8e-174	PHI:2171	G4NJD1	Peroxisomal copper amine oxidase	318829	Magnaporthe oryzae	Rice Blast	Hordeum vulgare (related: barley)	Cu-amine-oxidase	gene disruption	reduced virulence
A01826	49.6	3.7e-71	PHI:7945	Q8PC98	pip (proline iminopeptidase)	339	Xanthomonas campestris	black rot disease	Arabidopsis thaliana (related: thale cress)	Effector protein	Gene mutation; Other evidence: transgenic plants	effector (plant avirulence determinant)
A02103	49.6	2.3e-119	PHI:3822	Q5A1L6	GIT3	5476	Candida albicans	Disseminated Candidiasis	Mus musculus (related: house mouse)	GroPCho permease	gene deletion; gene complementation	reduced virulence
A05863	49.6	7.5e-153	PHI:9356	G4N6T3	leu4 (MGG_13485)	318829	Magnaporthe oryzae	Blast disease	Hordeum vulgare (related: barley)	2-Isopropylmalate synthase	Gene deletion: full; gene complementation	reduced virulence
A08010	49.6	1.2e-180	PHI:3300__PHI:4504__PHI:5352	NA
A01091	49.5	1.2e-229	PHI:3370	C4YGV6	vph1	5476	Candida albicans	Disseminated Candidiasis	Mus musculus (related: house mouse)	acidification of the vacuole	gene disruption; gene complementation	reduced virulence
A01721	49.5	2e-107	PHI:3381	W7N2B4	FVEG_12533	117187	Fusarium verticillioides	Ear And Stalk Rot Of Maize	Zea mays (related: maize)	fusaric acid biosynthesis	gene deletion: full	unaffected pathogenicity
A03953	49.5	4.6e-86	PHI:4045	Q5AAI8	Nap1	5476	Candida albicans	Disseminated Candidiasis	Mus musculus (related: house mouse)	septin regulator	gene disruption; gene complementation	reduced virulence
A05880	49.5	4.5e-128	PHI:2145__PHI:9180	NA
A09460	49.5	3.5e-128	PHI:1632	I1RBU0	GzWing004	5518	Fusarium graminearum	Fusarium Ear Blight	Triticum (related: wheat)	transcription factor	gene deletion	unaffected pathogenicity
A01018	49.4	2.9e-127	PHI:2006__PHI:2008	NA
A01069	49.3	6.1e-59	PHI:401	O13401	SOD2	5476	Candida albicans	Candidiasis	Mus musculus (related: house mouse)	Manganese superoxide dismutase	gene disruption; gene complementation	unaffected pathogenicity
A01299	49.3	5.7e-189	PHI:9271	Q6FW72	Cgfig4 (CAGL0D02464g)	5478	Candida glabrata	disseminated candidiasis	Mus musculus (related: house mouse)	Uncharacterized protein	Gene deletion: full; gene complementation	reduced virulence
A09192	49.3	1.2e-87	PHI:2388	Q4U4T0	Chi2	5530	Metarhizium anisopliae	No Data Found	Dysdercus peruvianus (no common name found)	Endochitinase	gene disruption	reduced virulence
A10038	49.3	8.5e-45	PHI:7664	A0A0A2ILW0	LysM1	27334	Penicillium expansum	Blue Mold Rot	Malus domestica (related: apple)	LysM effector protein	gene deletion: full	effector (plant avirulence determinant)
A05628	49.2	2e-151	PHI:2321	Q4WR83	SidI	746128	Aspergillus fumigatus	Aspergillosis	Mus musculus (related: house mouse)	Acyl-CoA ligase	gene deletion: full; gene complementation	reduced virulence
A00282	49.2	3e-70	PHI:7212	A0A0F6AZ26	STM14_1003	28901	Salmonella enterica	Salmonellosis	Mus musculus (related: house mouse)	Putative electron transfer protein alpha subunit	gene deletion: full	reduced virulence
A00337	49.2	2.7e-72	PHI:5387	G2XAE9	VdCYC8	27337	Verticillium dahliae	Vascular Wilt	Gossypium hirsutum (related: cotton)	Glucose repression mediator protein	gene deletion: full; gene complementation	reduced virulence
A00128	49.1	5.9e-93	PHI:2321	Q4WR83	SidI	746128	Aspergillus fumigatus	Aspergillosis	Mus musculus (related: house mouse)	Acyl-CoA ligase	gene deletion: full; gene complementation	reduced virulence
A00203	49.1	5.6e-71	PHI:1180	I1RS32	(Sc Sat4)	5518	Fusarium graminearum	Fusarium Ear Blight	Triticum (related: wheat)	protein kinase	gene deletion: full	reduced virulence
A02117	49	7.7e-123	PHI:33	P43076	PHR1	5476	Candida albicans	Candidiasis	Mus musculus (related: house mouse)	Membrane protein; pH responsive protein	gene disruption	reduced virulence
A04061	49	3.8e-179	PHI:6396	G4MR33	MoMNR2	318829	Magnaporthe oryzae	Rice Blast	Oryza sativa (related: rice)	CorA transporter	Gene mutation	reduced virulence
A07849	49	1.4e-90	PHI:9039	I1S2J6	fgm2 (FGSG_10992)	5518	Fusarium graminearum	Fusarium head blight	Triticum aestivum (related: bread wheat)	Deacetylase	Gene deletion: full	reduced virulence
A09300	49	2.1e-235	PHI:7561	U3PYY2	PLC1	5599	Alternaria alternata	Brown spot disease	Citrus x microcarpa (related: calamondin)	Phospholipase C	Gene disruption; Gene complementation	reduced virulence
A09521	49	2.4e-48	PHI:7664	A0A0A2ILW0	LysM1	27334	Penicillium expansum	Blue Mold Rot	Malus domestica (related: apple)	LysM effector protein	gene deletion: full	effector (plant avirulence determinant)
A01431	48.9	0	PHI:8597	F9XQ63	ZtPks8	1047171	Zymoseptoria tritici	Septoria tritici blotch (STB)	Triticum aestivum (related: bread wheat)	Polyketide synthase	Gene deletion: full; gene complementation	unaffected pathogenicity
A01594	48.9	1.4e-121	PHI:726	Q6RKH3	PKS7	5518	Fusarium graminearum	Fusarium Ear Blight	Triticum (related: wheat)	Polyketide synthase	gene disruption	unaffected pathogenicity
A05639	48.9	1.1e-116	PHI:2032	G4NGA7	VTL1	318829	Magnaporthe oryzae	Rice Blast	Oryza sativa (related: rice)	intracellular triacylglycerol lipases	gene deletion: full	unaffected pathogenicity
A05845	48.9	1.6e-58	PHI:105__PHI:7565	NA
A07116	48.9	1.2e-127	PHI:2357	E2EAF6	CYP52X1	176275	Beauveria bassiana	No Data Found	Galleria mellonella (related: greater wax moth)	Fatty Acid Hydroxylase Activity; Cytochrome P450 Subfamily	gene deletion: full; gene complementation	reduced virulence
A07605	48.9	5.6e-77	PHI:2115__PHI:4494	NA
A00195	48.9	5.7e-205	PHI:24	Q00903	Avenacinase	29850	Gaeumannomyces graminis	No Data Found	Avena sativa (related: oat)	Avenacinase	gene disruption	loss of pathogenicity
A07341	48.8	6.9e-47	PHI:429	Q8J0E2	ClPLS1	290576	Colletotrichum lindemuthianum	Anthracnose	Phaseolus vulgaris (related: kidney bean)	Tetraspanin	gene deletion; gene complementation	loss of pathogenicity
A07448	48.8	3.7e-174	PHI:6090	A0A0R1BRS8	katE	106654	Acinetobacter nosocomialis	Bacteremia	Galleria mellonella (related: greater wax moth)	Hydroperoxidase	gene mutation	increased virulence (hypervirulence)
A03323	48.7	1.7e-165	PHI:1407	I1RX64	GzC2H071	5518	Fusarium graminearum	Fusarium Ear Blight	Triticum (related: wheat)	transcription factor	gene deletion	lethal
A04109	48.7	1.5e-60	PHI:8693	Q5AF03	GLX3	5476	Candida albicans	disseminated candidiasis	Mus musculus (related: house mouse)	Glutathione-independent methylglyoxalase	Gene disruption; Gene complementation	loss of pathogenicity
A05423	48.7	1.1e-113	PHI:7121	B0YCA2	tslA	746128	Aspergillus fumigatus	invasive pulmonary aspergillosis	Mus musculus (related: house mouse)	Trehalose-phosphate synthase subunit	Gene mutation; gene complementation	increased virulence (hypervirulence)
A09166	48.7	2.9e-64	PHI:2832	Q9P4U9	AKT3-1	5599	Alternaria alternata	Black Spot Of Pear	Pyrus communis (related: pear)	AK-Toxin Biosynthesis	gene deletion	loss of pathogenicity
A00786	48.6	4.7e-107	PHI:5765__PHI:9049	NA
A02646	48.6	4.3e-121	PHI:2823	Q59X38	PES1	5476	Candida albicans	Disseminated Candidiasis	Galleria mellonella (related: greater wax moth)	Pescadillo homologs are involved in cell cycle control and ribosome biogenesis, and are essential	altered gene expression / gene regulation	reduced virulence
A04022	48.6	2.9e-103	PHI:1555	I1RDG6	GzMyb019	5518	Fusarium graminearum	Fusarium Ear Blight	Triticum (related: wheat)	transcription factor	gene deletion	unaffected pathogenicity
A05523	48.6	6.9e-190	PHI:2910	A7F519	Shk1	5180	Sclerotinia sclerotiorum	No Data Found	Fragaria x ananassa (related: strawberry)	Two-component histidine kinase	gene deletion: full; gene complementation	unaffected pathogenicity
A06473	48.6	3.9e-107	PHI:5666	G4NBS6	MoPRO1	318829	Magnaporthe oryzae	Rice Blast	Hordeum vulgare (related: barley)	Zn2Cys6 transcription factor	gene deletion: full	unaffected pathogenicity
A07498	48.6	4e-156	PHI:9425	J9VXU6	itr4 (CNAG_05662)	5207	Cryptococcus neoformans	cryptococcal meningitis	Mus musculus (related: house mouse)	Inositol transporter	gene deletion: full; gene complementation	reduced virulence
A00602	48.5	3.9e-155	PHI:9327	D4HYW4	asnB	552	Erwinia amylovora	Fire blight	Malus domestica (related: apple)	Asparagine synthase B	gene mutation	unaffected pathogenicity
A03412	48.4	3e-130	PHI:10006	J9VKC3	atg9 (CNAG_01445)	5207	Cryptococcus neoformans	fungal meningitis	Galleria mellonella (related: greater wax moth)	Autophagy-related protein	Gene deletion: full; gene complementation	reduced virulence
A07128	48.4	1.3e-61	PHI:2247	Q0UDE7	Sch1	13684	Parastagonospora nodorum	Glume Blotch	Triticum (related: wheat)	Short-Chain Dehydrogenase	gene deletion: full	unaffected pathogenicity
A09345	48.4	7.9e-139	PHI:1086	I1RA89	FGSG_00416	5518	Fusarium graminearum	Fusarium Ear Blight	Triticum (related: wheat)	Putative Major Facilitator Superfamily	gene disruption	reduced virulence
A09584	48.4	7.5e-152	PHI:2714	I1RC71	PEX5	5518	Fusarium graminearum	Fusarium Head Blight	Triticum aestivum (related: bread wheat)	Peroxisomal targeting signal receptor	gene deletion: full; gene complementation	reduced virulence
A01781	48.3	9.5e-119	PHI:737__PHI:2329	NA
A07059	48.3	5.1e-188	PHI:1210	I1S077	FGSG_10095	5518	Fusarium graminearum	Fusarium Ear Blight	Triticum (related: wheat)	protein kinase	gene deletion: full	reduced virulence
A01295	48.2	1.7e-188	PHI:1628	I1RDG9	FgFSR1	5518	Fusarium graminearum	Fusarium Ear Blight	Triticum (related: wheat)	transcription factor	gene deletion	reduced virulence
A01694	48.2	3.1e-136	PHI:8040__PHI:8047	NA
A02823	48.2	2.2e-64	PHI:1088	I1RZC6	FGSG_09759	5518	Fusarium graminearum	Fusarium Ear Blight	Triticum (related: wheat)	Putative cation efflux family	gene disruption	unaffected pathogenicity
A02858	48.2	0	PHI:202__PHI:1160__PHI:2309	NA
A04073	48.2	1.1e-258	PHI:505	P15801	MIP1	4932	Saccharomyces cerevisiae	No Data Found	Mus musculus (related: house mouse)	Mitochondrial-specific DNA polymerase catalytic subunit	gene deletion	reduced virulence
A04780	48.2	2.5e-206	PHI:242	G1UAE0	CaTPS2	5476	Candida albicans	Candidiasis	Mus musculus (related: house mouse)	Trehalose-6-phosphate phosphatase	gene deletion; gene complementation	reduced virulence
A07905	48.2	1e-125	PHI:3381	W7N2B4	FVEG_12533	117187	Fusarium verticillioides	Ear And Stalk Rot Of Maize	Zea mays (related: maize)	fusaric acid biosynthesis	gene deletion: full	unaffected pathogenicity
A08964	48.2	1.6e-204	PHI:2058	A7U5U4	LHS1	318829	Magnaporthe oryzae	Rice Blast	Oryza sativa (related: rice)	Endoplasmic Reticulum Chaperone	gene deletion: full; gene complementation	reduced virulence
A09703	48.2	2.4e-150	PHI:2138	G4NCF7	SGA1	318829	Magnaporthe oryzae	Rice Blast	Hordeum vulgare (related: barley)	vacuolar glucoamylase	gene deletion: full	loss of pathogenicity
A03352	48.1	2.1e-54	PHI:1625	I1RXB9	GzOpi	5518	Fusarium graminearum	Fusarium Ear Blight	Triticum (related: wheat)	transcription factor	gene deletion	unaffected pathogenicity
A05228	48.1	8.7e-154	PHI:7172	G2XHI2	Clp-1	27337	Verticillium dahliae	vascular wilt	Gossypium hirsutum (related: cotton)	Ca2+-dependent cysteine protease	Gene mutation	reduced virulence
A06342	48.1	2.9e-11	PHI:3348	Q2FID9	nfu	1280	Staphylococcus aureus	Skin Infections; Food Poisoning; Respiratory Diseases	Mus musculus (related: house mouse)	aids in the maturation of Iron-Sulphur proteins	gene deletion: full; gene complementation	reduced virulence
A01929	48	2.6e-263	PHI:1681	I1REN7	GzNF001	5518	Fusarium graminearum	Fusarium Ear Blight	Triticum (related: wheat)	transcription factor	gene deletion	unaffected pathogenicity
A02497	48	5.3e-143	PHI:1555	I1RDG6	GzMyb019	5518	Fusarium graminearum	Fusarium Ear Blight	Triticum (related: wheat)	transcription factor	gene deletion	unaffected pathogenicity
A07882	48	3e-111	PHI:2393	I1R980	(O-methylsterigmatocystin oxidoreductase)	5518	Fusarium graminearum	Fusarium Head Blight	Triticum (related: wheat)	no data found	gene deletion: full	increased virulence (hypervirulence)
A08735	48	1.8e-84	PHI:157	Q9Y885	TOXF	5017	Bipolaris zeicola	Leaf Spot	Zea mays (related: maize)	Branched-chain-amino-acid aminotransferase	gene disruption	loss of pathogenicity
A03203	47.9	4.2e-132	PHI:1251	I1RD19	FGSG_01506	5518	Fusarium graminearum	Fusarium Ear Blight	Triticum (related: wheat)	protein kinase	gene deletion: full	unaffected pathogenicity
A03615	47.9	9.4e-32	PHI:3945	Q4UUL4	XC_2203	339	Xanthomonas campestris	Black Rot Disease	Raphanus sativus (related: radish)	Nucleotide diphosphate kinase	gene mutation	reduced virulence
A04245	47.9	8.7e-102	PHI:6228	E3QNW8	KRE6	31870	Colletotrichum graminicola	Stalk rot and leaf blight of maize	Zea mays (related: maize)	beta-1,6-glucan synthesis	altered gene expression / gene regulation: silencing	reduced virulence
A05783	47.9	7.2e-113	PHI:1356	I1RE06	GzC2H016	5518	Fusarium graminearum	Fusarium Ear Blight	Triticum (related: wheat)	transcription factor	gene deletion	unaffected pathogenicity
A07049	47.9	3.8e-34	PHI:9145	Q4ICG5	FgAP2mu (FGSG_05093)	5518	Fusarium graminearum	Fusarium head blight	Triticum aestivum (related: bread wheat)	AP-2 complex subunit sigma	Gene deletion: full; gene complementation	reduced virulence
A09177	47.9	2.8e-40	PHI:1371	I1RM60	GzC2H034	5518	Fusarium graminearum	Fusarium Ear Blight	Triticum (related: wheat)	transcription factor	gene deletion	unaffected pathogenicity
A09727	47.9	4.4e-172	PHI:1554	I1RC64	GzMyb018	5518	Fusarium graminearum	Fusarium Ear Blight	Triticum (related: wheat)	transcription factor	gene deletion	unaffected pathogenicity
A03212	47.8	1.6e-129	PHI:544	Q9P8L8	BCMFS1	40559	Botrytis cinerea	Grey Mold	Solanum lycopersicum (related: tomato)	MFS transporters	gene deletion	unaffected pathogenicity
A04817	47.8	3.7e-115	PHI:1414	I1RZL0	GzC2H081	5518	Fusarium graminearum	Fusarium Ear Blight	Triticum (related: wheat)	transcription factor	gene deletion	unaffected pathogenicity
A08957	47.8	8.1e-67	PHI:1427	I1S4N1	GzC2H095	5518	Fusarium graminearum	Fusarium Ear Blight	Triticum (related: wheat)	transcription factor	gene deletion	unaffected pathogenicity
A09398	47.8	1e-217	PHI:8733	A0A384JM90	BcKDM1 (Bcin07g03050)	40559	Botrytis cinerea	Grey Mold Fungus	Phaseolus vulgaris (related: kidney bean)	Putative H3K36/K9 demethylase	Gene deletion: partial	reduced virulence
A09439	47.8	2.3e-13	PHI:6605	J9VKY2	HVA1	5207	Cryptococcus neoformans	fungal meningitis	Mus musculus (related: house mouse)	Hypervirulence-associated	Gene disruption; gene complementation	increased virulence (hypervirulence)
A00326	47.8	6.5e-265	PHI:7123	A0A098DK45	Fgvps39	5518	Fusarium graminearum	Fusarium head blight	Zea mays (related: maize)	Involved in vesicle trafficking from early or late endosomes to vacuoles	Gene deletion: full; gene complementation	reduced virulence
A02317	47.7	1.8e-119	PHI:9867	A0A0D1E191	Pdi (UMAG_10156)	5270	Ustilago maydis	smut disease	Zea mays (related: maize)	Protein disulfide-isomerase	Gene mutation; gene complementation	reduced virulence
A07193	47.7	3.4e-55	PHI:9101	G4NCT7	Mopex14 (MGG_01028)	318829	Magnaporthe oryzae	Rice blast disease	Hordeum vulgare (related: barley)	Hypothetical protein	Gene deletion: full; gene complementation	loss of pathogenicity
A04137	47.6	1.5e-19	PHI:1617	I1S0G0	GzssDB002	5518	Fusarium graminearum	Fusarium Ear Blight	Triticum (related: wheat)	transcription factor	gene deletion	unaffected pathogenicity
A08678	47.6	3.2e-57	PHI:7828	J9VNE4	Uxt1	5207	Cryptococcus neoformans	fungal meningitis	Mus musculus (related: house mouse)	UDP-Xyltransporter	Gene deletion: full; gene complementation	unaffected pathogenicity
A10074	47.6	2.7e-118	PHI:19	P34809	NMT	5207	Cryptococcus neoformans	Cryptococcosis	Oryctolagus cuniculus (related: rabbit)	Myristoyl-CoA:protein N-myristoyltransferase	gene mutation: characterised	reduced virulence
A01449	47.5	5.4e-70	PHI:1870	I1RDS9	GzZC185	5518	Fusarium graminearum	Fusarium Ear Blight	Triticum (related: wheat)	transcription factor	gene deletion	unaffected pathogenicity
A01598	47.5	6.1e-212	PHI:4778	M2TIY7	Csste11	45130	Bipolaris sorokiniana	Spot Blotch; Common Root Rot	Hordeum vulgare (related: barley)	MAPK kinase kinase	gene deletion: full; gene complementation	loss of pathogenicity
A08697	47.5	1.8e-77	PHI:6471	J4USC3	Trr2	176275	Beauveria bassiana	white muscardine disease	Galleria mellonella (related: Greater wax moth)	Thioredoxin reductase	Gene mutation; gene complementation	reduced virulence
A09729	47.5	7.7e-91	PHI:469	Q9UW18	TOXG	5017	Bipolaris zeicola	Leaf Spot	Zea mays (related: maize)	Alanine racemase	gene disruption; gene complementation	reduced virulence
A10366	47.5	1.5e-17	PHI:548__PHI:2305	NA
A01180	47.4	4e-135	PHI:1614	I1RQD8	GzSART1	5518	Fusarium graminearum	Fusarium Ear Blight	Triticum (related: wheat)	transcription factor	gene deletion	unaffected pathogenicity
A01678	47.4	7.8e-112	PHI:2441	F9XJV5	MgAlg2	1047171	Zymoseptoria tritici	Leaf Blotch	Triticum (related: wheat)	Alpha-1,2-mannosyltransferase	gene deletion: full; gene complementation	loss of pathogenicity
A02091	47.4	6e-47	PHI:3936	A7EB00	Ss-caf1	5180	Sclerotinia sclerotiorum	White Mold or Stem Rot	Glycine max (related: soybean)	encodes a secretory protein with a putative Ca2+ binding EF-hand motif	gene disruption; gene complementation	loss of pathogenicity
A03959	47.4	2.7e-123	PHI:3389	W7MS01	FVEG_12521	117187	Fusarium verticillioides	Ear And Stalk Rot Of Maize	Zea mays (related: maize)	fusaric acid biosynthesis	gene deletion: full	unaffected pathogenicity
A07036	47.4	7.3e-127	PHI:3062	G4N7K5	MoRga2	318829	Magnaporthe oryzae	Rice Blast	Hordeum vulgare (related: barley)	Rho GTPase activating proteins	gene deletion: full; gene complementation	unaffected pathogenicity
A07539	47.4	8.7e-145	PHI:9425	J9VXU6	itr4 (CNAG_05662)	5207	Cryptococcus neoformans	cryptococcal meningitis	Mus musculus (related: house mouse)	Inositol transporter	gene deletion: full; gene complementation	reduced virulence
A03274	47.3	4.7e-19	PHI:1600	I1RZK5	GzOB041	5518	Fusarium graminearum	Fusarium Ear Blight	Triticum (related: wheat)	transcription factor	gene deletion	unaffected pathogenicity
A03647	47.3	2.6e-211	PHI:1041	B3LDT4	Lmpma1	5022	Leptosphaeria maculans	Phoma Stem Canker	Brassica napus (related: rape)	plasma membrane H+ATPase	gene disruption; gene complementation	loss of pathogenicity
A04814	47.3	7.7e-116	PHI:2072	Q523C3	Moatg4	318829	Magnaporthe oryzae	Rice Blast	Oryza sativa (related: rice)	no data found	gene deletion: full; gene complementation	loss of pathogenicity
A08360	47.3	1.8e-53	PHI:159	O74686	URA5	5037	Histoplasma capsulatum	Histoplasmosis (Pulmonary Disease)	Mus musculus (related: house mouse)	Pyrimidine biosynthesis	gene deletion; gene complementation	loss of pathogenicity
A03795	47.2	4.8e-109	PHI:387	Q96VU5	UGD1	5207	Cryptococcus neoformans	Cryptococcosis	Mus musculus (related: house mouse)	UDP-glucose dehydrogenase	gene disruption; gene complementation	loss of pathogenicity
A03820	47.2	8.7e-54	PHI:7211	A0A0F6AZ25	STM14_1002	28901	Salmonella enterica	Salmonellosis	Mus musculus (related: house mouse)	Putative electron transfer protein beta subunit	gene deletion: full	reduced virulence
A05964	47.2	8e-145	PHI:552	Q96WM9	BcLCC2	40559	Botrytis cinerea	Grey Mold	Arachis hypogaea (related: peanut)	Laccase2	gene deletion	unaffected pathogenicity
A06397	47.2	2.6e-203	PHI:1579	I1RM25	GzOB019	5518	Fusarium graminearum	Fusarium Ear Blight	Triticum (related: wheat)	transcription factor	gene deletion	unaffected pathogenicity
A06904	47.2	2e-175	PHI:1451	I1RQL1	GzGH	5518	Fusarium graminearum	Fusarium Ear Blight	Triticum (related: wheat)	transcription factor	gene deletion	unaffected pathogenicity
A04081	47.1	2.4e-107	PHI:2145__PHI:9180	NA
A05254	47.1	4.1e-71	PHI:6825	E3Q2L6	GPI12	31870	Colletotrichum graminicola	maize anthracnose	Zea mays (related: maize)	N-acetylglucosaminylphosphatidylinositol deacetylase	altered gene expression / gene regulation: silencing	loss of pathogenicity
A05310	47.1	1.7e-29	PHI:2819	G1UA02	CaEss1	5476	Candida albicans	Disseminated Candidiasis	Mus musculus (related: house mouse)	Peptidyl-prolyl cis/trans isomerase	gene mutation	reduced virulence
A06934	47.1	2.1e-61	PHI:7945	Q8PC98	pip (proline iminopeptidase)	339	Xanthomonas campestris	black rot disease	Arabidopsis thaliana (related: thale cress)	Effector protein	Gene mutation; Other evidence: transgenic plants	effector (plant avirulence determinant)
A07698	47.1	4.1e-122	PHI:2352__PHI:2354	NA
A10233	47.1	2.3e-109	PHI:716	Q2VLJ1	ZEB1	5518	Fusarium graminearum	Fusarium Ear Blight	Hordeum vulgare (related: barley)	Zearalenone synthesis	gene deletion	unaffected pathogenicity
A06599	47	2.1e-111	PHI:2145__PHI:9180	NA
A01248	46.9	2.9e-78	PHI:6904	P0A038	GAPDH	1280	Staphylococcus aureus	white muscardine disease	Galleria mellonella (related: Greater wax moth)	Glyceraldehyde-3-phosphate dehydrogenase	Functional test in host: direct injection	reduced virulence
A04231	46.9	1.2e-134	PHI:9142	V6RQ48	FgAP2α (FGSG_09735)	5518	Fusarium graminearum	Fusarium head blight	Triticum aestivum (related: bread wheat)	AP-2 complex subunit alpha	Gene deletion: full; gene complementation	reduced virulence
A05914	46.9	4.2e-79	PHI:7704	A0A290WHN4	VEDA_05194	27337	Verticillium dahliae	vascular wilt	Lactuca sativa (related: garden lettuce)	NAD(P)-binding domain protein	gene deletion: full	unaffected pathogenicity
A06348	46.9	2.2e-80	PHI:7664	A0A0A2ILW0	LysM1	27334	Penicillium expansum	Blue Mold Rot	Malus domestica (related: apple)	LysM effector protein	gene deletion: full	effector (plant avirulence determinant)
A06745	46.9	3.9e-67	PHI:2959	C5BF98	mdh	67780	Edwardsiella ictaluri	Enteric Septicemia	Ictalurus punctatus (related: channel catfish)	Malate dehydrogenase	gene deletion: partial	reduced virulence
A07075	46.9	3.3e-125	PHI:3817	E9EQM1	mrGAT	568076	Metarhizium robertsii	No Data Found	Bombyx mori (related: domestic silkworm)	glycerol-3-phosphate O-acyltransferase	gene deletion; gene complementation	reduced virulence
A09585	46.9	2.5e-144	PHI:4987	P43077	HEX1	5476	Candida albicans	Disseminated Candidiasis	Mus musculus (related: house mouse)	beta-hexosaminidase	gene disruption; gene complementation	reduced virulence
A01414	46.8	2.5e-77	PHI:8934	Q4WER9	ldpA (Afu5g03980)	746128	Aspergillus fumigatus	invasive pulmonary aspergillosis	Mus musculus (related: house mouse)	LysM domain protein, putative	gene deletion: full	unaffected pathogenicity
A02587	46.8	7.3e-128	PHI:2411	A7F946	Ss-ggt1	5180	Sclerotinia sclerotiorum	White Mold or Stem Rot	Solanum lycopersicum (related: tomato)	Gamma-Glutamyl Transpeptidase	gene deletion: full	reduced virulence
A03602	46.8	1.6e-142	PHI:2921__PHI:9075	NA
A04280	46.8	1.4e-48	PHI:6615	G4MU60	Mocapn4	318829	Magnaporthe oryzae	Rice Blast	Hordeum vulgare (related: barley)	Calpain	Gene mutation; gene complementation	reduced virulence
A04954	46.8	1.1e-60	PHI:7047	U3PW09	Aqp1	5207	Cryptococcus neoformans	fungal meningitis	Mus musculus (related: house mouse)	Water channel protein aquaporin	Gene mutation; gene complementation	unaffected pathogenicity
A06807	46.8	7.4e-211	PHI:1259	I1RNK3	FGSG_05586	5518	Fusarium graminearum	Fusarium Ear Blight	Triticum (related: wheat)	protein kinase	gene deletion: full	unaffected pathogenicity
A07164	46.8	2.3e-125	PHI:1206	I1RJM8	(Sp Prp4)	5518	Fusarium graminearum	Fusarium Ear Blight	Triticum (related: wheat)	protein kinase	gene deletion: full; gene complementation	reduced virulence
A09373	46.8	9.1e-90	PHI:3688	Q5AJ90	Fox3p	5476	Candida albicans	Disseminated Candidiasis	Gallus gallus (related: chicken)	3-ketoacyl-CoA thiolases	gene deletion: full	unaffected pathogenicity
A10248	46.8	1.5e-162	PHI:1236	I1RYF8	FGSG_09408	5518	Fusarium graminearum	Fusarium Ear Blight	Triticum (related: wheat)	protein kinase	gene deletion: full	lethal
A00829	46.7	2.2e-252	PHI:7993	G4MYY5	PoVrl1	318829	Magnaporthe oryzae	Rice Blast	Oryza sativa (related: rice)	Uncharacterized protein	gene deletion: full	unaffected pathogenicity
A02159	46.7	3.3e-123	PHI:6183	I1RW84	FgVps27	5518	Fusarium graminearum	Fusarium head blight	Triticum aestivum (related: bread wheat)	ESCRT-0 component, plays critical roles in a variety of cellular and biological processes	gene deletion: full; gene complementation	reduced virulence
A03754	46.7	2.8e-41	PHI:69	Q00298	CUTA	40559	Botrytis cinerea	Grey Mold	Solanum lycopersicum (related: tomato)	Cutinase	gene disruption	unaffected pathogenicity
A04120	46.7	1.1e-127	PHI:1675	Q4I8B6	GzDHHC003	5518	Fusarium graminearum	Fusarium Ear Blight	Triticum (related: wheat)	transcription factor	gene deletion	unaffected pathogenicity
A04292	46.7	5.6e-112	PHI:6647	Q4WX78	rlmA	746128	Aspergillus fumigatus	invasive pulmonary aspergillosis	Mus musculus (related: house mouse)	MADS-Box Transcription Factor rlmA required for Regulation of the Cell Wall Integrity and Virulence.	Gene deletion: full; gene complementation	loss of pathogenicity
A04467	46.7	9.1e-178	PHI:2521	Q4WEM7	GUS1	746128	Aspergillus fumigatus	Invasive Pulmonary Aspergillosis	Lethal pathogen phenotype	Glutamate-tRNA sythetase	altered gene expression / gene regulation	lethal
A05724	46.7	7.8e-125	PHI:6972	J4UUB6	TpsA	176275	Beauveria bassiana	white muscardine disease	Galleria mellonella (related: Greater wax moth)	Trehalose-6-phosphatesynthase	Gene deletion: full; gene complementation	reduced virulence
A05900	46.7	0	PHI:7717	I1S0H5	FgOXP1	5518	Fusarium graminearum	Fusarium head blight	Triticum aestivum (related: bread wheat)	5-Oxoprolinase	Gene deletion: full; Gene complementation	reduced virulence
A09086	46.7	1.8e-82	PHI:2839	Q8NJQ2	RED1	5016	Bipolaris maydis	Southern Corn Leaf Blight	Zea mays (related: maize)	Reductase	gene deletion: full	reduced virulence
A09793	46.7	2.7e-93	PHI:9266	V9TM92	FUM6	948311	Fusarium proliferatum	root rot disease	Oryza sativa (related: rice)	Fumonisin C-14,C15-hydroxylase	Gene deletion: full	reduced virulence
A00535	46.7	1.4e-81	PHI:8753__PHI:8806	NA
A04799	46.6	2e-112	PHI:5236	A0A0D2XVZ5	Dnj1	5507	Fusarium oxysporum	Fusarium Wilt	Solanum lycopersicum (related: tomato)	no data found	gene deletion: full; gene complementation	reduced virulence
A04937	46.6	1.1e-110	PHI:2145__PHI:9180	NA
A00047	46.6	1.1e-59	PHI:7945	Q8PC98	pip (proline iminopeptidase)	339	Xanthomonas campestris	black rot disease	Arabidopsis thaliana (related: thale cress)	Effector protein	Gene mutation; Other evidence: transgenic plants	effector (plant avirulence determinant)
A00412	46.6	1.1e-181	PHI:2025	G4MQZ9	HDL1	318829	Magnaporthe oryzae	Rice Blast	Oryza sativa (related: rice)	intracellular triacylglycerol lipases	gene deletion: full	unaffected pathogenicity
A03929	46.5	8e-88	PHI:1566	I1RC95	GzOB006	5518	Fusarium graminearum	Fusarium Ear Blight	Triticum (related: wheat)	transcription factor	gene deletion	lethal
A06951	46.5	1.1e-63	PHI:7828	J9VNE4	Uxt1	5207	Cryptococcus neoformans	fungal meningitis	Mus musculus (related: house mouse)	UDP-Xyltransporter	Gene deletion: full; gene complementation	unaffected pathogenicity
A00104	46.5	4.1e-90	PHI:6124__PHI:5750	NA
A00756	46.4	6.4e-93	PHI:728	Q6RKH5	PKS5	5518	Fusarium graminearum	Fusarium Ear Blight	Triticum (related: wheat)	Polyketide synthase	gene disruption	unaffected pathogenicity
A01325	46.4	3.8e-111	PHI:7712	A0A2P1E328	CgRGS1	474922	Colletotrichum gloeosporioides	rubber anthracnose	Hevea brasiliensis (related: rubber tree)	Regulator of G-protein signaling	Gene deletion: full; Gene complementation	reduced virulence
A01972	46.4	2.5e-88	PHI:503	P40086	COX15	4932	Saccharomyces cerevisiae	No Data Found	Mus musculus (related: house mouse)	Cytochrome c oxidase assembly	gene deletion	reduced virulence
A03111	46.4	1.8e-115	PHI:3381	W7N2B4	FVEG_12533	117187	Fusarium verticillioides	Ear And Stalk Rot Of Maize	Zea mays (related: maize)	fusaric acid biosynthesis	gene deletion: full	unaffected pathogenicity
A05625	46.4	2.2e-85	PHI:726	Q6RKH3	PKS7	5518	Fusarium graminearum	Fusarium Ear Blight	Triticum (related: wheat)	Polyketide synthase	gene disruption	unaffected pathogenicity
A06783	46.4	4.2e-218	PHI:2989__PHI:5680	NA
A07975	46.4	1.1e-94	PHI:9541	Q4WEU7	cysD	746128	Aspergillus fumigatus	pulmonary aspergillosis	Mus musculus (related: house mouse)	Homocysteine synthase	Gene deletion: full	unaffected pathogenicity
A01016	46.3	2.6e-70	PHI:338	Q6X269	CLB2	5270	Ustilago maydis	Corn Smut	Zea mays (related: maize)	B-type Cyclin	altered gene expression / gene regulation	reduced virulence
A02397	46.3	6.7e-104	PHI:6261	G4YQK3	PsAAT3	67593	Phytophthora sojae	soybean stem and root rot	Glycine max (related: soybean)	Aspartate aminotransferase	altered gene expression / gene regulation: silencing	reduced virulence
A03661	46.3	2.9e-57	PHI:2842	F6K8L7	CnSFH5	5207	Cryptococcus neoformans	No Data Found	Mus musculus (related: house mouse)	Secretion of phospholipase B1	gene disruption; gene complementation	unaffected pathogenicity
A06851	46.3	7.3e-18	PHI:6454	A7EPW1	SsFKH1	5180	Sclerotinia sclerotiorum	White Mold	Solanum lycopersicum (related: Tomato)	Forkhead containing transcription factor	altered gene expression / gene regulation: silencing	reduced virulence
A08364	46.3	4.6e-77	PHI:3098	J9VJS8	URA4	5207	Cryptococcus neoformans	Cryptococcal Meningoencephalitis	Mus musculus (related: house mouse)	dihydroorotase (DHOase)	gene disruption; gene complementation	reduced virulence
A08786	46.3	3.6e-146	PHI:6127	I1S368	PLC	5518	Fusarium graminearum	Fusarium head blight	Zea mays (related: maize)	Phospholipase C	Gene mutation; gene complementation	unaffected pathogenicity
A08922	46.3	6.6e-98	PHI:9983	A0A0K0GKU8	hisD (PXO_00833)	347	Xanthomonas oryzae	bacterial leaf blight	Oryza sativa (related: rice)	Histidinol dehydrogenase	Gene deletion: full; gene complementation	reduced virulence
A00240	46.3	4.4e-92	PHI:200	Q9C1T0	ARG1	5507	Fusarium oxysporum	Vascular Wilt	Solanum lycopersicum (related: tomato)	Argininosuccinate lyase	gene disruption; gene complementation	reduced virulence
A01555	46.2	1.5e-42	PHI:420	Q6TDT0	SOD2	552467	Cryptococcus gattii VGIII	Meningoencephalitis	Mus musculus (related: house mouse)	Superoxide dismutase	gene disruption; gene complementation	loss of pathogenicity
A02757	46.2	2.4e-62	PHI:1819	I1S7J0	GzZC134	5518	Fusarium graminearum	Fusarium Ear Blight	Triticum (related: wheat)	transcription factor	gene deletion	unaffected pathogenicity
A04309	46.2	5.5e-85	PHI:1566	I1RC95	GzOB006	5518	Fusarium graminearum	Fusarium Ear Blight	Triticum (related: wheat)	transcription factor	gene deletion	lethal
A07972	46.2	9.3e-107	PHI:9541	Q4WEU7	cysD	746128	Aspergillus fumigatus	pulmonary aspergillosis	Mus musculus (related: house mouse)	Homocysteine synthase	Gene deletion: full	unaffected pathogenicity
A08171	46.2	1.4e-87	PHI:6297	Q5K6X5	CDC50	5207	Cryptococcus neoformans	Fungal meningitis	Mus musculus (related: house mouse)	Lipid Flippase Subunit	gene deletion: full; gene complementation	reduced virulence
A09389	46.2	7.7e-103	PHI:2588__PHI:2609	NA
A03606	46.1	1.2e-154	PHI:712__PHI:3991	NA
A03723	46.1	6.6e-109	PHI:522__PHI:2808	NA
A03761	46.1	2.4e-71	PHI:3311__PHI:5661	NA
A07578	46.1	5.9e-103	PHI:2357	E2EAF6	CYP52X1	176275	Beauveria bassiana	No Data Found	Galleria mellonella (related: greater wax moth)	Fatty Acid Hydroxylase Activity; Cytochrome P450 Subfamily	gene deletion: full; gene complementation	reduced virulence
A00007	46.1	2.6e-101	PHI:726	Q6RKH3	PKS7	5518	Fusarium graminearum	Fusarium Ear Blight	Triticum (related: wheat)	Polyketide synthase	gene disruption	unaffected pathogenicity
A00016	46.1	0	PHI:2260	G8DNT0	PKS1	45130	Bipolaris sorokiniana	Spot Blotch Disease	Hordeum vulgare (related: barley)	Polyketide synthase	gene deletion: full	unaffected pathogenicity
A00764	46	4.1e-164	PHI:1579	I1RM25	GzOB019	5518	Fusarium graminearum	Fusarium Ear Blight	Triticum (related: wheat)	transcription factor	gene deletion	unaffected pathogenicity
A03984	46	8.7e-62	PHI:1610	I1RSN1	GzP53L003	5518	Fusarium graminearum	Fusarium Ear Blight	Triticum (related: wheat)	transcription factor	gene deletion	unaffected pathogenicity
A04735	46	2e-88	PHI:1135	C6KED4	LmIFRD	5022	Leptosphaeria maculans	Phoma Stem Canker	Brassica napus (related: rape)	IFRD domain-containing protein	gene disruption	loss of pathogenicity
A06321	46	2.6e-97	PHI:1565	I1RBF6	GzOB005	5518	Fusarium graminearum	Fusarium Ear Blight	Triticum (related: wheat)	transcription factor	gene deletion	unaffected pathogenicity
A07890	46	1.2e-107	PHI:1229	I1RRB9	FGSG_06637	5518	Fusarium graminearum	Fusarium Ear Blight	Triticum (related: wheat)	protein kinase	gene deletion: full	lethal
A08809	46	6.2e-32	PHI:7144	W7M3S4	FvSCP1	117187	Fusarium verticillioides	Stalk rot of maize	Zea mays (related: maize)	SCP-like extracellular protein	Gene deletion: full; gene complementation	reduced virulence
A01601	45.9	1.1e-49	PHI:1383	I1RS27	GzC2H046	5518	Fusarium graminearum	Fusarium Ear Blight	Triticum (related: wheat)	transcription factor	gene deletion	unaffected pathogenicity
A02576	45.9	1.8e-35	PHI:7649	I1RG88	FgPR-IL-2	5518	Fusarium graminearum	Fusarium head blight	Triticum aestivum (related: bread wheat)	Uncharacterized protein	gene deletion: full	unaffected pathogenicity
A03034	45.9	3.5e-146	PHI:3528	J9VNZ8	PHO89	5207	Cryptococcus neoformans	Cryptococcosis	Mus musculus (related: house mouse)	Phosphate Acquisition and Storage	gene deletion: full	reduced virulence
A04372	45.9	5e-111	PHI:7178	J9VNI6	Ape4	5207	Cryptococcus neoformans	cryptococcosis	Mus musculus (related: house mouse)	Aspartyl aminopeptidase	Gene disruption; gene complementation	reduced virulence
A04436	45.9	2.4e-184	PHI:2976	C6ZRH8	CgOPT1	474922	Colletotrichum gloeosporioides	Anthracnose	Aeschynomene virginica (no common name found)	Oligopeptide transporters of the OPT family	altered gene expression / gene regulation: silencing	reduced virulence
A07615	45.9	2.7e-102	PHI:6261	G4YQK3	PsAAT3	67593	Phytophthora sojae	soybean stem and root rot	Glycine max (related: soybean)	Aspartate aminotransferase	altered gene expression / gene regulation: silencing	reduced virulence
A10205	45.9	3.1e-133	PHI:544	Q9P8L8	BCMFS1	40559	Botrytis cinerea	Grey Mold	Solanum lycopersicum (related: tomato)	MFS transporters	gene deletion	unaffected pathogenicity
A06126	45.8	6.5e-200	PHI:1572	I1RE94	GzOB012	5518	Fusarium graminearum	Fusarium Ear Blight	Triticum (related: wheat)	transcription factor	gene deletion	unaffected pathogenicity
A06204	45.8	0	PHI:1222	I1RMV6	FGSG_05306	5518	Fusarium graminearum	Fusarium Ear Blight	Triticum (related: wheat)	protein kinase	gene deletion: full	lethal
A07201	45.8	4.9e-136	PHI:7216	A0A0F6AZ29	STM14_1007	28901	Salmonella enterica	Salmonellosis	Mus musculus (related: house mouse)	Putative dehydrogenase	gene deletion: full	reduced virulence
A07883	45.8	1.9e-133	PHI:8543	Q836A5	AlsS	1351	Enterococcus faecalis	nosocomial infections	Galleria mellonella (related: Greater wax moth)	α-Acetolactate synthase	gene deletion: full	reduced virulence
A07961	45.8	3.1e-68	PHI:5790	I1RJE6	Fgsg03962	5518	Fusarium graminearum	Fusarium Ear Blight	Triticum (related: wheat)	GPCR gene	gene deletion	unaffected pathogenicity
A08675	45.8	2e-109	PHI:7333	B0XW64	sidA	746128	Aspergillus fumigatus	Pulmonary aspergillosis	Galleria mellonella (related: Greater wax moth)	Produce siderophore	Gene deletion: full; gene complementation	loss of pathogenicity
A01191	45.7	2.8e-78	PHI:1443	I1RB11	GzGATA001	5518	Fusarium graminearum	Fusarium Ear Blight	Triticum (related: wheat)	transcription factor	gene deletion	unaffected pathogenicity
A01901	45.7	1.3e-105	PHI:9532	E9EYA3	mep2 (MAA_05002)	568076	Metarhizium robertsii	no data found	Hordeum vulgare (related: Barley)	Ammonium permease	Gene mutation	unaffected pathogenicity
A07466	45.7	1.6e-139	PHI:6969	Q1HA66	cokel2	5465	Colletotrichum orbiculare	anthracnose of Cucurbitaceae	Nicotiana benthamiana (no common name found)	Cell morphogenesis protein	Gene mutation	reduced virulence
A00371	45.7	1.7e-156	PHI:9297	A0A384JDU6	Bcexo70	40559	Botrytis cinerea	grey mould fungus	Solanum lycopersicum (related: Tomato)	Exocyst complex protein	Gene deletion: full; gene complementation	reduced virulence
A02199	45.6	7.4e-129	PHI:1555	I1RDG6	GzMyb019	5518	Fusarium graminearum	Fusarium Ear Blight	Triticum (related: wheat)	transcription factor	gene deletion	unaffected pathogenicity
A06266	45.6	3.3e-99	PHI:726	Q6RKH3	PKS7	5518	Fusarium graminearum	Fusarium Ear Blight	Triticum (related: wheat)	Polyketide synthase	gene disruption	unaffected pathogenicity
A06839	45.6	5.8e-26	PHI:1627	I1RW90	GzTF2S002	5518	Fusarium graminearum	Fusarium Ear Blight	Triticum (related: wheat)	transcription factor	gene deletion	unaffected pathogenicity
A07350	45.6	3.7e-139	PHI:1555	I1RDG6	GzMyb019	5518	Fusarium graminearum	Fusarium Ear Blight	Triticum (related: wheat)	transcription factor	gene deletion	unaffected pathogenicity
A07381	45.6	2.8e-32	PHI:174	O93806	GNA1	5476	Candida albicans	Candidiasis	Mus musculus (related: house mouse)	Glucosamine-6-phosphate acetyltransferase	gene disruption; gene complementation	reduced virulence
A09857	45.6	1.5e-144	PHI:9425	J9VXU6	itr4 (CNAG_05662)	5207	Cryptococcus neoformans	cryptococcal meningitis	Mus musculus (related: house mouse)	Inositol transporter	gene deletion: full; gene complementation	reduced virulence
A01322	45.5	2.5e-83	PHI:8538	G4NFA2	MoSNF7 (MGG_04174)	318829	Magnaporthe oryzae	Rice blast	Hordeum vulgare (related: barley)	SNF7 family protein involved in endocytosis and autophagy	Gene deletion: full; gene complementation	reduced virulence
A01374	45.5	3.8e-134	PHI:1907	I1RHJ0	GzZC222	5518	Fusarium graminearum	Fusarium Ear Blight	Triticum (related: wheat)	transcription factor	gene deletion	unaffected pathogenicity
A01814	45.5	1.1e-211	PHI:1358	I1RG87	GzC2H018	5518	Fusarium graminearum	Fusarium Ear Blight	Triticum (related: wheat)	transcription factor	gene deletion	unaffected pathogenicity
A02209	45.5	1.2e-19	PHI:4583	C9Y236	FkpA	413502	Cronobacter turicensis	Meningitis; Bacteremia	Homo sapiens (related: human)	virulence factor	gene mutation; gene complementation	reduced virulence
A02283	45.5	2.7e-131	PHI:1794	V6RJG0	GzZC109	5518	Fusarium graminearum	Fusarium Ear Blight	Triticum (related: wheat)	transcription factor	gene deletion	unaffected pathogenicity
A04434	45.5	7.9e-104	PHI:737__PHI:2329	NA
A06835	45.5	3.1e-79	PHI:9423	J9VW71	CNAG_06986	5207	Cryptococcus neoformans	cryptococcal meningitis	Mus musculus (related: house mouse)	Sugar transporter	gene mutation	reduced virulence
A07770	45.5	6.6e-93	PHI:9321	D4I3E6	trpB	552	Erwinia amylovora	Fire blight	Malus domestica (related: apple)	Tryptophan synthase beta chain	gene mutation	reduced virulence
A08984	45.5	2.3e-205	PHI:9919	P9WPD1	clpB	1773	Mycobacterium tuberculosis	tuberculosis	Homo sapiens (related: human)	Chaperone protein	Gene deletion: full; gene complementation	reduced virulence
A01246	45.4	4e-162	PHI:1169__PHI:1172	NA
A01410	45.4	2.9e-203	PHI:1441	I1RFP4	GzDDT	5518	Fusarium graminearum	Fusarium Ear Blight	Triticum (related: wheat)	transcription factor	gene deletion	reduced virulence
A06765	45.4	2.3e-65	PHI:6074	Q5ADN1	Tpd3	5476	Candida albicans	Disseminated Candidiasis	Mus musculus (related: house mouse)	PP2A family of phosphatases	gene mutation; gene complementation	reduced virulence
A07769	45.4	5.9e-133	PHI:2661	Q4X0J5	MedA	746128	Aspergillus fumigatus	Invasive Pulmonary Aspergillosis	Galleria mellonella (related: greater wax moth)	Developmental Regulator	gene mutation: characterised; gene complementation	reduced virulence
A09796	45.4	4.3e-77	PHI:3822	Q5A1L6	GIT3	5476	Candida albicans	Disseminated Candidiasis	Mus musculus (related: house mouse)	GroPCho permease	gene deletion; gene complementation	reduced virulence
A00094	45.4	7.4e-132	PHI:1904	I1RHR0	GzZC219	5518	Fusarium graminearum	Fusarium Ear Blight	Triticum (related: wheat)	transcription factor	gene deletion	unaffected pathogenicity
A01556	45.3	6e-82	PHI:1566	I1RC95	GzOB006	5518	Fusarium graminearum	Fusarium Ear Blight	Triticum (related: wheat)	transcription factor	gene deletion	lethal
A02115	45.3	3.3e-61	PHI:7165	Q4WN33	AceA	746128	Aspergillus fumigatus	invasive pulmonary aspergillosis	Mus musculus (related: house mouse)	Putative copper-binding transcription factor	Gene mutation; gene complementation	reduced virulence
A02818	45.3	4.2e-108	PHI:6714	G4MLP9	gel4	318829	Magnaporthe oryzae	Blast disease	Hordeum vulgare (related: barley)	beta_1,3_glucanosyltransferase	Gene mutation	unaffected pathogenicity
A03442	45.3	5.2e-168	PHI:1996	I1R9R2	GzZC311	5518	Fusarium graminearum	Fusarium Ear Blight	Triticum (related: wheat)	transcription factor	gene deletion	unaffected pathogenicity
A07496	45.3	5.3e-131	PHI:261	Q86ZF1	ICL1	5022	Leptosphaeria maculans	Phoma Stem Canker	Brassica napus (related: rape)	Isocitrate lyase	gene deletion; gene complementation	reduced virulence
A00679	45.2	1e-72	PHI:5783	I1RW42	Fgsg08496	5518	Fusarium graminearum	Fusarium Ear Blight	Triticum (related: wheat)	GPCR gene	gene deletion	unaffected pathogenicity
A02392	45.2	1.4e-81	PHI:1268	I1RN43	FGSG_05406	5518	Fusarium graminearum	Fusarium Ear Blight	Triticum (related: wheat)	protein kinase	gene deletion: full	unaffected pathogenicity
A06419	45.2	2.3e-72	PHI:3859	B2W4L0	GLU1	45151	Pyrenophora tritici-repentis	Tan Spot	Triticum aestivum (related: bread wheat)	glucanase gene	altered gene expression / gene regulation: silencing	reduced virulence
A06911	45.2	9.6e-24	PHI:8036	G1X666	AoRab-2 (AOL_s00054g360)	13349	Arthrobotrys oligospora	no data found	Caenorhabditis elegans (related: roundworm)	Rab GTPase	gene deletion: full	unaffected pathogenicity
A02452	45.1	8.1e-64	PHI:1626	V6QWX8	GzTF2S001	5518	Fusarium graminearum	Fusarium Ear Blight	Triticum (related: wheat)	transcription factor	gene deletion	unaffected pathogenicity
A05516	45.1	2.5e-161	PHI:1943	I1RY79	GzZC258	5518	Fusarium graminearum	Fusarium Ear Blight	Triticum (related: wheat)	transcription factor	gene deletion	unaffected pathogenicity
A08035	45.1	4.8e-77	PHI:5797	I1R9P8	Fgsg00201	5518	Fusarium graminearum	Fusarium Ear Blight	Triticum (related: wheat)	GPCR gene	gene deletion	unaffected pathogenicity
A00358	45.1	1.1e-77	PHI:8934	Q4WER9	ldpA (Afu5g03980)	746128	Aspergillus fumigatus	invasive pulmonary aspergillosis	Mus musculus (related: house mouse)	LysM domain protein, putative	gene deletion: full	unaffected pathogenicity
A04329	45	5.3e-42	PHI:2835	C3JXE8	RED2	5016	Bipolaris maydis	Southern Corn Leaf Blight	Zea mays (related: maize)	Putative short chain dehydrogenase	gene deletion: full	reduced virulence
A01859	44.9	9.3e-61	PHI:6909	Q4WVQ7	atfB	746128	Aspergillus fumigatus	invasive pulmonary aspergillosis	Mus musculus (related: house mouse)	b_ZIP transcription factor	Gene deletion: full; gene complementation	unaffected pathogenicity
A05162	44.9	0	PHI:3886	W7LZA5	UBL1	117187	Fusarium verticillioides	Maize Ear Rot	Triticum aestivum (related: bread wheat)	encoding a UBR-Box/RING domain E3 ubiquitin ligase	gene disruption; gene complementation	reduced virulence
A05191	44.9	3.4e-24	PHI:1768	I1RAN6	GzZC083	5518	Fusarium graminearum	Fusarium Ear Blight	Triticum (related: wheat)	transcription factor	gene deletion	unaffected pathogenicity
A05496	44.9	7.2e-43	PHI:143	P32964	CHT	1682391	Microdochium sorghi	Leaf Spot/Blight	Sorghum bicolor (related: sorghum)	Cyanide hydratase	gene disruption	unaffected pathogenicity
A07514	44.9	6.2e-32	PHI:6274	P57665	Orn	287	Pseudomonas aeruginosa	Opportunistic infections	Mus musculus (related: house mouse)	Oligoribonuclease	Gene mutation	reduced virulence
A07917	44.9	8.3e-74	PHI:3226	T2C7K6	pnl1	36651	Penicillium digitatum	Green Mold Rot	Citrus sinensis (related: sweet orange)	pectin lyase	gene deletion: full	reduced virulence
A09292	44.9	4.5e-87	PHI:5600	G4NIV0	TAS1	318829	Magnaporthe oryzae	Rice Blast	Hordeum vulgare (related: barley)	Zn2Cys6 transcription factor	gene deletion: full	unaffected pathogenicity
A09589	44.9	1.2e-178	PHI:24	Q00903	Avenacinase	29850	Gaeumannomyces graminis	No Data Found	Avena sativa (related: oat)	Avenacinase	gene disruption	loss of pathogenicity
A02088	44.8	1.8e-102	PHI:5471	G4NB58	MoDac	318829	Magnaporthe oryzae	Rice Blast	Oryza sativa (related: rice)	GlcNAc-6-phosphate deacetylase	gene deletion: full; gene complementation	reduced virulence
A08028	44.8	3.3e-48	PHI:6912	A0A086VCI7	ybtP	562	Escherichia coli	urinary tract infection	Mus musculus (related: house mouse)	ATP Binding Cassette Protein	Gene mutation	reduced virulence
A08263	44.8	4.2e-191	PHI:1413	I1RZD4	GzC2H080	5518	Fusarium graminearum	Fusarium Ear Blight	Triticum (related: wheat)	transcription factor	gene deletion	unaffected pathogenicity
A08421	44.8	6.2e-111	PHI:2731	G2XD29	VdSge1	27337	Verticillium dahliae	Vascular Wilt	Solanum lycopersicum (related: tomato)	Transcriptional regulator	gene deletion: full; gene complementation	loss of pathogenicity
A08706	44.8	2.6e-109	PHI:2834	C3PTB1	LAM1	5016	Bipolaris maydis	Southern Corn Leaf Blight	Zea mays (related: maize)	Putative 3-hydroxyacyl-CoA dehydrogenase	gene deletion: full	reduced virulence
A09180	44.7	1.2e-195	PHI:243	O93841	CHIP6	474922	Colletotrichum gloeosporioides	Anthracnose	Persea americana (related: avocado)	Sterol glycosyl transferase	gene deletion	reduced virulence
A02296	44.6	6e-61	PHI:2322	Q4WF54	SidH	746128	Aspergillus fumigatus	Aspergillosis	Mus musculus (related: house mouse)	Anoyl-CoA hydratase	gene deletion: full; gene complementation	reduced virulence
A06272	44.6	2.3e-258	PHI:2453	D9J222	Snt2	5507	Fusarium oxysporum	Muskmelon Wilt Disease	Cucumis melo (related: muskmelon)	BAH/PHD-containing transcription factor	gene mutation	reduced virulence
A06720	44.6	1.4e-99	PHI:726	Q6RKH3	PKS7	5518	Fusarium graminearum	Fusarium Ear Blight	Triticum (related: wheat)	Polyketide synthase	gene disruption	unaffected pathogenicity
A09588	44.6	5.5e-100	PHI:4024	G4N740	MoST1	318829	Magnaporthe oryzae	Rice Blast	Oryza sativa (related: rice)	hexose transporter-like protein	gene disruption; gene complementation	unaffected pathogenicity
A09764	44.6	4.6e-100	PHI:8803	I1RIL9	FgShyC (FGSG_03657)	5518	Fusarium graminearum	Fusarium head blight	Triticum aestivum (related: bread wheat)	Putative salicylate hydroxylase	Gene deletion: full; gene complementation	unaffected pathogenicity
A10032	44.6	6.5e-25	PHI:9428	A7EXN1	SsSm1 (SS1G_10096)	5180	Sclerotinia sclerotiorum	stem rot	Glycine max (related: soybean)	Cerato-platanin family protein	altered gene expression / gene regulation: silencing	reduced virulence
A01643	44.5	2.1e-114	PHI:6612	G4NCI6	Mocapn9	318829	Magnaporthe oryzae	Rice Blast	Hordeum vulgare (related: barley)	Calpain	Gene mutation; gene complementation	reduced virulence
A02342	44.5	8.1e-24	PHI:10068	A0A0F6B5R1	STM14_RS15275	28901	Salmonella enterica	Infections	Lactuca sativa (related: garden lettuce)	Formate hydrogenlyase complex iron-sulfur subunit	Gene deletion: full	unaffected pathogenicity
A04452	44.5	0	PHI:255	Q9Y8A2	FUM1 (FUM5)	5127	Fusarium fujikuroi	Foolish Seedling	Oryza sativa (related: rice)	Polyketide synthase	gene disruption	unaffected pathogenicity
A05451	44.5	2.2e-56	PHI:9334	D2TI55	map	67825	Citrobacter rodentium	colitis	Mus musculus (related: house mouse)	Effector protein	gene mutation	effector (plant avirulence determinant)
A10129	44.5	4.5e-69	PHI:419	Q7Z8E8	CSH1	5476	Candida albicans	Candidiasis	Mus musculus (related: house mouse)	Cell surface protein	gene disruption; gene complementation	reduced virulence
A00858	44.3	1.9e-62	PHI:1343	I1RAF0	GzC2H003	5518	Fusarium graminearum	Fusarium Ear Blight	Triticum (related: wheat)	transcription factor	gene deletion	reduced virulence
A04357	44.3	5.6e-93	PHI:7788	Q882F5	AldB (PSPTO_2673)	317	Pseudomonas syringae	bacterial speck of tomato	Arabidopsis thaliana (related: thale cress)	Indole-3-acetaldehyde dehydrogenase	Gene disruption	reduced virulence
A04605	44.3	0	PHI:1007	I1RIV2	NPS6	5518	Fusarium graminearum	Fusarium Ear Blight	Triticum (related: wheat)	Non-ribosomal peptide synthetase	gene deletion	reduced virulence
A08672	44.3	7.2e-101	PHI:2357	E2EAF6	CYP52X1	176275	Beauveria bassiana	No Data Found	Galleria mellonella (related: greater wax moth)	Fatty Acid Hydroxylase Activity; Cytochrome P450 Subfamily	gene deletion: full; gene complementation	reduced virulence
A00734	44.2	1.2e-55	PHI:2841	F6K8L6	CnSEC14-2	5207	Cryptococcus neoformans	No Data Found	Mus musculus (related: house mouse)	Secretion of phospholipase B1	gene disruption; gene complementation	unaffected pathogenicity
A03485	44.2	2.6e-139	PHI:6127	I1S368	PLC	5518	Fusarium graminearum	Fusarium head blight	Zea mays (related: maize)	Phospholipase C	Gene mutation; gene complementation	unaffected pathogenicity
A04048	44.2	2.7e-70	PHI:7945	Q8PC98	pip (proline iminopeptidase)	339	Xanthomonas campestris	black rot disease	Arabidopsis thaliana (related: thale cress)	Effector protein	Gene mutation; Other evidence: transgenic plants	effector (plant avirulence determinant)
A09776	44.2	8.7e-131	PHI:1555	I1RDG6	GzMyb019	5518	Fusarium graminearum	Fusarium Ear Blight	Triticum (related: wheat)	transcription factor	gene deletion	unaffected pathogenicity
A05774	44.1	1.3e-101	PHI:2357	E2EAF6	CYP52X1	176275	Beauveria bassiana	No Data Found	Galleria mellonella (related: greater wax moth)	Fatty Acid Hydroxylase Activity; Cytochrome P450 Subfamily	gene deletion: full; gene complementation	reduced virulence
A06888	44.1	2.1e-91	PHI:144	O59928	CHT42	29875	Trichoderma virens	Mycopathogen	Rhizoctonia solani (no common name found)	Chitinase	gene deletion; altered gene expression / gene regulation: overexpression	reduced virulence
A06972	44.1	6e-30	PHI:174	O93806	GNA1	5476	Candida albicans	Candidiasis	Mus musculus (related: house mouse)	Glucosamine-6-phosphate acetyltransferase	gene disruption; gene complementation	reduced virulence
A09526	44.1	7.7e-06	PHI:6495	F9XHX3	Mg1LysM	1047171	Zymoseptoria tritici	Septoria tritici blotch	Triticum aestivum (related: bread wheat)	LysM effector	Gene mutation	effector (plant avirulence determinant)
A10321	44.1	3.1e-148	PHI:1967__PHI:9358	NA
A01462	44	8.6e-106	PHI:2145__PHI:9180	NA
A05476	44	0	PHI:1681	I1REN7	GzNF001	5518	Fusarium graminearum	Fusarium Ear Blight	Triticum (related: wheat)	transcription factor	gene deletion	unaffected pathogenicity
A08298	44	2.1e-86	PHI:6261	G4YQK3	PsAAT3	67593	Phytophthora sojae	soybean stem and root rot	Glycine max (related: soybean)	Aspartate aminotransferase	altered gene expression / gene regulation: silencing	reduced virulence
A08335	44	9.8e-75	PHI:3688	Q5AJ90	Fox3p	5476	Candida albicans	Disseminated Candidiasis	Gallus gallus (related: chicken)	3-ketoacyl-CoA thiolases	gene deletion: full	unaffected pathogenicity
A08514	44	7.6e-95	PHI:2357	E2EAF6	CYP52X1	176275	Beauveria bassiana	No Data Found	Galleria mellonella (related: greater wax moth)	Fatty Acid Hydroxylase Activity; Cytochrome P450 Subfamily	gene deletion: full; gene complementation	reduced virulence
A08704	44	3.6e-56	PHI:7828	J9VNE4	Uxt1	5207	Cryptococcus neoformans	fungal meningitis	Mus musculus (related: house mouse)	UDP-Xyltransporter	Gene deletion: full; gene complementation	unaffected pathogenicity
A09931	44	1.2e-79	PHI:2400	I1S215	Fgp2	5518	Fusarium graminearum	Fusarium Head Blight	Solanum lycopersicum (related: tomato)	Toxin Synthesis. pathogenicity and Reproduction	gene disruption; gene complementation	unaffected pathogenicity
A02448	43.9	1.7e-175	PHI:4169	E5ADK1	LmSNF1	5022	Leptosphaeria maculans	Stem Canker	Brassica napus (related: rape)	repression and derepression of the cell wall degrading enzymes	gene deletion: full	loss of pathogenicity
A03847	43.9	8.3e-49	PHI:6912	A0A086VCI7	ybtP	562	Escherichia coli	urinary tract infection	Mus musculus (related: house mouse)	ATP Binding Cassette Protein	Gene mutation	reduced virulence
A06539	43.9	1.9e-134	PHI:3600	Q8TG07	plb1	5478	Candida glabrata	Peritonitis	Mus musculus (related: house mouse)	Phospholipase B (PLB) is a secretory enzyme that hydrolyzes phospholipids, plays key roles in cellular processes like signal transduction and membrane modeling, and mediates microbial virulence by disrupting host cell membranes.	gene mutation; gene complementation	unaffected pathogenicity
A06791	43.9	2.5e-63	PHI:1651	I1S0U2	GzWing023	5518	Fusarium graminearum	Fusarium Ear Blight	Triticum (related: wheat)	transcription factor	gene deletion	unaffected pathogenicity
A10164	43.9	2.4e-14	PHI:4017	Q4WNE1	CfmC	746128	Aspergillus fumigatus	Invasive Pulmonary Aspergillosis	Mus musculus (related: house mouse)	cell-wall proteins	gene deletion: full; gene complementation	unaffected pathogenicity
A00698	43.8	1.7e-08	PHI:8556	O52658	Acp1 (PA1869)	287	Pseudomonas aeruginosa	nosocomial infections	Mus musculus (related: house mouse)	Acyl carrier protein	Gene deletion: full; gene complementation	increased virulence (hypervirulence)
A01589	43.8	5.7e-123	PHI:1552	I1S0N5	GzMyb016	5518	Fusarium graminearum	Fusarium Ear Blight	Triticum (related: wheat)	transcription factor	gene deletion	unaffected pathogenicity
A01865	43.8	9.6e-95	PHI:1535	I1RXD6	GzMADS002	5518	Fusarium graminearum	Fusarium Ear Blight	Triticum (related: wheat)	transcription factor	gene deletion	unaffected pathogenicity
A05224	43.8	8.5e-81	PHI:8649	G4MZ21	Poalkb1 (MGG_01363)	318829	Magnaporthe oryzae	Rice Blast	Oryza sativa (related: rice)	Putative oxidoreductase	Gene deletion: full; gene complementation	reduced virulence
A06423	43.8	2.2e-92	PHI:6124__PHI:5750	NA
A07076	43.8	4.2e-144	PHI:1683	I1RK33	GzRad001	5518	Fusarium graminearum	Fusarium Ear Blight	Triticum (related: wheat)	transcription factor	gene deletion	lethal
A10374	43.8	2.3e-61	PHI:3024	J9VV14	Cln1	5207	Cryptococcus neoformans	No Data Found	Galleria mellonella (related: greater wax moth)	G 1 /S cyclin	gene mutation	unaffected pathogenicity
A02093	43.7	7.2e-133	PHI:2355	I1S1X8	AMT4	5518	Fusarium graminearum	Fusarium Head Blight	Zea mays (related: maize)	Arginine Methyltransferase	gene deletion: full	reduced virulence
A03405	43.7	4.5e-132	PHI:5554	Q4Q4W3	LmABCB3	5664	Leishmania major	Leishmaniasis	Mus musculus (related: house mouse)	Mitochondrial ABC transporter	gene deletion: full	reduced virulence
A04654	43.7	1.7e-70	PHI:9458	Q2FIE9	lipA (SAUSA300_0829)	1280	Staphylococcus aureus	skin infections; food poisoning; respiratory diseases	Mus musculus (related: house mouse)	Lipoic acid synthetase	Gene deletion: full; gene complementation	reduced virulence
A05026	43.7	5.5e-18	PHI:6963	Q1XEW2	cipC	746128	Aspergillus fumigatus	invasive pulmonary aspergillosis	Mus musculus (related: house mouse)	Stress response protein	Gene deletion: full; gene complementation	reduced virulence
A05128	43.7	1.1e-134	PHI:1891	I1RRM0	GzZC206	5518	Fusarium graminearum	Fusarium Ear Blight	Triticum (related: wheat)	transcription factor	gene deletion	unaffected pathogenicity
A01434	43.6	4.7e-152	PHI:191	Q99324	TOM1	39703	Septoria lycopersici	Leaf Spot	Solanum lycopersicum (related: tomato)	Tomatinase	gene disruption	unaffected pathogenicity
A03188	43.6	1.2e-31	PHI:1651	I1S0U2	GzWing023	5518	Fusarium graminearum	Fusarium Ear Blight	Triticum (related: wheat)	transcription factor	gene deletion	unaffected pathogenicity
A04110	43.6	1.4e-122	PHI:1831	I1RHT9	GzZC146	5518	Fusarium graminearum	Fusarium Ear Blight	Triticum (related: wheat)	transcription factor	gene deletion	unaffected pathogenicity
A05221	43.6	2.6e-225	PHI:202__PHI:1160__PHI:2309	NA
A05853	43.6	2.7e-93	PHI:4508	A7EU07	Ss-odc1	5180	Sclerotinia sclerotiorum	White Mold	Apium graveolens (no common name found)	oxalate decarboxylase	gene deletion: full; gene complementation	unaffected pathogenicity
A07357	43.6	1.2e-118	PHI:7173	G2XIG8	HiC-15	27337	Verticillium dahliae	vascular wilt	Gossypium hirsutum (related: cotton)	Isotrichodermin C-15 hydroxylase	Gene mutation	reduced virulence
A08009	43.6	5.7e-292	PHI:405	Q9C2Y4	PDE1	318829	Magnaporthe oryzae	Rice Blast	Oryza sativa (related: rice)	Tagged; aminophospholipid translocase	gene disruption; gene complementation	reduced virulence
A09410	43.6	5.3e-38	PHI:8036	G1X666	AoRab-2 (AOL_s00054g360)	13349	Arthrobotrys oligospora	no data found	Caenorhabditis elegans (related: roundworm)	Rab GTPase	gene deletion: full	unaffected pathogenicity
A10048	43.6	5.6e-102	PHI:7520	A0A076ZMY5	VK055_1952	573	Klebsiella pneumoniae	pneumonia	Mus musculus (related: house mouse)	Betaine aldehyde dehydrogenase	gene deletion: full	unaffected pathogenicity
A02068	43.5	2.3e-157	PHI:7208	J9VQQ5	mlh1	5207	Cryptococcus neoformans	fungal meningitis	Mus musculus (related: house mouse)	DNA mismatch repair protein	Gene mutation; gene complementation	unaffected pathogenicity
A02351	43.5	2.9e-20	PHI:8615	J9VHR2	Grx4 (CNAG_02950)	5207	Cryptococcus neoformans	meningoencephalitis	Mus musculus (related: house mouse)	Monothiol glutaredoxin	Gene deletion: partial; gene complementation	loss of pathogenicity
A02360	43.5	3.7e-129	PHI:6626	Q6FV98	CgTpo1_2	5478	Candida glabrata	disseminated candidiasis	Galleria mellonella (related: Greater wax moth)	Drug:H+ antiporter	Gene mutation	reduced virulence
A03348	43.5	9e-107	PHI:4042	I1RGE1	spt8	5518	Fusarium graminearum	Fusarium Head Blight	Triticum aestivum (related: bread wheat)	Transcription factor	gene mutation; gene complementation	reduced virulence
A04540	43.5	3.1e-116	PHI:3914	Q0V515	Sdh1	13684	Parastagonospora nodorum	Stagonospora Nodorum Blotch	Triticum aestivum (related: bread wheat)	encodes succinic semialdehyde dehydrogenase	gene disruption; gene complementation	reduced virulence
A07892	43.5	4.4e-295	PHI:2290	B1GVX7	BcBOA6	40559	Botrytis cinerea	Grey Mold	Phaseolus vulgaris (related: kidney bean)	Polyketide synthases	gene deletion: full	reduced virulence
A08732	43.5	5.1e-217	PHI:1225	I1RP25	FGSG_05775	5518	Fusarium graminearum	Fusarium Ear Blight	Triticum (related: wheat)	protein kinase	gene deletion: full	lethal
A05272	43.4	2.1e-115	PHI:6123__PHI:5715	NA
A05959	43.4	0	PHI:3924__PHI:8224__PHI:9036	NA
A02490	43.3	6.4e-41	PHI:2835	C3JXE8	RED2	5016	Bipolaris maydis	Southern Corn Leaf Blight	Zea mays (related: maize)	Putative short chain dehydrogenase	gene deletion: full	reduced virulence
A07303	43.3	3.4e-37	PHI:7737__PHI:9520	NA
A07802	43.3	7.3e-44	PHI:3383	W7N2A8	FVEG_12531	117187	Fusarium verticillioides	Ear And Stalk Rot Of Maize	Zea mays (related: maize)	fusaric acid biosynthesis	gene deletion: full	unaffected pathogenicity
A09405	43.3	2.1e-138	PHI:6127	I1S368	PLC	5518	Fusarium graminearum	Fusarium head blight	Zea mays (related: maize)	Phospholipase C	Gene mutation; gene complementation	unaffected pathogenicity
A01026	43.2	5.3e-12	PHI:6701	A0A0H6FRN3	gntK	666	Vibrio cholerae	cholera	Oryctolagus cuniculus (related: rabbit)	Thermo-resistant gluconate kinase	Gene mutation; gene complementation	reduced virulence
A01738	43.2	1.3e-198	PHI:1616	I1RE55	GzssDB001	5518	Fusarium graminearum	Fusarium Ear Blight	Triticum (related: wheat)	transcription factor	gene deletion	unaffected pathogenicity
A04240	43.2	1.9e-276	PHI:2167	G4N1A3	EXP5	318829	Magnaporthe oryzae	Rice Blast	Hordeum vulgare (related: barley)	no data found	gene disruption; gene complementation	reduced virulence
A07214	43.2	9.7e-72	PHI:1566	I1RC95	GzOB006	5518	Fusarium graminearum	Fusarium Ear Blight	Triticum (related: wheat)	transcription factor	gene deletion	lethal
A07342	43.2	4.4e-117	PHI:1877	I1RPI7	GzZC192	5518	Fusarium graminearum	Fusarium Ear Blight	Triticum (related: wheat)	transcription factor	gene deletion	unaffected pathogenicity
A07901	43.2	3.5e-76	PHI:5111	N4VSY8	FAM1	5465	Colletotrichum orbiculare	Anthracnose of Cucurbits	Cucumis sativus (related: cucumber)	Peroxisomal biogenesis gene	gene deletion: full; gene complementation	loss of pathogenicity
A07980	43.2	4.5e-92	PHI:7344	A0A0H2XG07	PurA	1280	Staphylococcus aureus	skin infections; food poisoning; respiratory diseases	Danio rerio (related: zebrafish)	Adenylosuccinate synthetase	Gene mutation	reduced virulence
A01256	43.1	9.5e-109	PHI:6121	I1RHI8	FGSG_03243	5518	Fusarium graminearum	Fusarium head blight	Zea mays (related: maize)	TAG lipases	Gene mutation; gene complementation	reduced virulence
A01359	43.1	6.2e-23	PHI:2836	C3JXE9	RED3	5016	Bipolaris maydis	Southern Corn Leaf Blight	Zea mays (related: maize)	Putative short chain dehydrogenase	gene deletion: full	reduced virulence
A03005	43.1	4.6e-65	PHI:6471	J4USC3	Trr2	176275	Beauveria bassiana	white muscardine disease	Galleria mellonella (related: Greater wax moth)	Thioredoxin reductase	Gene mutation; gene complementation	reduced virulence
A04445	43.1	1.4e-43	PHI:6913	A0A0E0V727	ybtQ	562	Escherichia coli	urinary tract infection	Mus musculus (related: house mouse)	ATP Binding Cassette Protein	Gene mutation	reduced virulence
A06922	43.1	2.7e-111	PHI:2103	G4NFU3	MGG_08710.5	318829	Magnaporthe oryzae	Rice Blast	Triticum (related: wheat)	Ca2+ exchanger	altered gene expression / gene regulation: silencing	unaffected pathogenicity
A00457	43.1	9.4e-135	PHI:552	Q96WM9	BcLCC2	40559	Botrytis cinerea	Grey Mold	Arachis hypogaea (related: peanut)	Laccase2	gene deletion	unaffected pathogenicity
A01646	43	1.6e-47	PHI:5366	G4N6P2	MoSyn8	318829	Magnaporthe oryzae	Rice Blast	Hordeum vulgare (related: barley)	Qc-SNARE protein homolog, also plays important roles in growth, conidiation, and pathogenicity.	gene disruption; gene complementation	reduced virulence
A05593	43	9.4e-45	PHI:1566	I1RC95	GzOB006	5518	Fusarium graminearum	Fusarium Ear Blight	Triticum (related: wheat)	transcription factor	gene deletion	lethal
A00810	42.9	2.3e-87	PHI:1304	I1RCJ0	GzbHLH005	5518	Fusarium graminearum	Fusarium Ear Blight	Triticum (related: wheat)	transcription factor	gene deletion	reduced virulence
A01886	42.9	9.9e-175	PHI:1639	V6RAN7	GzWing011	5518	Fusarium graminearum	Fusarium Ear Blight	Triticum (related: wheat)	transcription factor	gene deletion	unaffected pathogenicity
A02411	42.9	1.1e-83	PHI:3383	W7N2A8	FVEG_12531	117187	Fusarium verticillioides	Ear And Stalk Rot Of Maize	Zea mays (related: maize)	fusaric acid biosynthesis	gene deletion: full	unaffected pathogenicity
A03807	42.9	0	PHI:1274	I1RME6	FGSG_05135	5518	Fusarium graminearum	Fusarium Ear Blight	Triticum (related: wheat)	protein kinase	gene deletion: full	unaffected pathogenicity
A03870	42.9	1.3e-45	PHI:1481	I1RE60	GzHMG013	5518	Fusarium graminearum	Fusarium Ear Blight	Triticum (related: wheat)	transcription factor	gene deletion	unaffected pathogenicity
A05223	42.9	2.1e-77	PHI:7214	A0A0F6AZ27	STM14_1005	28901	Salmonella enterica	Salmonellosis	Mus musculus (related: house mouse)	Putative acyl-CoA dehydrogenase	gene deletion: full	reduced virulence
A06666	42.9	1.5e-46	PHI:8693	Q5AF03	GLX3	5476	Candida albicans	disseminated candidiasis	Mus musculus (related: house mouse)	Glutathione-independent methylglyoxalase	Gene disruption; Gene complementation	loss of pathogenicity
A07361	42.9	4.4e-99	PHI:8971	Q59TZ8	Caglk1	5476	Candida albicans	disseminated candidiasis	Mus musculus (related: house mouse)	Hypothetical glucokinase	Gene deletion: full	unaffected pathogenicity
A00115	42.9	3.9e-112	PHI:544	Q9P8L8	BCMFS1	40559	Botrytis cinerea	Grey Mold	Solanum lycopersicum (related: tomato)	MFS transporters	gene deletion	unaffected pathogenicity
A00495	42.9	3e-15	PHI:489	Q5K8C9	TRX1	5207	Cryptococcus neoformans	Cryptococcosis	Mus musculus (related: house mouse)	Thioredoxin	gene deletion	reduced virulence
A01627	42.8	6.6e-34	PHI:7134	G4MWX1	MoRab5B	318829	Magnaporthe oryzae	Rice Blast	Hordeum vulgare (related: barley)	GTP-binding protein	Gene mutation; Altered gene expression/ gene regulation: silencing; gene complementation	reduced virulence
A01690	42.8	7.6e-24	PHI:6206	F5B5Y4	BbCypC	176275	Beauveria bassiana	white muscardine disease	Galleria mellonella (related: Greater wax moth)	Cyclophilin	gene deletion: full; gene complementation	unaffected pathogenicity
A03511	42.8	1.1e-117	PHI:1161	A4ZGP3	MgMfs1	1047171	Zymoseptoria tritici	Septoria Leaf Blotch	Triticum (related: wheat)	major facilitator superfamily transporter	gene disruption	unaffected pathogenicity
A07588	42.8	2.4e-70	PHI:9050	A0A0D2XEI7	FolVam7 (FOXG_02319)	5507	Fusarium oxysporum	Fusarium wilt	Solanum lycopersicum (related: Tomato)	SNARE protein	Gene deletion: full; gene complementation	reduced virulence
A08306	42.8	2.3e-151	PHI:1981	I1RIY9	GzZC296	5518	Fusarium graminearum	Fusarium Ear Blight	Triticum (related: wheat)	transcription factor	gene deletion	unaffected pathogenicity
A09760	42.8	0	PHI:4602	A0A016PX00	FDB2	5518	Fusarium graminearum	Fusarium Head Blight	Triticum aestivum (related: bread wheat)	N-malonyltransferase encoding gene	gene deletion: full; gene complementation	reduced virulence
A02940	42.7	3.3e-49	PHI:9444	J4VZT4	Bbakr1 (XP_008600433.1)	176275	Beauveria bassiana	white muscardine disease	Galleria mellonella (related: Greater wax moth)	Aldo/keto reductase	altered gene expression / gene regulation: overexpression	unaffected pathogenicity
A04293	42.7	8.8e-62	PHI:2038	G4MQZ2	Mir1	318829	Magnaporthe oryzae	Rice Blast	Hordeum vulgare (related: barley)	no data found	gene deletion: full	unaffected pathogenicity
A05938	42.7	1.9e-198	PHI:243	O93841	CHIP6	474922	Colletotrichum gloeosporioides	Anthracnose	Persea americana (related: avocado)	Sterol glycosyl transferase	gene deletion	reduced virulence
A06640	42.7	7.1e-52	PHI:5034	G4NHC2	MoADH1	318829	Magnaporthe oryzae	Rice Blast	Oryza sativa (related: rice)	alcohol dehydrogenase	gene mutation	unaffected pathogenicity
A07575	42.7	1.8e-69	PHI:2256	Q0UA24	Xdh1	13684	Parastagonospora nodorum	Glume Blotch	Triticum (related: wheat)	xylitol dehydrogenase	gene deletion: full	unaffected pathogenicity
A08592	42.7	8.7e-109	PHI:243	O93841	CHIP6	474922	Colletotrichum gloeosporioides	Anthracnose	Persea americana (related: avocado)	Sterol glycosyl transferase	gene deletion	reduced virulence
A08909	42.7	8.5e-106	PHI:7520	A0A076ZMY5	VK055_1952	573	Klebsiella pneumoniae	pneumonia	Mus musculus (related: house mouse)	Betaine aldehyde dehydrogenase	gene deletion: full	unaffected pathogenicity
A00859	42.6	5.6e-113	PHI:1552	I1S0N5	GzMyb016	5518	Fusarium graminearum	Fusarium Ear Blight	Triticum (related: wheat)	transcription factor	gene deletion	unaffected pathogenicity
A01445	42.6	1.3e-118	PHI:3600	Q8TG07	plb1	5478	Candida glabrata	Peritonitis	Mus musculus (related: house mouse)	Phospholipase B (PLB) is a secretory enzyme that hydrolyzes phospholipids, plays key roles in cellular processes like signal transduction and membrane modeling, and mediates microbial virulence by disrupting host cell membranes.	gene mutation; gene complementation	unaffected pathogenicity
A02688	42.6	2e-40	PHI:546	Q2LMP0	XYN11A	40559	Botrytis cinerea	Grey Mold	Vitis (no common name found)	endo-beta-1,4-xylanase	gene disruption; gene complementation	reduced virulence
A09799	42.6	2.7e-73	PHI:726	Q6RKH3	PKS7	5518	Fusarium graminearum	Fusarium Ear Blight	Triticum (related: wheat)	Polyketide synthase	gene disruption	unaffected pathogenicity
A00373	42.6	1.4e-50	PHI:2038	G4MQZ2	Mir1	318829	Magnaporthe oryzae	Rice Blast	Hordeum vulgare (related: barley)	no data found	gene deletion: full	unaffected pathogenicity
A03064	42.5	0	PHI:255	Q9Y8A2	FUM1 (FUM5)	5127	Fusarium fujikuroi	Foolish Seedling	Oryza sativa (related: rice)	Polyketide synthase	gene disruption	unaffected pathogenicity
A04057	42.5	2.4e-41	PHI:2835	C3JXE8	RED2	5016	Bipolaris maydis	Southern Corn Leaf Blight	Zea mays (related: maize)	Putative short chain dehydrogenase	gene deletion: full	reduced virulence
A08373	42.5	3e-96	PHI:1487	I1RQ92	GzHMG019	5518	Fusarium graminearum	Fusarium Ear Blight	Triticum (related: wheat)	transcription factor	gene deletion	unaffected pathogenicity
A09317	42.5	8.2e-40	PHI:1418	I1S0W9	GzC2H085	5518	Fusarium graminearum	Fusarium Ear Blight	Triticum (related: wheat)	transcription factor	gene deletion	lethal
A03046	42.4	2.6e-111	PHI:6121	I1RHI8	FGSG_03243	5518	Fusarium graminearum	Fusarium head blight	Zea mays (related: maize)	TAG lipases	Gene mutation; gene complementation	reduced virulence
A05212	42.4	8e-256	PHI:1273	I1RCM6	FGSG_01347	5518	Fusarium graminearum	Fusarium Ear Blight	Triticum (related: wheat)	protein kinase	gene deletion: full	unaffected pathogenicity
A06220	42.4	4.7e-39	PHI:2837	D2SZX7	OXI1	5016	Bipolaris maydis	Southern Corn Leaf Blight	Zea mays (related: maize)	Putative short chain dehydrogenase	gene deletion: full	reduced virulence
A07287	42.4	1.6e-78	PHI:1566	I1RC95	GzOB006	5518	Fusarium graminearum	Fusarium Ear Blight	Triticum (related: wheat)	transcription factor	gene deletion	lethal
A07422	42.4	5.5e-105	PHI:9956	G4NEN3	RBP9 (MGG_00753)	318829	Magnaporthe oryzae	rice blast	Oryza sativa (related: rice)	Ran-binding protein microtubule-organizing center	Gene deletion: full; gene complementation	reduced virulence
A08284	42.4	3.5e-49	PHI:9144	I1REC8	FgAP2σ (FGSG_02015)	5518	Fusarium graminearum	Fusarium head blight	Triticum aestivum (related: bread wheat)	Carboxylic ester hydrolase	Gene deletion: full; gene complementation	reduced virulence
A01342	42.3	0	PHI:7243	A0A1W5T7B8	pks15	176275	Beauveria bassiana	white muscardine disease	Bombyx mori (related: domestic silkworm)	Clade III polyketide synthase	Gene disruption	reduced virulence
A05766	42.3	5.4e-117	PHI:6121	I1RHI8	FGSG_03243	5518	Fusarium graminearum	Fusarium head blight	Zea mays (related: maize)	TAG lipases	Gene mutation; gene complementation	reduced virulence
A07676	42.3	2.3e-89	PHI:1843	I1S4X3	GzZC158	5518	Fusarium graminearum	Fusarium Ear Blight	Triticum (related: wheat)	transcription factor	gene deletion	unaffected pathogenicity
A08055	42.3	7.1e-84	PHI:9144	I1REC8	FgAP2σ (FGSG_02015)	5518	Fusarium graminearum	Fusarium head blight	Triticum aestivum (related: bread wheat)	Carboxylic ester hydrolase	Gene deletion: full; gene complementation	reduced virulence
A01014	42.2	2.6e-118	PHI:1921	I1RCH8	GzZC236	5518	Fusarium graminearum	Fusarium Ear Blight	Triticum (related: wheat)	transcription factor	gene deletion	reduced virulence
A02897	42.2	3.1e-64	PHI:7708	A0A290WFC9	VEDA_05198	27337	Verticillium dahliae	vascular wilt	Lactuca sativa (related: garden lettuce)	NAD(P)-binding domain protein	Other evidence: Transgenes	unaffected pathogenicity
A03853	42.2	8.2e-114	PHI:2112__PHI:3177	NA
A04369	42.2	9.7e-114	PHI:1692	I1RYR6	GzZC007	5518	Fusarium graminearum	Fusarium Ear Blight	Triticum (related: wheat)	transcription factor	gene deletion	unaffected pathogenicity
A05144	42.2	4.2e-21	PHI:10059	A0A0F6B5P9	STM14_RS15230	28901	Salmonella enterica	Infections	Lactuca sativa (related: garden lettuce)	NorR family transcriptional regulator	Gene deletion: full	unaffected pathogenicity
A06065	42.2	9.4e-114	PHI:9425	J9VXU6	itr4 (CNAG_05662)	5207	Cryptococcus neoformans	cryptococcal meningitis	Mus musculus (related: house mouse)	Inositol transporter	gene deletion: full; gene complementation	reduced virulence
A06187	42.2	1.1e-38	PHI:1818	I1S7V2	GzZC133	5518	Fusarium graminearum	Fusarium Ear Blight	Triticum (related: wheat)	transcription factor	gene deletion	unaffected pathogenicity
A07840	42.2	1.1e-39	PHI:570	Q9C1R1	XYL4	5507	Fusarium oxysporum	Vascular Wilt	Solanum lycopersicum (related: tomato)	Endo-beta-1,4-xylanase	gene disruption	unaffected pathogenicity
A08464	42.2	3e-170	PHI:789	G4NIU3	MGG_04116	318829	Magnaporthe oryzae	Rice Blast	Oryza sativa (related: rice)	Hypothetical protein	gene disruption	reduced virulence
A09244	42.2	1.8e-74	PHI:1367	I1RK94	GzC2H028	5518	Fusarium graminearum	Fusarium Ear Blight	Triticum (related: wheat)	transcription factor	gene deletion	unaffected pathogenicity
A09651	42.2	4.6e-57	PHI:7358	Q86ZB5	KLP7	40559	Botrytis cinerea	Grey Mold Fungus	Cicer arietinum (related: Chickpea)	Kinesin-like protein	Gene disruption; Gene complementation	reduced virulence
A00673	42.1	4.2e-129	PHI:3176	G4MNZ0	MoSak1	318829	Magnaporthe oryzae	Rice Blast	Oryza sativa (related: rice)	Putative Snf1-activating kinases	gene deletion: full; gene complementation	reduced virulence
A02257	42.1	2.8e-160	PHI:7125	I1RAM0	FgKar9	5518	Fusarium graminearum	Fusarium head blight	Triticum aestivum (related: bread wheat)	Cortical protein	Gene deletion: partial	unaffected pathogenicity
A03704	42.1	2.2e-60	PHI:419	Q7Z8E8	CSH1	5476	Candida albicans	Candidiasis	Mus musculus (related: house mouse)	Cell surface protein	gene disruption; gene complementation	reduced virulence
A04907	42.1	3.1e-26	PHI:8035	G1X6F2	AoRab-7A (AOL_s00054g446)	13349	Arthrobotrys oligospora	no data found	Caenorhabditis elegans (related: roundworm)	Rab GTPase	gene deletion: full	reduced virulence
A06237	42.1	7.6e-107	PHI:7788	Q882F5	AldB (PSPTO_2673)	317	Pseudomonas syringae	bacterial speck of tomato	Arabidopsis thaliana (related: thale cress)	Indole-3-acetaldehyde dehydrogenase	Gene disruption	reduced virulence
A06725	42.1	4.3e-49	PHI:726	Q6RKH3	PKS7	5518	Fusarium graminearum	Fusarium Ear Blight	Triticum (related: wheat)	Polyketide synthase	gene disruption	unaffected pathogenicity
A07697	42.1	0	PHI:4776	Q0TX07	SnPKS19	13684	Parastagonospora nodorum	Septoria Nodorum Blotch	Triticum aestivum (related: bread wheat)	Polyketide synthase for alternariol mycotoxin biosynthesis	gene deletion: full	unaffected pathogenicity
A01819	42	1.4e-58	PHI:7880	J9VMM2	Cer2 (CNAG_02086)	5207	Cryptococcus neoformans	fungal meningitis	Mus musculus (related: house mouse)	Acyl-CoA-Dependent Ceramide Synthase	Gene mutation; Gene complementation	unaffected pathogenicity
A08871	42	1.1e-51	PHI:1161	A4ZGP3	MgMfs1	1047171	Zymoseptoria tritici	Septoria Leaf Blotch	Triticum (related: wheat)	major facilitator superfamily transporter	gene disruption	unaffected pathogenicity
A09298	42	4.1e-80	PHI:220	Q9HFU4	MAN1	5207	Cryptococcus neoformans	Cryptococcosis	Oryctolagus cuniculus (related: rabbit)	Phosphomannose isomerase	gene disruption; gene complementation	reduced virulence
A01490	41.9	2.3e-92	PHI:3316__PHI:5605	NA
A04722	41.9	1.7e-30	PHI:6927	G4MVC5	MoRAD6	318829	Magnaporthe oryzae	Rice Blast	Hordeum vulgare (related: barley)	Ubiquitin ligase	Gene deletion: full; gene complementation	reduced virulence
A07795	41.9	2.1e-110	PHI:2377	D2E9W8	DEP3	29001	Alternaria brassicicola	Black Spot	Arabidopsis thaliana (related: thale cress)	Histone Deacetylase Inhibitor	gene disruption; gene complementation	unaffected pathogenicity
A08602	41.9	6e-98	PHI:6228	E3QNW8	KRE6	31870	Colletotrichum graminicola	Stalk rot and leaf blight of maize	Zea mays (related: maize)	beta-1,6-glucan synthesis	altered gene expression / gene regulation: silencing	reduced virulence
A09200	41.9	5e-68	PHI:2324	G4N9G2	ZIF1	318829	Magnaporthe oryzae	Rice Blast	Allium cepa (related: onion)	b-ZIP transcription factor unique to filamentous ascomycetes	gene deletion: full; gene complementation	reduced virulence
A10200	41.9	2.1e-111	PHI:6987	T0KMX6	CgareA	474922	Colletotrichum gloeosporioides	Fruit rot	Persea americana (related: avocado)	GATA transcription factor	Gene deletion: partial; gene complementation	unaffected pathogenicity
A02431	41.8	5.3e-105	PHI:544	Q9P8L8	BCMFS1	40559	Botrytis cinerea	Grey Mold	Solanum lycopersicum (related: tomato)	MFS transporters	gene deletion	unaffected pathogenicity
A05171	41.8	1e-73	PHI:5871	A0A1C3YKC6	Fgsg11080	5518	Fusarium graminearum	Fusarium Ear Blight	Triticum (related: wheat)	GPCR gene	gene deletion	unaffected pathogenicity
A00416	41.8	1.6e-29	PHI:9444	J4VZT4	Bbakr1 (XP_008600433.1)	176275	Beauveria bassiana	white muscardine disease	Galleria mellonella (related: Greater wax moth)	Aldo/keto reductase	altered gene expression / gene regulation: overexpression	unaffected pathogenicity
A01267	41.7	1.3e-09	PHI:6701	A0A0H6FRN3	gntK	666	Vibrio cholerae	cholera	Oryctolagus cuniculus (related: rabbit)	Thermo-resistant gluconate kinase	Gene mutation; gene complementation	reduced virulence
A01661	41.7	5e-145	PHI:191	Q99324	TOM1	39703	Septoria lycopersici	Leaf Spot	Solanum lycopersicum (related: tomato)	Tomatinase	gene disruption	unaffected pathogenicity
A03169	41.7	2.4e-26	PHI:6927	G4MVC5	MoRAD6	318829	Magnaporthe oryzae	Rice Blast	Hordeum vulgare (related: barley)	Ubiquitin ligase	Gene deletion: full; gene complementation	reduced virulence
A04740	41.7	1.2e-68	PHI:2104	G4NIP8	MGG_04159.5	318829	Magnaporthe oryzae	Rice Blast	Triticum (related: wheat)	Ca2+ exchanger	altered gene expression / gene regulation: silencing	unaffected pathogenicity
A09083	41.7	3.2e-36	PHI:9188	A0A0H3LPR7	BB_RS07570 (BB1518)	518	Bordetella bronchiseptica	infectious bronchitis	Rattus rattus (related: black rat)	Putative hydrolase	gene mutation	unaffected pathogenicity
A10025	41.7	2.1e-91	PHI:803	G4MRP7	MGG_04629	318829	Magnaporthe oryzae	Rice Blast	Oryza sativa (related: rice)	Hypothetical protein	gene disruption	reduced virulence
A02892	41.6	5.9e-93	PHI:2373	B9V258	YAP1	5599	Alternaria alternata	Citrus Brown Spot	Citrus x tangelo (related: tangelo)	Oxidative Stress Tolerance	gene disruption; gene complementation	loss of pathogenicity
A03372	41.6	5.5e-125	PHI:2321	Q4WR83	SidI	746128	Aspergillus fumigatus	Aspergillosis	Mus musculus (related: house mouse)	Acyl-CoA ligase	gene deletion: full; gene complementation	reduced virulence
A04465	41.6	5.6e-116	PHI:7173	G2XIG8	HiC-15	27337	Verticillium dahliae	vascular wilt	Gossypium hirsutum (related: cotton)	Isotrichodermin C-15 hydroxylase	Gene mutation	reduced virulence
A05235	41.6	4.1e-09	PHI:2836	C3JXE9	RED3	5016	Bipolaris maydis	Southern Corn Leaf Blight	Zea mays (related: maize)	Putative short chain dehydrogenase	gene deletion: full	reduced virulence
A06718	41.6	3.7e-82	PHI:9144	I1REC8	FgAP2σ (FGSG_02015)	5518	Fusarium graminearum	Fusarium head blight	Triticum aestivum (related: bread wheat)	Carboxylic ester hydrolase	Gene deletion: full; gene complementation	reduced virulence
A06882	41.6	6.6e-29	PHI:4084__PHI:9785	NA
A07066	41.6	8.5e-91	PHI:1651	I1S0U2	GzWing023	5518	Fusarium graminearum	Fusarium Ear Blight	Triticum (related: wheat)	transcription factor	gene deletion	unaffected pathogenicity
A09921	41.6	2.3e-118	PHI:1615	I1RZJ1	GzSGT1	5518	Fusarium graminearum	Fusarium Ear Blight	Triticum (related: wheat)	transcription factor	gene deletion	unaffected pathogenicity
A03069	41.5	2e-55	PHI:5554	Q4Q4W3	LmABCB3	5664	Leishmania major	Leishmaniasis	Mus musculus (related: house mouse)	Mitochondrial ABC transporter	gene deletion: full	reduced virulence
A04401	41.5	1.1e-76	PHI:423	Q58Z64	VAD1	5207	Cryptococcus neoformans	Cryptococcosis	Mus musculus (related: house mouse)	RNA helicase	gene deletion; gene complementation	reduced virulence
A05213	41.5	4.7e-72	PHI:3793	Q6FM27	ANP1	5478	Candida glabrata	Disseminated Candidiasis	Mus musculus (related: house mouse)	encode alpha -(1-6)-mannosyl-transferases	gene disruption; gene complementation	increased virulence (hypervirulence)
A05543	41.5	4.1e-89	PHI:7520	A0A076ZMY5	VK055_1952	573	Klebsiella pneumoniae	pneumonia	Mus musculus (related: house mouse)	Betaine aldehyde dehydrogenase	gene deletion: full	unaffected pathogenicity
A09283	41.5	2e-68	PHI:1226	I1RP88	FGSG_05845	5518	Fusarium graminearum	Fusarium Ear Blight	Triticum (related: wheat)	protein kinase	gene deletion: full	lethal
A00562	41.4	4.2e-45	PHI:9444	J4VZT4	Bbakr1 (XP_008600433.1)	176275	Beauveria bassiana	white muscardine disease	Galleria mellonella (related: Greater wax moth)	Aldo/keto reductase	altered gene expression / gene regulation: overexpression	unaffected pathogenicity
A00699	41.4	1.4e-12	PHI:8937	Q9I0J4	nuoI (PA2644)	287	Pseudomonas aeruginosa	nosocomial infections	Lactuca sativa (related: garden lettuce)	NADH-quinone oxidoreductase	Gene deletion: full; gene complementation	reduced virulence
A07622	41.4	1e-124	PHI:9425	J9VXU6	itr4 (CNAG_05662)	5207	Cryptococcus neoformans	cryptococcal meningitis	Mus musculus (related: house mouse)	Inositol transporter	gene deletion: full; gene complementation	reduced virulence
A00668	41.3	1.3e-106	PHI:1788	I1S1N1	GzZC103	5518	Fusarium graminearum	Fusarium Ear Blight	Triticum (related: wheat)	transcription factor	gene deletion	unaffected pathogenicity
A01851	41.3	1.8e-33	PHI:3485	G4MYT5	MoSPC3	318829	Magnaporthe oryzae	Rice Blast	Oryza sativa (related: rice)	Orphan genes	gene mutation	unaffected pathogenicity
A02462	41.3	7.7e-50	PHI:1714	I1RQU8	GzZC029	5518	Fusarium graminearum	Fusarium Ear Blight	Triticum (related: wheat)	transcription factor	gene deletion	lethal
A02769	41.3	0	PHI:3387	W7MT31	FVEG_12523	117187	Fusarium verticillioides	Ear And Stalk Rot Of Maize	Zea mays (related: maize)	fusaric acid biosynthesis	gene deletion: full	unaffected pathogenicity
A04000	41.3	2.1e-102	PHI:5353	I1RIS2	Famfs1	282267	Fusarium asiaticum	Fusarium Head Blight	Triticum aestivum (related: bread wheat)	Phenamacril-resistance related gene	gene deletion: full; gene complementation	reduced virulence
A05994	41.3	1e-59	PHI:6261	G4YQK3	PsAAT3	67593	Phytophthora sojae	soybean stem and root rot	Glycine max (related: soybean)	Aspartate aminotransferase	altered gene expression / gene regulation: silencing	reduced virulence
A06273	41.3	1.2e-142	PHI:2202__PHI:7327	NA
A06734	41.3	2.7e-68	PHI:8049	G4MV34	Siz1	318829	Magnaporthe oryzae	Rice Blast	Hordeum vulgare (related: barley)	SUMOylation-associated protein	Gene deletion: full; gene complementation	reduced virulence
A06848	41.3	7.8e-114	PHI:1935	I1RFP7	GzZC250	5518	Fusarium graminearum	Fusarium Ear Blight	Triticum (related: wheat)	transcription factor	gene deletion	unaffected pathogenicity
A07096	41.3	3.5e-128	PHI:6750	Q4WYT1	Fbx15	746128	Aspergillus fumigatus	Invasive pulmonary aspergillosis	Mus musculus (related: house mouse)	Controls transcriptional repression and is a part of SCF E3 ubiquitin ligases	Gene mutation; gene complementation	loss of pathogenicity
A00310	41.3	1.8e-134	PHI:1293__PHI:3853	NA
A01282	41.2	4e-88	PHI:6209	I1ZIN3	BbCyp9	176275	Beauveria bassiana	white muscardine disease	Galleria mellonella (related: Greater wax moth)	Cyclophilin	gene deletion: full; gene complementation	unaffected pathogenicity
A01807	41.2	6.3e-50	PHI:1566	I1RC95	GzOB006	5518	Fusarium graminearum	Fusarium Ear Blight	Triticum (related: wheat)	transcription factor	gene deletion	lethal
A01960	41.2	3.9e-56	PHI:1294	I1RMT5	GzAPSES002	5518	Fusarium graminearum	Fusarium Ear Blight	Triticum (related: wheat)	transcription factor	gene deletion	unaffected pathogenicity
A03639	41.2	2.2e-199	PHI:6188	A0A095CIZ4	Ubp5	552467	Cryptococcus gattii VGIII	fungal meningitis	Caenorhabditis elegans (related: roundworm)	Deubiquitinase	Gene mutation; gene complementation	reduced virulence
A05567	41.2	9.8e-74	PHI:4509	A7EZM9	Ss-odc2	5180	Sclerotinia sclerotiorum	White Mold	Apium graveolens (no common name found)	oxalate decarboxylase	gene deletion: full; gene complementation	reduced virulence
A06206	41.2	1.4e-47	PHI:1649	I1RZ94	GzWing021	5518	Fusarium graminearum	Fusarium Ear Blight	Triticum (related: wheat)	transcription factor	gene deletion	unaffected pathogenicity
A07239	41.2	1.7e-38	PHI:27	Q00368	CAP20	474922	Colletotrichum gloeosporioides	Anthracnose	Persea americana (related: avocado)	Appressorial wall	gene disruption	loss of pathogenicity
A08239	41.2	1e-137	PHI:7866	A0A0U5BRC2	Lon	346	Xanthomonas citri	citrus canker	Citrus sinensis (related: sweet orange)	Protease	Gene mutation	unaffected pathogenicity
A08692	41.2	1.2e-88	PHI:726	Q6RKH3	PKS7	5518	Fusarium graminearum	Fusarium Ear Blight	Triticum (related: wheat)	Polyketide synthase	gene disruption	unaffected pathogenicity
A08911	41.2	2.9e-83	PHI:1513	I1RXH8	GzHOME011	5518	Fusarium graminearum	Fusarium Ear Blight	Triticum (related: wheat)	transcription factor	gene deletion	unaffected pathogenicity
A00138	41.2	2e-99	PHI:1742	I1S7H5	GzZC057	5518	Fusarium graminearum	Fusarium Ear Blight	Triticum (related: wheat)	transcription factor	gene deletion	unaffected pathogenicity
A01174	41.1	4.4e-87	PHI:6885	Q63IP8	BPSS2021	28450	Burkholderia pseudomallei	Melioidosis	Mus musculus (related: house mouse)	Putative decarboxylase	Gene mutation; gene complementation	reduced virulence
A01790	41.1	4.2e-172	PHI:5900	I1S3S6	FGSG_11472	5518	Fusarium graminearum	Fusarium ear blight	Triticum aestivum (related: bread wheat)	protease	Gene deletion: full	unaffected pathogenicity
A02219	41.1	4.1e-122	PHI:5592	G4MUB7	FZC3	318829	Magnaporthe oryzae	Rice Blast	Hordeum vulgare (related: barley)	Zn2Cys6 transcription factor	gene deletion: full	unaffected pathogenicity
A10151	41.1	7.6e-38	PHI:9188	A0A0H3LPR7	BB_RS07570 (BB1518)	518	Bordetella bronchiseptica	infectious bronchitis	Rattus rattus (related: black rat)	Putative hydrolase	gene mutation	unaffected pathogenicity
A10177	41.1	1.9e-106	PHI:2377	D2E9W8	DEP3	29001	Alternaria brassicicola	Black Spot	Arabidopsis thaliana (related: thale cress)	Histone Deacetylase Inhibitor	gene disruption; gene complementation	unaffected pathogenicity
A01150	41	8.7e-64	PHI:4732	Q5NH02	FTT0673p/prsAp	263	Francisella tularensis	Tularemia	Mus musculus (related: house mouse)	ribose phosphate pyrophosphokinase	gene mutation	unaffected pathogenicity
A02176	41	3.3e-18	PHI:5572	P0A2F2	cob	28901	Salmonella enterica	Salmonellosis	Mus musculus (related: house mouse)	nicotinamide adenine dinucleotide (NAD + )-dependent deacetylase	gene mutation	unaffected pathogenicity
A02445	41	7.7e-91	PHI:6520	Q5ZVD8	LpdA	446	Legionella pneumophila	legionellosis or Legionnaires’ disease	Mus musculus (related: house mouse)	Effector (plant avirulence determinant)	gene deletion: full	effector (plant avirulence determinant)
A02680	41	1e-129	PHI:2378	D2E9W9	DEP4	29001	Alternaria brassicicola	Black Spot	Arabidopsis thaliana (related: thale cress)	Histone Deacetylase Inhibitor	gene disruption; gene complementation	unaffected pathogenicity
A03686	41	1.6e-116	PHI:1457	I1RRR9	GzAra005	5518	Fusarium graminearum	Fusarium Ear Blight	Triticum (related: wheat)	transcription factor	gene deletion	unaffected pathogenicity
A05395	41	2.7e-49	PHI:9144	I1REC8	FgAP2σ (FGSG_02015)	5518	Fusarium graminearum	Fusarium head blight	Triticum aestivum (related: bread wheat)	Carboxylic ester hydrolase	Gene deletion: full; gene complementation	reduced virulence
A05422	41	6.3e-86	PHI:7121	B0YCA2	tslA	746128	Aspergillus fumigatus	invasive pulmonary aspergillosis	Mus musculus (related: house mouse)	Trehalose-phosphate synthase subunit	Gene mutation; gene complementation	increased virulence (hypervirulence)
A05729	41	1.3e-94	PHI:106__PHI:7209	NA
A07186	41	0	PHI:1439	I1RW22	GzNot001	5518	Fusarium graminearum	Fusarium Ear Blight	Triticum (related: wheat)	transcription factor	gene deletion	lethal
A08172	41	9.8e-34	PHI:479	C5P3X6	MEP1	199306	Coccidioides posadasii	Respiratory Disease	Mus musculus (related: house mouse)	Metalloproteinase	gene disruption; gene complementation	reduced virulence
A08411	41	1.8e-111	PHI:7992	G4N704	PoMuk1	318829	Magnaporthe oryzae	Rice Blast	Oryza sativa (related: rice)	Uncharacterized protein	gene deletion: full	unaffected pathogenicity
A03286	40.9	2e-161	PHI:9273	Q6FRR6	Cgvac14 (CAGL0H06501g)	5478	Candida glabrata	disseminated candidiasis	Mus musculus (related: house mouse)	Uncharacterized protein	Gene deletion: full; gene complementation	unaffected pathogenicity
A03735	40.9	4.5e-48	PHI:9444	J4VZT4	Bbakr1 (XP_008600433.1)	176275	Beauveria bassiana	white muscardine disease	Galleria mellonella (related: Greater wax moth)	Aldo/keto reductase	altered gene expression / gene regulation: overexpression	unaffected pathogenicity
A04698	40.9	8.8e-109	PHI:1967__PHI:9358	NA
A05869	40.9	5.9e-111	PHI:2377	D2E9W8	DEP3	29001	Alternaria brassicicola	Black Spot	Arabidopsis thaliana (related: thale cress)	Histone Deacetylase Inhibitor	gene disruption; gene complementation	unaffected pathogenicity
A07021	40.9	5.1e-65	PHI:6265	C0NFK7	Eng1	5037	Histoplasma capsulatum	histoplasmosis	Mus musculus (related: house mouse)	Secreted -(1,3)-glucanase	altered gene expression / gene regulation: silencing	reduced virulence
A10214	40.9	3.7e-60	PHI:8509	G9MQ09	tex10	29875	Trichoderma virens	Biocontrol: non pathogenic (Suppresses soilborne plant diseases caused by a number of fungi)	Zea mays (related: maize)	Non-ribosomal peptide synthetase	gene deletion: full	increased virulence (hypervirulence)
A02023	40.8	2.4e-63	PHI:4610	A5IXN3	pdhB	2110	Mycoplasma agalactiae	Contagious Agalactia	Homo sapiens (related: human)	Pyruvate Dehyrogenase	gene mutation; gene complementation	reduced virulence
A07191	40.8	8.7e-49	PHI:6912	A0A086VCI7	ybtP	562	Escherichia coli	urinary tract infection	Mus musculus (related: house mouse)	ATP Binding Cassette Protein	Gene mutation	reduced virulence
A07535	40.8	7.2e-78	PHI:552	Q96WM9	BcLCC2	40559	Botrytis cinerea	Grey Mold	Arachis hypogaea (related: peanut)	Laccase2	gene deletion	unaffected pathogenicity
A07766	40.8	4.4e-102	PHI:9423	J9VW71	CNAG_06986	5207	Cryptococcus neoformans	cryptococcal meningitis	Mus musculus (related: house mouse)	Sugar transporter	gene mutation	reduced virulence
A08824	40.8	6.1e-107	PHI:2377	D2E9W8	DEP3	29001	Alternaria brassicicola	Black Spot	Arabidopsis thaliana (related: thale cress)	Histone Deacetylase Inhibitor	gene disruption; gene complementation	unaffected pathogenicity
A09245	40.8	1.7e-67	PHI:9459	P19786	aroA	28901	Salmonella enterica	Salmonellosis	Mus musculus (related: house mouse)	3-Phosphoshikimate 1-carboxyvinyltransferase	Gene deletion: full	reduced virulence
A09845	40.8	3.8e-50	PHI:8646	A0A0E0S4Y7	FgLDHL2 (FGSG_16220)	5518	Fusarium graminearum	Fusarium head blight	Zea mays (related: maize)	Lactate dehydrogenase	Gene deletion: full; gene complementation	reduced virulence
A01423	40.7	0	PHI:255	Q9Y8A2	FUM1 (FUM5)	5127	Fusarium fujikuroi	Foolish Seedling	Oryza sativa (related: rice)	Polyketide synthase	gene disruption	unaffected pathogenicity
A07384	40.7	1.1e-77	PHI:6261	G4YQK3	PsAAT3	67593	Phytophthora sojae	soybean stem and root rot	Glycine max (related: soybean)	Aspartate aminotransferase	altered gene expression / gene regulation: silencing	reduced virulence
A00093	40.7	7.3e-49	PHI:9444	J4VZT4	Bbakr1 (XP_008600433.1)	176275	Beauveria bassiana	white muscardine disease	Galleria mellonella (related: Greater wax moth)	Aldo/keto reductase	altered gene expression / gene regulation: overexpression	unaffected pathogenicity
A00583	40.6	3.3e-88	PHI:2570	Q6FM61	CYB2	5478	Candida glabrata	Candidiasis	Mus musculus (related: house mouse)	Lactate dehydrogenase	gene deletion: full; gene complementation	reduced virulence
A02331	40.6	3.5e-59	PHI:6510__PHI:7620	NA
A03759	40.6	3.7e-271	PHI:267	Q9UW87	MLT1	5476	Candida albicans	Candidiasis	Mus musculus (related: house mouse)	ABC transporter	gene disruption; gene complementation	reduced virulence
A04182	40.6	1e-53	PHI:3863	I1RTA6	FgGAL83	5518	Fusarium graminearum	Fusarium Head Blight	Triticum aestivum (related: bread wheat)	sucrose non-fermenting 1 protein kinase complex genes	gene deletion; gene complementation	reduced virulence
A05957	40.6	3.8e-57	PHI:4732	Q5NH02	FTT0673p/prsAp	263	Francisella tularensis	Tularemia	Mus musculus (related: house mouse)	ribose phosphate pyrophosphokinase	gene mutation	unaffected pathogenicity
A06704	40.6	3.8e-70	PHI:5841	I1RLA6	GIV1	5518	Fusarium graminearum	Fusarium Ear Blight	Triticum (related: wheat)	GPCR gene	gene deletion; complementation	reduced virulence
A07529	40.6	1.6e-66	PHI:2256	Q0UA24	Xdh1	13684	Parastagonospora nodorum	Glume Blotch	Triticum (related: wheat)	xylitol dehydrogenase	gene deletion: full	unaffected pathogenicity
A09136	40.6	4.2e-35	PHI:9188	A0A0H3LPR7	BB_RS07570 (BB1518)	518	Bordetella bronchiseptica	infectious bronchitis	Rattus rattus (related: black rat)	Putative hydrolase	gene mutation	unaffected pathogenicity
A10234	40.6	2.9e-27	PHI:3963	Q4UYZ7	XC_0646	339	Xanthomonas campestris	Black Rot Disease	Raphanus sativus (related: radish)	Carboxyltransferase	gene mutation	reduced virulence
A01546	40.5	2.5e-109	PHI:508	Q96VB5	AFT1	5599	Alternaria alternata	Black Spot	Pyrus communis (related: pear)	AF-toxin biosynthesis	other evidence	loss of pathogenicity
A06015	40.5	4.1e-112	PHI:8028	Q8MPM3	Tkt	5665	Leishmania mexicana	leishmaniasis	Homo sapiens (related: human)	Transketolase	Gene deletion: full; gene complementation	loss of pathogenicity
A06786	40.5	2.8e-154	PHI:191	Q99324	TOM1	39703	Septoria lycopersici	Leaf Spot	Solanum lycopersicum (related: tomato)	Tomatinase	gene disruption	unaffected pathogenicity
A07510	40.5	2.2e-150	PHI:191	Q99324	TOM1	39703	Septoria lycopersici	Leaf Spot	Solanum lycopersicum (related: tomato)	Tomatinase	gene disruption	unaffected pathogenicity
A08291	40.5	7.2e-35	PHI:2837	D2SZX7	OXI1	5016	Bipolaris maydis	Southern Corn Leaf Blight	Zea mays (related: maize)	Putative short chain dehydrogenase	gene deletion: full	reduced virulence
A08320	40.5	5e-37	PHI:6644	J4KNV2	CIA30	176275	Beauveria bassiana	white muscardine disease	Riptortus pedestris (related: bean bug)	complex I intermediate-associated protein	Gene mutation	increased virulence (hypervirulence)
A09823	40.5	1.2e-84	PHI:812	G4NIB5	MGG_10702	318829	Magnaporthe oryzae	Rice Blast	Oryza sativa (related: rice)	Hypothetical protein	gene disruption	reduced virulence
A00080	40.5	1.5e-98	PHI:7706	A0A290WI18	VEDA_05196	27337	Verticillium dahliae	vascular wilt	Lactuca sativa (related: garden lettuce)	Major facilitator superfamily	Other evidence: Transgenes	unaffected pathogenicity
A00096	40.5	2e-273	PHI:1018__PHI:2042	NA
A00753	40.4	3.8e-46	PHI:1566	I1RC95	GzOB006	5518	Fusarium graminearum	Fusarium Ear Blight	Triticum (related: wheat)	transcription factor	gene deletion	lethal
A02721	40.4	3e-107	PHI:6121	I1RHI8	FGSG_03243	5518	Fusarium graminearum	Fusarium head blight	Zea mays (related: maize)	TAG lipases	Gene mutation; gene complementation	reduced virulence
A02936	40.4	3.2e-47	PHI:7350	Q2FK71	murQ	1280	Staphylococcus aureus	skin infections; food poisoning; respiratory diseases	Danio rerio (related: zebrafish)	N-acetylmuramic acid-6-phosphate etherase	Gene mutation	unaffected pathogenicity
A03292	40.4	2.3e-51	PHI:9444	J4VZT4	Bbakr1 (XP_008600433.1)	176275	Beauveria bassiana	white muscardine disease	Galleria mellonella (related: Greater wax moth)	Aldo/keto reductase	altered gene expression / gene regulation: overexpression	unaffected pathogenicity
A04089	40.4	1.2e-75	PHI:1512	I1RXH4	GzHOME010	5518	Fusarium graminearum	Fusarium Ear Blight	Triticum (related: wheat)	transcription factor	gene deletion	unaffected pathogenicity
A05240	40.4	1.3e-07	PHI:7258	P0A4L3	TrxA	1639	Listeria monocytogenes	Listeriosis	Mus musculus (related: house mouse)	Oxidoreductase	Gene deletion: full; gene complementation	reduced virulence
A06446	40.4	1.4e-28	PHI:3913	Q04LM6	SpMsrAB2	1313	Streptococcus pneumoniae	Pneumonia; Otitis Media; Septicaemia; Meningitis	Mus musculus (related: house mouse)	methionine sulfoxide reductase	gene mutation	reduced virulence
A07219	40.4	1.8e-65	PHI:6510__PHI:7620	NA
A07555	40.4	2.6e-95	PHI:1578	I1RKY2	GzOB018	5518	Fusarium graminearum	Fusarium Ear Blight	Triticum (related: wheat)	transcription factor	gene deletion	unaffected pathogenicity
A00869	40.3	2.3e-96	PHI:6626	Q6FV98	CgTpo1_2	5478	Candida glabrata	disseminated candidiasis	Galleria mellonella (related: Greater wax moth)	Drug:H+ antiporter	Gene mutation	reduced virulence
A03960	40.3	2e-79	PHI:1643	I1RS37	GzWing015	5518	Fusarium graminearum	Fusarium Ear Blight	Triticum (related: wheat)	transcription factor	gene deletion	reduced virulence
A06996	40.3	4e-92	PHI:7520	A0A076ZMY5	VK055_1952	573	Klebsiella pneumoniae	pneumonia	Mus musculus (related: house mouse)	Betaine aldehyde dehydrogenase	gene deletion: full	unaffected pathogenicity
A07321	40.3	1.5e-81	PHI:1051	Q2I0M6	CTB3	29003	Cercospora nicotianae	Frog-Eye Leafspot	Nicotiana tabacum (related: common tobacco)	dual methyltransferase and FAD-dependent monooxygenase	gene disruption; gene complementation	reduced virulence
A07601	40.3	1.6e-91	PHI:6626	Q6FV98	CgTpo1_2	5478	Candida glabrata	disseminated candidiasis	Galleria mellonella (related: Greater wax moth)	Drug:H+ antiporter	Gene mutation	reduced virulence
A07705	40.3	1.1e-103	PHI:1161	A4ZGP3	MgMfs1	1047171	Zymoseptoria tritici	Septoria Leaf Blotch	Triticum (related: wheat)	major facilitator superfamily transporter	gene disruption	unaffected pathogenicity
A08366	40.3	3.6e-98	PHI:6639	G4NJH9	Modnm3	318829	Magnaporthe oryzae	Rice Blast	Oryza sativa (related: rice)	Dynamin	Gene mutation	unaffected pathogenicity
A08415	40.3	2e-68	PHI:6510__PHI:7620	NA
A08614	40.3	2e-51	PHI:4231	G5EHM3	MoFLP1	318829	Magnaporthe oryzae	Rice Blast	Hordeum vulgare (related: barley)	fasciclin-like protein encoding gene	gene disruption	reduced virulence
A08759	40.3	6.4e-52	PHI:7707	A0A290WH42	VEDA_05197	27337	Verticillium dahliae	vascular wilt	Lactuca sativa (related: garden lettuce)	NAD(P)-binding domain protein	Other evidence: Transgenes	unaffected pathogenicity
A03524	40.2	2.2e-72	PHI:423	Q58Z64	VAD1	5207	Cryptococcus neoformans	Cryptococcosis	Mus musculus (related: house mouse)	RNA helicase	gene deletion; gene complementation	reduced virulence
A04079	40.2	7.1e-89	PHI:7520	A0A076ZMY5	VK055_1952	573	Klebsiella pneumoniae	pneumonia	Mus musculus (related: house mouse)	Betaine aldehyde dehydrogenase	gene deletion: full	unaffected pathogenicity
A04940	40.2	9.1e-95	PHI:6626	Q6FV98	CgTpo1_2	5478	Candida glabrata	disseminated candidiasis	Galleria mellonella (related: Greater wax moth)	Drug:H+ antiporter	Gene mutation	reduced virulence
A05513	40.2	2.5e-72	PHI:566	Q9C1F9	cel2	5017	Bipolaris zeicola	Leaf Spot	Zea mays (related: maize)	Endo-beta-1,4-glucanase	gene disruption	unaffected pathogenicity
A00380	40.2	7.4e-122	PHI:286	Q874K8	CLC-A	5207	Cryptococcus neoformans	Cryptococcosis	Mus musculus (related: house mouse)	Chloride Channel	gene deletion; gene complementation	reduced virulence
A00692	40.1	2e-100	PHI:9552	G4NE07	Mogga1	318829	Magnaporthe oryzae	Rice Blast	Hordeum vulgare (related: barley)	ADP-ribosylation factor-binding protein	gene deletion: full; gene complementation	reduced virulence
A01794	40.1	7.5e-69	PHI:6120	I1RJ45	FGSG_03846	5518	Fusarium graminearum	Fusarium head blight	Zea mays (related: maize)	TAG lipases	Gene mutation; gene complementation	reduced virulence
A02458	40.1	6.5e-115	PHI:1759	I1RXS2	GzZC074	5518	Fusarium graminearum	Fusarium Ear Blight	Triticum (related: wheat)	transcription factor	gene deletion	unaffected pathogenicity
A02679	40.1	0	PHI:2379	D2E9X0	DEP5	29001	Alternaria brassicicola	Black Spot	Arabidopsis thaliana (related: thale cress)	Histone Deacetylase Inhibitor	gene disruption; gene complementation	unaffected pathogenicity
A04876	40.1	2.1e-81	PHI:2488	G4ND25	Man1	318829	Magnaporthe oryzae	Rice Blast	Oryza sativa (related: rice)	a-1,2-mannosidase	gene deletion: full	unaffected pathogenicity
A06253	40.1	2.8e-26	PHI:7664	A0A0A2ILW0	LysM1	27334	Penicillium expansum	Blue Mold Rot	Malus domestica (related: apple)	LysM effector protein	gene deletion: full	effector (plant avirulence determinant)
A07320	40.1	8.5e-61	PHI:7812	J9VJ31	Mgt1 (CNAG_03901)	5207	Cryptococcus neoformans	fungal meningitis	Mus musculus (related: house mouse)	Mg transporter	gene deletion: full	unaffected pathogenicity
A09463	40.1	9.9e-64	PHI:5034	G4NHC2	MoADH1	318829	Magnaporthe oryzae	Rice Blast	Oryza sativa (related: rice)	alcohol dehydrogenase	gene mutation	unaffected pathogenicity
A10297	40.1	1.8e-56	PHI:4601	K3VCL0	FDB2	101028	Fusarium pseudograminearum	Fusarium Head Blight	Triticum aestivum (related: bread wheat)	N-malonyltransferase encoding gene	gene deletion: full; gene complementation	reduced virulence
A02226	40	1.1e-10	PHI:9285	V5VGM8	trxA	470	Acinetobacter baumannii	Pneumonia	Mus musculus (related: house mouse)	Thioredoxin A	gene mutation; gene complementation	reduced virulence
A02967	40	3.2e-59	PHI:8934	Q4WER9	ldpA (Afu5g03980)	746128	Aspergillus fumigatus	invasive pulmonary aspergillosis	Mus musculus (related: house mouse)	LysM domain protein, putative	gene deletion: full	unaffected pathogenicity
A04263	40	9.3e-64	PHI:1047	A0ST44	CTB6	29003	Cercospora nicotianae	Frog-Eye Leafspot	Nicotiana tabacum (related: common tobacco)	oxidoreductase	gene disruption; gene complementation	reduced virulence
A06259	40	9.2e-166	PHI:6614	G4N7X4	Mocapn7	318829	Magnaporthe oryzae	Rice Blast	Hordeum vulgare (related: barley)	Calpain	Gene mutation; gene complementation	reduced virulence
A06880	40	1.2e-25	PHI:2216	A0N0D1	PemG1	318829	Magnaporthe oryzae	Rice Blast	Oryza sativa (related: rice)	Protein elicitor	functional test in host	effector (plant avirulence determinant)
A07904	40	4.9e-78	PHI:144	O59928	CHT42	29875	Trichoderma virens	Mycopathogen	Rhizoctonia solani (no common name found)	Chitinase	gene deletion; altered gene expression / gene regulation: overexpression	reduced virulence
A07970	40	2.1e-82	PHI:355	I1RNS1	GzmetE	5518	Fusarium graminearum	Fusarium Ear Blight	Triticum (related: wheat)	Homoserine O-acetyltransferase	gene disruption; gene complementation	reduced virulence
A08315	40	4.8e-94	PHI:2357	E2EAF6	CYP52X1	176275	Beauveria bassiana	No Data Found	Galleria mellonella (related: greater wax moth)	Fatty Acid Hydroxylase Activity; Cytochrome P450 Subfamily	gene deletion: full; gene complementation	reduced virulence
A08744	40	4.6e-73	PHI:9494	G4MWY1	MoGT2 (MGG_01191)	318829	Magnaporthe oryzae	rice blast disease	Hordeum vulgare (related: barley)	Type 2 glycosyltransferase	Gene deletion: full; gene complementation	loss of pathogenicity
A09639	40	6.2e-105	PHI:6121	I1RHI8	FGSG_03243	5518	Fusarium graminearum	Fusarium head blight	Zea mays (related: maize)	TAG lipases	Gene mutation; gene complementation	reduced virulence
A09751	40	3.7e-98	PHI:544	Q9P8L8	BCMFS1	40559	Botrytis cinerea	Grey Mold	Solanum lycopersicum (related: tomato)	MFS transporters	gene deletion	unaffected pathogenicity
