# Supplementary material for: Genomic Sequence Resource of Talaromyces albobiverticillius, the Causative Pathogen of Pomegranate Pulp Rot Disease
Source: J Fungi (Basel). 2023 Sep 7;9(9):909. doi: 10.3390/jof9090909 (PMC10533087; doi:10.3390/jof9090909)
Supplement: Supplementary file 1 [file jof-09-00909-s001.zip › Supplementary/Table S5.xlsx]

## Sheet: Table S4
Gene_id	Identity	E_value	UniProtID	Gene_Symbol	EMBL_ID	Protein_Length	Organism	Taxonomy_ID	Description	Pubmed	NCBI_RefSeq	Pfam	Disease_Host	Disease_Hostkey	Disease	DiseaseKey	Gene_Ontology
A01185	100	1.1e-125	Q5ADS0_CANAL	UBI4	CAA76783.1	229	Candida albicans	5476	Unknown	15123810	XP_719750.1, XM_714657.1, XP_719867.1, XM_714774.1	{ID:PF00240; Description: ubiquitin}	Isolated from a wide variety of substrates including humans	animals	invasive candidal disease	invasive candidal disease	{ID:0005886; Method: IDA:CGD; Description: C:plasma membrane} {ID:0031386; Method: IGI:CGD; Description: F:protein tag} {ID:0000902; Method: IMP:CGD; Description: P:cell morphogenesis} {ID:0030447; Method: IMP:CGD; Description: P:filamentous growth} {ID:0009405; Method: IMP:CGD; Description: P:pathogenesis} {ID:0016567; Method: IMP:CGD; Description: P:protein ubiquitination} {ID:0006950; Method: …
A09242	97.7	1.4e-64	D2JLR3_9HYPO	HIS3	ACZ56011.1	131	Fusarium sp	694268	SUBUNIT: The nucleosome is a histone octamer containing two molecules each of H2A, H2B, H3 and H4 assembled in one H3-H4 heterotetramer and two H2A-H2B heterodimers. The octamer wraps approximately 147 bp of DNA (By similarity).; SIMILARITY: Belongs to the histone H3 family.	19843228	Unknown	{ID:PF00125; Description: Histone}	animals	animals	mycotoxins	Mycotoxins	{ID:0000786; Method: IEA:UniProtKB-KW; Description: C:nucleosome} {ID:0005634; Method: IEA:UniProtKB-KW; Description: C:nucleus} {ID:0003677; Method: IEA:UniProtKB-KW; Description: F:DNA binding} {ID:0006334; Method: IEA:InterPro; Description: P:nucleosome assembly}
A03260	95.1	2.2e-196	Q6R3Q3_ALTBR	AMK1	AAS20192.1	352	Alternaria brassicicola	29001	CATALYTIC ACTIVITY: ATP + a protein = ADP + a phosphoprotein.; SIMILARITY: Contains 1 protein kinase domain.	17280842	Unknown	{ID:PF00069; Description: Pkinase}	Brassicaceae, especially cauliflower and white cabbage	herb	Dark brown to almost black, circular, zonate leaf spot. Seed-borne. More common and causing more severe disease than Alternaria brassicae (Ellis 196	Leaf Spot	{ID:0005524; Method: IEA:UniProtKB-KW; Description: F:ATP binding} {ID:0004707; Method: IEA:InterPro; Description: F:MAP kinase activity}
A08197	95.1	3e-257	Q4WKG5_ASPFU	AFUA_1G02550	EAL87967.1	448	Neosartorya fumigata	330879	FUNCTION: Tubulin is the major constituent of microtubules. It binds two moles of GTP, one at an exchangeable site on the beta chain and one at a non-exchangeable site on the alpha-chain (By similarity).; SUBUNIT: Dimer of alpha and beta chains (By similarity).; SIMILARITY: Belongs to the tubulin family.	16372009	XP_750005.1, XM_744912.1	{ID:PF00091; Description: Tubulin} {ID:PF03953; Description: Tubulin}	humans	vertebrata	infection	Infection	{ID:0005737; Method: IEA:UniProtKB-KW; Description: C:cytoplasm} {ID:0005874; Method: IEA:UniProtKB-KW; Description: C:microtubule} {ID:0005525; Method: IEA:UniProtKB-KW; Description: F:GTP binding} {ID:0003924; Method: IEA:InterPro; Description: F:GTPase activity} {ID:0005198; Method: IEA:InterPro; Description: F:structural molecule activity} {ID:0007018; Method: IEA:InterPro; Description: P:mic…
A09333	93.8	9.1e-190	HOG1_CRYPA	HOG1	AAO27796.1	358	Cryphonectria parasitica	5116	FUNCTION: Mitogen-activated protein kinase involved in a signal transduction pathway that is activated by changes in the osmolarity of the extracellular environment. Controls osmotic regulation of transcription of target genes (By similarity). Involved in the virulence and conidia formation. Mediates tannic acid-induced laccase expression and cryparin expression.; CATALYTIC ACTIVITY: ATP + a prot…	14982623	Unknown	{ID:PF00069; Description: Pkinase}	Castanea spp., Fagus sylvatica, Quercus spp. (Fagaceae)	xyloid	Chestnut blight. Cankers	Canker	{ID:0005737; Method: IEA:UniProtKB-SubCell; Description: C:cytoplasm} {ID:0005634; Method: IEA:UniProtKB-SubCell; Description: C:nucleus} {ID:0005524; Method: IEA:UniProtKB-KW; Description: F:ATP binding} {ID:0004707; Method: IEA:EC; Description: F:MAP kinase activity} {ID:0006355; Method: IEA:UniProtKB-KW; Description: P:regulation of transcription, DNA-dependent} {ID:0006351; Method: IEA:UniPro…
A09307	93.8	2.2e-191	Q875J4_HYPVI	NULL	AAO18659.1	353	Hypocrea virens	29875	Unknown	14711686	Unknown	{ID:PF00503; Description: G-alpha}	humans	vertebrata	infection	Infection	{ID:0005525; Method: IEA:UniProtKB-KW; Description: F:GTP binding} {ID:0004871; Method: IEA:InterPro; Description: F:signal transducer activity} {ID:0007186; Method: IEA:InterPro; Description: P:G-protein coupled receptor protein signaling pathway}
A00921	93.3	2.9e-228	Q96UM1_ASPFM	TUB1	AAL01593.1	403	Neosartorya fumigata	746128	FUNCTION: Tubulin is the major constituent of microtubules. It binds two moles of GTP, one at an exchangeable site on the beta chain and one at a non-exchangeable site on the alpha-chain (By similarity).; SUBUNIT: Dimer of alpha and beta chains (By similarity).; SIMILARITY: Belongs to the tubulin family.	Unknown	Unknown	{ID:PF00091; Description: Tubulin} {ID:PF03953; Description: Tubulin}	humans	vertebrata	infection	Infection	{ID:0005737; Method: IEA:UniProtKB-KW; Description: C:cytoplasm} {ID:0005874; Method: IEA:UniProtKB-KW; Description: C:microtubule} {ID:0005525; Method: IEA:UniProtKB-KW; Description: F:GTP binding} {ID:0003924; Method: IEA:InterPro; Description: F:GTPase activity} {ID:0005198; Method: IEA:InterPro; Description: F:structural molecule activity} {ID:0007018; Method: IEA:InterPro; Description: P:mic…
A01076	91.8	4.2e-185	A6QVZ5_AJECN	HCAG_01552	EDN03687.1	364	Ajellomyces capsulata	339724	Unknown	19717792	XP_001544505.1, XM_001544455.1	{ID:PF00132; Description: Hexapep} {ID:PF00483; Description: Hexapep}	humans	vertebrata	Darling's disease	Darling's Disease	{ID:0016779; Method: IEA:InterPro; Description: F:nucleotidyltransferase activity} {ID:0009058; Method: IEA:InterPro; Description: P:biosynthetic process}
A01150	90.3	3.3e-162	C1G3Y7_PARBD	PADG_01653	EEH45503.1	320	Paracoccidioides brasiliensis	502780	CATALYTIC ACTIVITY: ATP + D-ribose 5-phosphate = AMP + 5-phospho- alpha-D-ribose 1-diphosphate.; SIMILARITY: Belongs to the ribose-phosphate pyrophosphokinase family.	Unknown	Unknown	{ID:PF00156; Description: Pribosyltran}	humans	vertebrata	Paracoccidioidomycosis	Paracoccidioidomycosis	{ID:0016301; Method: IEA:UniProtKB-KW; Description: F:kinase activity} {ID:0000287; Method: IEA:InterPro; Description: F:magnesium ion binding} {ID:0004749; Method: IEA:EC; Description: F:ribose phosphate diphosphokinase activity} {ID:0009116; Method: IEA:InterPro; Description: P:nucleoside metabolic process} {ID:0009156; Method: IEA:InterPro; Description: P:ribonucleoside monophosphate biosynthe…
A09722	90	3.5e-242	C5GVY6_AJEDR	BDCG_08660	EEQ85391.1	451	Ajellomyces dermatitidis	559297	FUNCTION: Tubulin is the major constituent of microtubules. It binds two moles of GTP, one at an exchangeable site on the beta chain and one at a non-exchangeable site on the alpha-chain (By similarity).; SUBUNIT: Dimer of alpha and beta chains (By similarity).; SIMILARITY: Belongs to the tubulin family.	Unknown	Unknown	{ID:PF00091; Description: Tubulin} {ID:PF03953; Description: Tubulin}	humans	vertebrata	cutaneous Blastomyces dermatitidis infection	cutaneous Infection	{ID:0005737; Method: IEA:UniProtKB-KW; Description: C:cytoplasm} {ID:0005874; Method: IEA:UniProtKB-KW; Description: C:microtubule} {ID:0005525; Method: IEA:UniProtKB-KW; Description: F:GTP binding} {ID:0003924; Method: IEA:InterPro; Description: F:GTPase activity} {ID:0005198; Method: IEA:InterPro; Description: F:structural molecule activity} {ID:0007018; Method: IEA:InterPro; Description: P:mic…
A09332	89.3	2.2e-186	Q8TFX6_ASPFM	GANB	CAC81805.1	356	Neosartorya fumigata	746128	Unknown	14998527, 12734751	Unknown	{ID:PF00503; Description: G-alpha}	humans	vertebrata	infection	Infection	{ID:0005525; Method: IEA:UniProtKB-KW; Description: F:GTP binding} {ID:0004871; Method: IEA:InterPro; Description: F:signal transducer activity} {ID:0007186; Method: IEA:InterPro; Description: P:G-protein coupled receptor protein signaling pathway}
A05331	88.6	6.5e-97	Q2PBY8_CLAPU	CDC42	CAI48090.1	195	Claviceps purpurea	5111	SIMILARITY: Belongs to the small GTPase superfamily. Rho family.	Unknown	Unknown	{ID:PF00071; Description: Ras}	outcrossing species	plants	ergotism	Ergotism	{ID:0005622; Method: IEA:InterPro; Description: C:intracellular} {ID:0016020; Method: IEA:UniProtKB-KW; Description: C:membrane} {ID:0005525; Method: IEA:UniProtKB-KW; Description: F:GTP binding} {ID:0007264; Method: IEA:InterPro; Description: P:small GTPase mediated signal transduction}
A05225	87.2	4.3e-162	C0S2E8_PARBP	PABG_01763	EEH19444.1	333	Paracoccidioides brasiliensis	482561	Unknown	Unknown	Unknown	{ID:PF00069; Description: Pkinase}	humans	vertebrata	Paracoccidioidomycosis	Paracoccidioidomycosis	{ID:0005524; Method: IEA:UniProtKB-KW; Description: F:ATP binding} {ID:0004674; Method: IEA:InterPro; Description: F:protein serine/threonine kinase activity} {ID:0051301; Method: IEA:UniProtKB-KW; Description: P:cell division}
A04697	86.7	2.7e-74	Q2KG56_MAGO7	MGCH7_CH7G479, MGG_02731	EAQ71072.1	199	Magnaporthe oryzae	242507	SIMILARITY: Belongs to the small GTPase superfamily. Rho family.	15846337	XP_001522372.1, XM_001522322.1, XP_366655.1, XM_366655.1	{ID:PF00071; Description: Ras}	Poaceae, especially important on Oryzae	herb	Rice blast	Rice Blast	{ID:0005622; Method: IEA:InterPro; Description: C:intracellular} {ID:0016020; Method: IEA:UniProtKB-KW; Description: C:membrane} {ID:0005525; Method: IEA:UniProtKB-KW; Description: F:GTP binding} {ID:0007264; Method: IEA:InterPro; Description: P:small GTPase mediated signal transduction}
A04305	86.5	1.1e-153	Q4WX65_ASPFU	AFUA_3G08380	EAL92738.1	396	Neosartorya fumigata	330879	CAUTION: The sequence shown here is derived from an EMBL/GenBank/DDBJ whole genome shotgun (WGS) entry which is preliminary data.	16372009	XP_754776.1, XM_749683.1	{ID:PF00719; Description: Pyrophosphatase}	humans	vertebrata	infection	Infection	{ID:0005737; Method: IEA:InterPro; Description: C:cytoplasm} {ID:0004427; Method: IEA:EC; Description: F:inorganic diphosphatase activity} {ID:0000287; Method: IEA:InterPro; Description: F:magnesium ion binding} {ID:0006796; Method: IEA:InterPro; Description: P:phosphate metabolic process}
A04990	86.4	7.5e-107	C4YIU6_CANAW	CAWG_04375	EEQ46031.1	214	Candida albicans	294748	Unknown	19465905	Unknown	{ID:PF00071; Description: Ras}	Isolated from a wide variety of substrates including humans	animals	invasive candidal disease	invasive candidal disease	{ID:0005525; Method: IEA:UniProtKB-KW; Description: F:GTP binding} {ID:0003924; Method: IEA:InterPro; Description: F:GTPase activity} {ID:0006886; Method: IEA:InterPro; Description: P:intracellular protein transport} {ID:0006913; Method: IEA:InterPro; Description: P:nucleocytoplasmic transport} {ID:0007165; Method: IEA:InterPro; Description: P:signal transduction}
A02325	86.3	1.2e-237	Q9C1T0_FUSOX	ARG1	BAB40769.1	467	Fusarium oxysporum	5507	Unknown	Unknown	Unknown	{ID:PF00206; Description: Lyase_1}	Multiple genera in multiple families	plants	Blights, wilts, rots of various sorts	Blight	{ID:0005737; Method: IEA:HAMAP; Description: C:cytoplasm} {ID:0004056; Method: IEA:HAMAP; Description: F:argininosuccinate lyase activity} {ID:0042450; Method: IEA:InterPro; Description: P:arginine biosynthetic process via ornithine}
A08061	86.1	4.7e-192	Q4WJ71_ASPFU	AFUA_1G07010	EAL88411.1	432	Neosartorya fumigata	330879	CATALYTIC ACTIVITY: CTP + phosphatidate = diphosphate + CDP- diacylglycerol.; PATHWAY: Phospholipid metabolism; CDP-diacylglycerol biosynthesis; CDP-diacylglycerol from sn-glycerol 3-phosphate: step 3/3.; SIMILARITY: Belongs to the CDS family.	16372009	XP_750449.1, XM_745356.1	{ID:PF01148; Description: CTP_transf_1}	humans	vertebrata	infection	Infection	{ID:0016021; Method: IEA:UniProtKB-KW; Description: C:integral to membrane} {ID:0004605; Method: IEA:EC; Description: F:phosphatidate cytidylyltransferase activity}
A08257	86.1	2.6e-245	Q4WGR1_ASPFU	AFUA_7G05920	EAL86880.1	456	Neosartorya fumigata	330879	COFACTOR: Iron (By similarity).; DOMAIN: The histidine box domains may contain the active site and/or be involved in metal ion binding (By similarity).; SIMILARITY: Belongs to the fatty acid desaturase family.; SIMILARITY: Contains 1 cytochrome b5 heme-binding domain.	16372009	XP_748918.1, XM_743825.1	{ID:PF00173; Description: Cyt-b5} {ID:PF00487; Description: Cyt-b5}	humans	vertebrata	infection	Infection	{ID:0005783; Method: IEA:InterPro; Description: C:endoplasmic reticulum} {ID:0016021; Method: IEA:UniProtKB-KW; Description: C:integral to membrane} {ID:0020037; Method: IEA:InterPro; Description: F:heme binding} {ID:0004768; Method: IEA:InterPro; Description: F:stearoyl-CoA 9-desaturase activity} {ID:0006633; Method: IEA:UniProtKB-KW; Description: P:fatty acid biosynthetic process}
A03420	85.6	1.3e-206	O13352_MAGGR	MPS1	AAC63682.1	415	Magnaporthe grisea	148305	CATALYTIC ACTIVITY: ATP + a protein = ADP + a phosphoprotein.; SIMILARITY: Contains 1 protein kinase domain.	9770551	Unknown	{ID:PF00069; Description: Pkinase}	Digitaria (Poaceae)	herb	Leaf spot	Leaf Spot	{ID:0005524; Method: IEA:UniProtKB-KW; Description: F:ATP binding} {ID:0004707; Method: IEA:InterPro; Description: F:MAP kinase activity}
A00734	85.4	7.9e-151	C0SIA5_PARBP	PABG_07484	EEH17323.1	353	Paracoccidioides brasiliensis	482561	SIMILARITY: Contains 1 CRAL-TRIO domain.	Unknown	Unknown	{ID:PF00650; Description: CRAL_TRIO} {ID:PF03765; Description: CRAL_TRIO}	humans	vertebrata	Paracoccidioidomycosis	Paracoccidioidomycosis	{ID:0005622; Method: IEA:InterPro; Description: C:intracellular} {ID:0005215; Method: IEA:InterPro; Description: F:transporter activity}
A02195	85.1	1.3e-101	Q4WMR3_ASPFU	AFUA_6G09010	EAL88751.1	279	Neosartorya fumigata	330879	CAUTION: The sequence shown here is derived from an EMBL/GenBank/DDBJ whole genome shotgun (WGS) entry which is preliminary data.	16372009	XP_750789.1, XM_745696.1	{ID:PF03194; Description: LUC7}	humans	vertebrata	infection	Infection
A08355	85.1	1.7e-151	Q4X132_ASPFU	AFUA_2G11380	EAL93433.1	358	Neosartorya fumigata	330879	CAUTION: The sequence shown here is derived from an EMBL/GenBank/DDBJ whole genome shotgun (WGS) entry which is preliminary data.	16372009	XP_755471.1, XM_750378.1	{ID:Pfam-B_19848; Description: PB019848}	humans	vertebrata	infection	Infection	{ID:0003723; Method: IEA:InterPro; Description: F:RNA binding}
A07495	85	8.3e-231	Q50I20_ASPFM	MCSA	CAI61947.1	465	Neosartorya fumigata	746128	SIMILARITY: Belongs to the citrate synthase family.	16008561	Unknown	{ID:PF00285; Description: Citrate_synt}	humans	vertebrata	infection	Infection	{ID:0008415; Method: IEA:UniProtKB-KW; Description: F:acyltransferase activity} {ID:0046912; Method: IEA:InterPro; Description: F:transferase activity, transferring acyl groups, acyl groups converted into alkyl on transfer} {ID:0044262; Method: IEA:InterPro; Description: P:cellular carbohydrate metabolic process} {ID:0006099; Method: IEA:InterPro; Description: P:tricarboxylic acid cycle}
A03408	84.9	0	Q4WLT4_ASPFU	AFUA_6G12400	EAL89080.1	1904	Neosartorya fumigata	330879	CAUTION: The sequence shown here is derived from an EMBL/GenBank/DDBJ whole genome shotgun (WGS) entry which is preliminary data.	16372009	XP_751118.1, XM_746025.1	{ID:PF02364; Description: Glucan_synthase}	humans	vertebrata	infection	Infection	{ID:0000148; Method: IEA:InterPro; Description: C:1,3-beta-D-glucan synthase complex} {ID:0003843; Method: IEA:EC; Description: F:1,3-beta-D-glucan synthase activity} {ID:0006075; Method: IEA:InterPro; Description: P:1,3-beta-D-glucan biosynthetic process}
A08374	84.6	1.2e-240	C5GWH6_AJEDR	BDCG_08802	EEQ85533.1	468	Ajellomyces dermatitidis	559297	Unknown	Unknown	Unknown	{ID:PF00996; Description: GDI}	humans	vertebrata	cutaneous Blastomyces dermatitidis infection	cutaneous Infection	{ID:0005093; Method: IEA:InterPro; Description: F:Rab GDP-dissociation inhibitor activity} {ID:0015031; Method: IEA:InterPro; Description: P:protein transport}
A08071	84.3	1.6e-271	C0S733_PARBP	PABG_03488	EEH21257.1	560	Paracoccidioides brasiliensis	482561	SIMILARITY: Belongs to the TCP-1 chaperonin family.	Unknown	Unknown	{ID:PF00118; Description: Cpn60_TCP1}	humans	vertebrata	Paracoccidioidomycosis	Paracoccidioidomycosis	{ID:0005737; Method: IEA:UniProtKB-KW; Description: C:cytoplasm} {ID:0005524; Method: IEA:UniProtKB-KW; Description: F:ATP binding} {ID:0051082; Method: IEA:InterPro; Description: F:unfolded protein binding} {ID:0006457; Method: IEA:InterPro; Description: P:protein folding}
A05482	84.1	3.6e-190	Q4WCL5_ASPFU	AFUA_8G04000	EAL85169.1	398	Neosartorya fumigata	330879	SIMILARITY: Belongs to the thiolase family.	16372009	XP_747207.1, XM_742114.1	{ID:PF02803; Description: Thiolase_C} {ID:PF00108; Description: Thiolase_C}	humans	vertebrata	infection	Infection	{ID:0003985; Method: IEA:EC; Description: F:acetyl-CoA C-acetyltransferase activity}
A03941	83.6	1.7e-98	Q96VL3_COLLN	PT1	CAC41973.1	202	Colletotrichum lindemuthianum	290576	SIMILARITY: Belongs to the small GTPase superfamily. Rab family.	11470528	Unknown	{ID:PF00071; Description: Ras}	Multiple genera of Fabaceae. Rare reports on other taxa	herb	Leaf, stem and pod anthracnose	Leaf Spot	{ID:0005525; Method: IEA:UniProtKB-KW; Description: F:GTP binding} {ID:0015031; Method: IEA:InterPro; Description: P:protein transport} {ID:0007264; Method: IEA:InterPro; Description: P:small GTPase mediated signal transduction}
A09747	83.6	0	KATG_PENMA	KATG	AAN04057.1	748	Penicillium marneffei	37727	FUNCTION: Bifunctional enzyme with both catalase and broad- spectrum peroxidase activity (By similarity). May be involved in protection from the host during host infection.; CATALYTIC ACTIVITY: 2 H(2)O(2) = O(2) + 2 H(2)O.; CATALYTIC ACTIVITY: 2 phenolic donor + H(2)O(2) = 2 phenoxyl radical of the donor + 2 H(2)O.; COFACTOR: Binds 1 heme B (iron-protoporphyrin IX) group per dimer (By similarity)…	16178368	Unknown	{ID:PF00141; Description: peroxidase}	humans	vertebrata	lethal systemic infection	Lethal Systemic Infection	{ID:0004096; Method: IEA:EC; Description: F:catalase activity} {ID:0020037; Method: IEA:InterPro; Description: F:heme binding} {ID:0042744; Method: IEA:UniProtKB-KW; Description: P:hydrogen peroxide catabolic process}
A04203	83.1	3.1e-115	Q4WDG8_ASPFU	AFUA_6G04700	EAL85570.1	244	Neosartorya fumigata	330879	CAUTION: The sequence shown here is derived from an EMBL/GenBank/DDBJ whole genome shotgun (WGS) entry which is preliminary data.	16372009	XP_747608.1, XM_742515.1	{ID:PF00475; Description: IGPD}	humans	vertebrata	infection	Infection	{ID:0005737; Method: IEA:HAMAP; Description: C:cytoplasm} {ID:0004424; Method: IEA:HAMAP; Description: F:imidazoleglycerol-phosphate dehydratase activity} {ID:0000105; Method: IEA:HAMAP; Description: P:histidine biosynthetic process}
A01524	82.6	5.8e-171	Q4WUA3_ASPFU	AFUA_5G07750	EAL91823.1	428	Neosartorya fumigata	330879	FUNCTION: Catalyzes the ferrous insertion into protoporphyrin IX (By similarity).; CATALYTIC ACTIVITY: Protoheme + 2 H(+) = protoporphyrin + Fe(2+).; PATHWAY: Porphyrin metabolism; protoheme biosynthesis; protoheme from protoporphyrin-IX: step 1/1.; SIMILARITY: Belongs to the ferrochelatase family.	16372009	XP_753861.1, XM_748768.1	{ID:PF00762; Description: Ferrochelatase}	humans	vertebrata	infection	Infection	{ID:0005737; Method: IEA:HAMAP; Description: C:cytoplasm} {ID:0004325; Method: IEA:HAMAP; Description: F:ferrochelatase activity} {ID:0006783; Method: IEA:HAMAP; Description: P:heme biosynthetic process}
A00888	82.4	4.4e-185	A4RFD4_MAGO7	MGG_00383	EDK03005.1	393	Magnaporthe oryzae	242507	FUNCTION: Catalyzes the formation of S-adenosylmethionine from methionine and ATP (By similarity).; CATALYTIC ACTIVITY: ATP + L-methionine + H(2)O = phosphate + diphosphate + S-adenosyl-L-methionine.; COFACTOR: Binds 1 potassium ion per subunit (By similarity).; COFACTOR: Binds 2 divalent ions per subunit. Magnesium or cobalt (By similarity).; PATHWAY: Amino-acid biosynthesis; S-adenosyl-L-methio…	15846337	XP_368861.2, XM_368861.2	{ID:PF02773; Description: S-AdoMet_synt_C} {ID:PF02772; Description: S-AdoMet_synt_C} {ID:PF00438; Description: S-AdoMet_synt_M}	Poaceae, especially important on Oryzae	herb	Rice blast	Rice Blast	{ID:0005737; Method: IEA:HAMAP; Description: C:cytoplasm} {ID:0005524; Method: IEA:HAMAP; Description: F:ATP binding} {ID:0000287; Method: IEA:HAMAP; Description: F:magnesium ion binding} {ID:0004478; Method: IEA:HAMAP; Description: F:methionine adenosyltransferase activity} {ID:0006730; Method: IEA:HAMAP; Description: P:one-carbon metabolic process} {ID:0006556; Method: IEA:InterPro; Description…
A05027	81.7	9.9e-143	B8LZ89_TALSN	TSTA_083650	EED21133.1	328	Talaromyces stipitatus	441959	Unknown	Unknown	XP_002478096.1, XM_002478051.1	{ID:PF02453; Description: Reticulon}	humans	vertebrata	occasional infection	Occasional Infection	{ID:0005783; Method: IEA:InterPro; Description: C:endoplasmic reticulum} {ID:0009405; Method: IEA:InterPro; Description: P:pathogenesis}
A06856	81.4	5.3e-169	Q4WDL0_ASPFU	AFUA_6G05110	EAL85528.1	355	Neosartorya fumigata	330879	CAUTION: The sequence shown here is derived from an EMBL/GenBank/DDBJ whole genome shotgun (WGS) entry which is preliminary data.	16372009	XP_747566.1, XM_742473.1	{ID:PF01459; Description: Porin_3}	humans	vertebrata	infection	Infection	{ID:0005741; Method: IEA:InterPro; Description: C:mitochondrial outer membrane} {ID:0004872; Method: IEA:UniProtKB-KW; Description: F:receptor activity} {ID:0008308; Method: IEA:InterPro; Description: F:voltage-gated anion channel activity}
A07131	81.2	2.7e-265	Q5J4D6_PHAND	MLS1	AAS91580.1	543	Phaeosphaeria nodorum	13684	CATALYTIC ACTIVITY: Acetyl-CoA + H(2)O + glyoxylate = (S)-malate + CoA.; PATHWAY: Carbohydrate metabolism; glyoxylate cycle; (S)-malate from isocitrate: step 2/2.; SIMILARITY: Belongs to the malate synthase family.	Unknown	Unknown	{ID:PF01274; Description: Malate_synthase}	Multiple genera of Poaceae and Blysmus compressus (Cyperaceae)	herb	Glume blotch of wheat and other grasses	Glume Blotch	{ID:0004474; Method: IEA:EC; Description: F:malate synthase activity} {ID:0006097; Method: IEA:UniProtKB-KW; Description: P:glyoxylate cycle} {ID:0006099; Method: IEA:UniProtKB-KW; Description: P:tricarboxylic acid cycle}
A01575	80.7	6.5e-238	Q4WU51_ASPFU	AFUA_5G07210	EAL91875.1	491	Neosartorya fumigata	330879	CAUTION: The sequence shown here is derived from an EMBL/GenBank/DDBJ whole genome shotgun (WGS) entry which is preliminary data.	16372009	XP_753913.1, XM_748820.1	{ID:PF00561; Description: Abhydrolase_1}	humans	vertebrata	infection	Infection	{ID:0005737; Method: IEA:InterPro; Description: C:cytoplasm} {ID:0004414; Method: IEA:EC; Description: F:homoserine O-acetyltransferase activity}
A02032	80.5	2.2e-164	O94101_BOTFU	BCNMT1	AAC64375.1	342	Botryotinia fuckeliana	40559	Unknown	Unknown	Unknown	{ID:PF09084; Description: NMT1}	Various plant families	plants	Grey mould. Parasite or saprophyte	Gray Mould
A01086	79.8	1.5e-208	Q4WQ27_ASPFU	AFUA_4G11340	EAL89657.1	450	Neosartorya fumigata	330879	CAUTION: The sequence shown here is derived from an EMBL/GenBank/DDBJ whole genome shotgun (WGS) entry which is preliminary data.	16372009	XP_751695.1, XM_746602.1	{ID:PF03435; Description: Saccharop_dh}	humans	vertebrata	infection	Infection	{ID:0005488; Method: IEA:InterPro; Description: F:binding} {ID:0004754; Method: IEA:EC; Description: F:saccharopine dehydrogenase (NAD+, L-lysine-forming) activity}
A01228	79.7	6.8e-167	Q4WQJ0_ASPFU	AFUA_4G12990	EAL89494.1	392	Neosartorya fumigata	330879	CATALYTIC ACTIVITY: Thioredoxin + NADP(+) = thioredoxin disulfide + NADPH.; COFACTOR: Binds 1 FAD per subunit (By similarity).; SIMILARITY: Belongs to the class-II pyridine nucleotide-disulfide oxidoreductase family.	16372009	XP_751532.1, XM_746439.1	{ID:PF00070; Description: Pyr_redox} {ID:PF07992; Description: Pyr_redox}	humans	vertebrata	infection	Infection	{ID:0005737; Method: IEA:InterPro; Description: C:cytoplasm} {ID:0050660; Method: IEA:InterPro; Description: F:flavin adenine dinucleotide binding} {ID:0004791; Method: IEA:EC; Description: F:thioredoxin-disulfide reductase activity} {ID:0019430; Method: IEA:InterPro; Description: P:removal of superoxide radicals}
A02546	79.5	0	C1G373_PARBD	PADG_01389	EEH45239.1	864	Paracoccidioides brasiliensis	502780	SIMILARITY: Contains 1 PCI domain.	Unknown	Unknown	{ID:PF05470; Description: eIF-3c_N} {ID:PF01399; Description: eIF-3c_N}	humans	vertebrata	Paracoccidioidomycosis	Paracoccidioidomycosis	{ID:0005852; Method: IEA:InterPro; Description: C:eukaryotic translation initiation factor 3 complex} {ID:0003743; Method: IEA:UniProtKB-KW; Description: F:translation initiation factor activity}
A03279	79.3	3.5e-233	Q156F5_BOTFU	NULL	ABG25558.1	523	Botryotinia fuckeliana	40559	Unknown	16946258	Unknown	{ID:PF00982; Description: Glyco_transf_20}	Various plant families	plants	Grey mould. Parasite or saprophyte	Gray Mould	{ID:0003825; Method: IEA:InterPro; Description: F:alpha,alpha-trehalose-phosphate synthase (UDP-forming) activity} {ID:0005992; Method: IEA:InterPro; Description: P:trehalose biosynthetic process}
A07768	79.2	0	Q4X0J6_ASPFU	AFUA_2G13250	EAL93619.1	735	Neosartorya fumigata	330879	CAUTION: The sequence shown here is derived from an EMBL/GenBank/DDBJ whole genome shotgun (WGS) entry which is preliminary data.	16372009	XP_755657.1, XM_750564.1	{ID:PF00291; Description: PALP} {ID:PF00290; Description: PALP}	humans	vertebrata	infection	Infection	{ID:0030170; Method: IEA:InterPro; Description: F:pyridoxal phosphate binding} {ID:0004834; Method: IEA:HAMAP; Description: F:tryptophan synthase activity}
A06457	78.9	3e-108	1433_CANAL	BMH1	AAB96910.2	264	Candida albicans	5476	SIMILARITY: Belongs to the 14-3-3 family.	11754483, 15123810	XP_721241.1, XM_716148.1, XP_721512.1, XM_716419.1	{ID:PF00244; Description: 14-3-3}	Isolated from a wide variety of substrates including humans	animals	invasive candidal disease	invasive candidal disease	{ID:0009986; Method: IDA:CGD; Description: C:cell surface} {ID:0005886; Method: IDA:CGD; Description: C:plasma membrane} {ID:0030445; Method: IDA:CGD; Description: C:yeast-form cell wall} {ID:0019904; Method: IEA:InterPro; Description: F:protein domain specific binding} {ID:0001410; Method: IMP:CGD; Description: P:chlamydospore formation} {ID:0030447; Method: IMP:CGD; Description: P:filamentous g…
A05234	78.6	4.1e-153	Q6XSF5_COCHE	NULL	AAO25585.1	351	Cochliobolus heterostrophus	5016	Unknown	15590838	Unknown	{ID:PF00400; Description: WD40}	Zea mays	herb	Southern leaf blight of maize	Leaf Blight
A02515	78.4	9.4e-130	C0SJH4_PARBP	PABG_07828	EEH20472.1	302	Paracoccidioides brasiliensis	482561	Unknown	Unknown	Unknown	{ID:PF01634; Description: HisG} {ID:PF08029; Description: HisG}	humans	vertebrata	Paracoccidioidomycosis	Paracoccidioidomycosis	{ID:0005737; Method: IEA:HAMAP; Description: C:cytoplasm} {ID:0003879; Method: IEA:HAMAP; Description: F:ATP phosphoribosyltransferase activity} {ID:0000287; Method: IEA:HAMAP; Description: F:magnesium ion binding} {ID:0000105; Method: IEA:HAMAP; Description: P:histidine biosynthetic process}
A09273	78.3	5e-168	Q5A415_CANAL	ARP2	EAK97431.1	361	Candida albicans	5476	SIMILARITY: Belongs to the actin family.	15123810	XP_716427.1, XM_711334.1	{ID:PF00022; Description: Actin}	Isolated from a wide variety of substrates including humans	animals	invasive candidal disease	invasive candidal disease	{ID:0030036; Method: IMP:CGD; Description: P:actin cytoskeleton organization} {ID:0031505; Method: IMP:CGD; Description: P:fungal-type cell wall organization} {ID:0030448; Method: IMP:CGD; Description: P:hyphal growth} {ID:0052032; Method: IMP:CGD; Description: P:modulation by symbiont of host inflammatory response} {ID:0009405; Method: IMP:CGD; Description: P:pathogenesis} {ID:0042493; Method: I…
A04656	77.8	5.3e-138	Q4WWN9_ASPFU	AFUA_3G06540	EAL92914.1	308	Neosartorya fumigata	330879	CAUTION: The sequence shown here is derived from an EMBL/GenBank/DDBJ whole genome shotgun (WGS) entry which is preliminary data.	16372009	XP_754952.1, XM_749859.1	{ID:PF01507; Description: PAPS_reduct}	humans	vertebrata	infection	Infection	{ID:0004604; Method: IEA:InterPro; Description: F:phosphoadenylyl-sulfate reductase (thioredoxin) activity} {ID:0019344; Method: IEA:InterPro; Description: P:cysteine biosynthetic process} {ID:0019379; Method: IEA:InterPro; Description: P:sulfate assimilation, phosphoadenylyl sulfate reduction by phosphoadenylyl-sulfate reductase (thio}
A07041	77.7	1.1e-173	GEL1_ASPFU	GEL1	EAL87215.1	452	Neosartorya fumigata	330879	FUNCTION: Splits internally a 1,3-beta-glucan molecule and transfers the newly generated reducing end (the donor) to the non- reducing end of another 1,3-beta-glucan molecule (the acceptor) forming a 1,3-beta linkage, resulting in the elongation of 1,3- beta-glucan chains in the cell wall. Involved in cell wall morphogenesis (By similarity).; SUBCELLULAR LOCATION: Cell membrane; Lipid-anchor, GPI…	16372009	XP_749253.1, XM_744160.1	{ID:PF03198; Description: Glyco_hydro_72}	humans	vertebrata	infection	Infection	{ID:0031225; Method: IEA:UniProtKB-KW; Description: C:anchored to membrane} {ID:0005886; Method: IEA:UniProtKB-SubCell; Description: C:plasma membrane} {ID:0043169; Method: IEA:InterPro; Description: F:cation binding} {ID:0016740; Method: IEA:UniProtKB-KW; Description: F:transferase activity} {ID:0005975; Method: IEA:InterPro; Description: P:carbohydrate metabolic process}
A06376	77.5	1.4e-283	C5GSW0_AJEDR	BDCG_07503	EEQ92383.1	783	Ajellomyces dermatitidis	559297	Unknown	Unknown	Unknown	{ID:PF00658; Description: PABP} {ID:PF00076; Description: PABP}	humans	vertebrata	cutaneous Blastomyces dermatitidis infection	cutaneous Infection	{ID:0000166; Method: IEA:InterPro; Description: F:nucleotide binding} {ID:0003723; Method: IEA:InterPro; Description: F:RNA binding}
A04802	77.2	6.1e-179	DHH1_CRYNV	VAD1	AAV41010.1	616	Cryptococcus neoformans	178876	FUNCTION: ATP-dependent RNA helicase involved in mRNA turnover, and more specifically in mRNA decapping. Is involved in G1/S DNA- damage checkpoint recovery, probably through the regulation of the translational status of a subset of mRNAs. May also have a role in translation and mRNA nuclear export (By similarity). Is involved in virulence.; CATALYTIC ACTIVITY: ATP + H(2)O = ADP + phosphate.; SUB…	15765146	Unknown	{ID:PF00270; Description: DEAD} {ID:PF00271; Description: DEAD}	humans	vertebrata	cryptococcosis	Cryptococcosis	{ID:0000932; Method: IEA:UniProtKB-SubCell; Description: C:cytoplasmic mRNA processing body} {ID:0005524; Method: IEA:UniProtKB-KW; Description: F:ATP binding} {ID:0008026; Method: IEA:InterPro; Description: F:ATP-dependent helicase activity} {ID:0003723; Method: IEA:UniProtKB-KW; Description: F:RNA binding} {ID:0006397; Method: IEA:UniProtKB-KW; Description: P:mRNA processing} {ID:0051028; Metho…
A07286	76.9	2.1e-182	CARP_ASPFU	PEP2	CAA10674.1	398	Neosartorya fumigata	330879	FUNCTION: Vacuolar aspartic endopeptidase which is probably also secreted and contributes to virulence.; CATALYTIC ACTIVITY: Hydrolysis of proteins with broad specificity for peptide bonds. Cleaves -Leu-Leu-|-Val-Tyr- bond in a synthetic substrate. Does not act on esters of Tyr or Arg.; SUBCELLULAR LOCATION: Vacuole lumen. Secreted (Probable).; SIMILARITY: Belongs to the peptidase A1 family.	11043985, 16372009, 15813678	XP_754479.1, XM_749386.1	{ID:PF00026; Description: Asp}	humans	vertebrata	infection	Infection	{ID:0005576; Method: IEA:UniProtKB-SubCell; Description: C:extracellular region} {ID:0005775; Method: IEA:UniProtKB-SubCell; Description: C:vacuolar lumen} {ID:0004190; Method: IEA:UniProtKB-KW; Description: F:aspartic-type endopeptidase activity} {ID:0009405; Method: IEA:UniProtKB-KW; Description: P:pathogenesis} {ID:0006508; Method: IEA:InterPro; Description: P:proteolysis}
A03948	76.7	6.2e-85	Q8J2P6_ASPFM	RHEB	AAN17787.1	187	Neosartorya fumigata	746128	Unknown	12135576	Unknown	{ID:PF00071; Description: Ras}	humans	vertebrata	infection	Infection	{ID:0005622; Method: IEA:InterPro; Description: C:intracellular} {ID:0016020; Method: IEA:InterPro; Description: C:membrane} {ID:0005525; Method: IEA:UniProtKB-KW; Description: F:GTP binding} {ID:0003924; Method: IEA:InterPro; Description: F:GTPase activity} {ID:0007264; Method: IEA:InterPro; Description: P:small GTPase mediated signal transduction}
A02659	76.6	0	C5GRC3_AJEDR	BDCG_06553	EEQ91433.1	900	Ajellomyces dermatitidis	559297	Unknown	Unknown	Unknown	{ID:PF01644; Description: Chitin_synth_1} {ID:PF08407; Description: Chitin_synth_1}	humans	vertebrata	cutaneous Blastomyces dermatitidis infection	cutaneous Infection	{ID:0004100; Method: IEA:InterPro; Description: F:chitin synthase activity} {ID:0006031; Method: IEA:InterPro; Description: P:chitin biosynthetic process}
A09922	76.6	6.8e-136	A9Z1V6_PHAND	CPKB	ABD59787.1	394	Phaeosphaeria nodorum	13684	Unknown	Unknown	Unknown	{ID:PF00069; Description: Pkinase}	Multiple genera of Poaceae and Blysmus compressus (Cyperaceae)	herb	Glume blotch of wheat and other grasses	Glume Blotch	{ID:0005524; Method: IEA:UniProtKB-KW; Description: F:ATP binding} {ID:0004674; Method: IEA:InterPro; Description: F:protein serine/threonine kinase activity}
A08194	76.4	2.2e-139	Q8TGD1_FUSOX	FOW1	BAB85760.1	318	Fusarium oxysporum	5507	SIMILARITY: Belongs to the mitochondrial carrier family.	Unknown	Unknown	{ID:PF00153; Description: Mito_carr}	Multiple genera in multiple families	plants	Blights, wilts, rots of various sorts	Blight	{ID:0016021; Method: IEA:UniProtKB-KW; Description: C:integral to membrane} {ID:0006810; Method: IEA:UniProtKB-KW; Description: P:transport}
A03659	75.8	5.8e-222	Q4WEN8_ASPFU	AFUA_5G03670	EAL85939.1	493	Neosartorya fumigata	330879	CAUTION: The sequence shown here is derived from an EMBL/GenBank/DDBJ whole genome shotgun (WGS) entry which is preliminary data.	16372009	XP_747977.1, XM_742884.1	{ID:PF01536; Description: SAM_decarbox}	humans	vertebrata	infection	Infection	{ID:0004014; Method: IEA:EC; Description: F:adenosylmethionine decarboxylase activity} {ID:0008295; Method: IEA:InterPro; Description: P:spermidine biosynthetic process} {ID:0006597; Method: IEA:InterPro; Description: P:spermine biosynthetic process}
A07062	75.4	1.3e-150	A6R119_AJECN	HCAG_03326	EDN06796.1	609	Ajellomyces capsulata	339724	Unknown	19717792	XP_001541229.1, XM_001541179.1	{ID:PF00475; Description: IGPD} {ID:PF02535; Description: IGPD}	humans	vertebrata	Darling's disease	Darling's Disease	{ID:0016020; Method: IEA:InterPro; Description: C:membrane} {ID:0004424; Method: IEA:InterPro; Description: F:imidazoleglycerol-phosphate dehydratase activity} {ID:0046873; Method: IEA:InterPro; Description: F:metal ion transmembrane transporter activity} {ID:0000105; Method: IEA:InterPro; Description: P:histidine biosynthetic process}
A02792	75.1	6.6e-315	Q9P304_CLAFU	AOX1	AAF82788.1	665	Cladosporium fulvum	5499	COFACTOR: FAD (By similarity).; SIMILARITY: Belongs to the GMC oxidoreductase family.	9390425	Unknown	{ID:PF05199; Description: GMC_oxred_C} {ID:PF00732; Description: GMC_oxred_C}	Lycopersicon esculentum (Solanaceae)	xyloid	Leaf mold of tomato	Leaf Mold	{ID:0050660; Method: IEA:InterPro; Description: F:flavin adenine dinucleotide binding} {ID:0016614; Method: IEA:InterPro; Description: F:oxidoreductase activity, acting on CH-OH group of donors} {ID:0006066; Method: IEA:InterPro; Description: P:alcohol metabolic process}
A04998	74.5	2e-174	B0BES1_BOTFU	NOXA	CAP12516.1	553	Botryotinia fuckeliana	40559	SIMILARITY: Contains 1 FAD-binding FR-type domain.; SIMILARITY: Contains 1 ferric oxidoreductase domain.	18624644	Unknown	{ID:PF08022; Description: FAD_binding_8} {ID:PF01794; Description: FAD_binding_8} {ID:PF08030; Description: Ferric_reduct}	Various plant families	plants	Grey mould. Parasite or saprophyte	Gray Mould	{ID:0016021; Method: IEA:UniProtKB-KW; Description: C:integral to membrane} {ID:0009055; Method: IEA:InterPro; Description: F:electron carrier activity} {ID:0050660; Method: IEA:InterPro; Description: F:flavin adenine dinucleotide binding} {ID:0005506; Method: IEA:InterPro; Description: F:iron ion binding} {ID:0016491; Method: IEA:UniProtKB-KW; Description: F:oxidoreductase activity}
A03338	74.5	5e-63	SODC_CANAL	SOD1	AAC12872.1	154	Candida albicans	5476	FUNCTION: Destroys radicals which are normally produced within the cells and which are toxic to biological systems.; CATALYTIC ACTIVITY: 2 superoxide + 2 H(+) = O(2) + H(2)O(2).; COFACTOR: Binds 1 copper ion per subunit (By similarity).; COFACTOR: Binds 1 zinc ion per subunit (By similarity).; SUBUNIT: Homodimer (By similarity).; SUBCELLULAR LOCATION: Cytoplasm.; SIMILARITY: Belongs to the Cu-Zn …	10216241	Unknown	{ID:PF00080; Description: Sod_Cu}	Isolated from a wide variety of substrates including humans	animals	invasive candidal disease	invasive candidal disease	{ID:0005829; Method: NAS:UniProtKB; Description: C:cytosol} {ID:0046872; Method: IEA:UniProtKB-KW; Description: F:metal ion binding} {ID:0004784; Method: IDA:CGD; Description: F:superoxide dismutase activity} {ID:0030448; Method: IMP:CGD; Description: P:hyphal growth} {ID:0009405; Method: IMP:CGD; Description: P:pathogenesis} {ID:0006979; Method: IMP:CGD; Description: P:response to oxidative stre…
A05424	74.5	7.3e-208	Q875L7_MAGGR	TPS1	AAN46744.1	529	Magnaporthe grisea	148305	Unknown	12514128	Unknown	{ID:PF00982; Description: Glyco_transf_20}	Digitaria (Poaceae)	herb	Leaf spot	Leaf Spot	{ID:0003825; Method: IEA:EC; Description: F:alpha,alpha-trehalose-phosphate synthase (UDP-forming) activity} {ID:0005992; Method: IEA:InterPro; Description: P:trehalose biosynthetic process}
A04159	74.4	0	C5GXJ3_AJEDR	BDCG_09181	EEQ85912.1	804	Ajellomyces dermatitidis	559297	Unknown	Unknown	Unknown	{ID:PF00330; Description: Aconitase} {ID:PF00694; Description: Aconitase}	humans	vertebrata	cutaneous Blastomyces dermatitidis infection	cutaneous Infection	{ID:0051539; Method: IEA:InterPro; Description: F:4 iron, 4 sulfur cluster binding} {ID:0004409; Method: IEA:InterPro; Description: F:homoaconitate hydratase activity} {ID:0009085; Method: IEA:InterPro; Description: P:lysine biosynthetic process}
A05310	74.1	2.5e-58	C5G6X8_AJEDR	BDCG_00152	EEQ83347.1	181	Ajellomyces dermatitidis	559297	SIMILARITY: Contains 1 PpiC domain.	Unknown	Unknown	{ID:PF00639; Description: Rotamase} {ID:PF00397; Description: Rotamase}	humans	vertebrata	cutaneous Blastomyces dermatitidis infection	cutaneous Infection	{ID:0003755; Method: IEA:UniProtKB-KW; Description: F:peptidyl-prolyl cis-trans isomerase activity} {ID:0006457; Method: IEA:UniProtKB-KW; Description: P:protein folding}
A04013	74	6.4e-120	A6REW8_AJECN	HCAG_08183	EDN04517.1	288	Ajellomyces capsulata	339724	FUNCTION: Component of the eukaryotic translation initiation factor 3 (eIF-3) complex (By similarity).; SUBCELLULAR LOCATION: Cytoplasm (By similarity).; SIMILARITY: Belongs to the eIF-3 subunit G family.; SIMILARITY: Contains 1 RRM (RNA recognition motif) domain.	19717792	XP_001537074.1, XM_001537024.1	{ID:PF00076; Description: RRM_1}	humans	vertebrata	Darling's disease	Darling's Disease	{ID:0005737; Method: IEA:UniProtKB-SubCell; Description: C:cytoplasm} {ID:0000166; Method: IEA:InterPro; Description: F:nucleotide binding} {ID:0003743; Method: IEA:UniProtKB-KW; Description: F:translation initiation factor activity}
A00729	73.6	3.9e-190	Q4WXL8_ASPFU	AFUA_3G09960	EAL92585.1	436	Neosartorya fumigata	330879	CAUTION: The sequence shown here is derived from an EMBL/GenBank/DDBJ whole genome shotgun (WGS) entry which is preliminary data.	16372009	XP_754623.1, XM_749530.1	{ID:PF01569; Description: PAP2}	humans	vertebrata	infection	Infection	{ID:0016020; Method: IEA:InterPro; Description: C:membrane} {ID:0003824; Method: IEA:InterPro; Description: F:catalytic activity}
A06130	72.9	1.7e-280	HSP90_CANAL	HSP90	CAA56931.1	707	Candida albicans	5476	FUNCTION: Molecular chaperone that promotes the maturation, structural maintenance and proper regulation of specific target proteins involved for instance in cell cycle control and signal transduction. Undergoes a functional cycle that is linked to its ATPase activity. This cycle probably induces conformational changes in the client proteins, thereby causing their activation. Interacts dynamicall…	7591093, 8550228, 15937140, 15123810	XP_720840.1, XM_715747.1, XP_721353.1, XM_716260.1, XP_888823.1, XM_883730.1	{ID:PF02518; Description: HATPase_c} {ID:PF00183; Description: HATPase_c}	Isolated from a wide variety of substrates including humans	animals	invasive candidal disease	invasive candidal disease	{ID:0009986; Method: IDA:CGD; Description: C:cell surface} {ID:0005737; Method: IDA:CGD; Description: C:cytoplasm} {ID:0030446; Method: IDA:CGD; Description: C:hyphal cell wall} {ID:0005624; Method: IDA:CGD; Description: C:membrane fraction} {ID:0005886; Method: IDA:CGD; Description: C:plasma membrane} {ID:0005524; Method: IEA:UniProtKB-KW; Description: F:ATP binding} {ID:0051082; Method: IEA:Int…
A07037	72.6	7.1e-156	Q6XVN4_CRYNV	GNO1	AAP41027.1	383	Cryptococcus neoformans	178876	COFACTOR: Zinc (By similarity).	14614821	Unknown	{ID:PF08240; Description: ADH_N} {ID:PF00107; Description: ADH_N}	humans	vertebrata	cryptococcosis	Cryptococcosis	{ID:0051903; Method: IEA:InterPro; Description: F:S-(hydroxymethyl)glutathione dehydrogenase activity} {ID:0008270; Method: IEA:InterPro; Description: F:zinc ion binding} {ID:0006069; Method: IEA:InterPro; Description: P:ethanol oxidation}
A03270	72.5	7.1e-261	Q4WLS1_ASPFU	AFUA_6G12530	EAL89093.1	767	Neosartorya fumigata	330879	CAUTION: The sequence shown here is derived from an EMBL/GenBank/DDBJ whole genome shotgun (WGS) entry which is preliminary data.	16372009	XP_751131.1, XM_746038.1	{ID:PF00132; Description: Hexapep} {ID:PF00483; Description: Hexapep} {ID:PF02020; Description: NTP_transferase}	humans	vertebrata	infection	Infection	{ID:0016779; Method: IEA:UniProtKB-KW; Description: F:nucleotidyltransferase activity} {ID:0003743; Method: IEA:UniProtKB-KW; Description: F:translation initiation factor activity} {ID:0016070; Method: IEA:InterPro; Description: P:RNA metabolic process}
A03747	72.3	8e-181	ARGJ_AJECN	HCAG_02997	EDN06394.1	471	Ajellomyces capsulata	339724	FUNCTION: Catalyzes two activities which are involved in the cyclic version of arginine biosynthesis: the synthesis of acetylglutamate from glutamate and acetyl-CoA, and of ornithine by transacetylation between acetylornithine and glutamate (By similarity).; CATALYTIC ACTIVITY: N(2)-acetyl-L-ornithine + L-glutamate = L- ornithine + N-acetyl-L-glutamate.; CATALYTIC ACTIVITY: Acetyl-CoA + L-glutama…	19717792	XP_001542826.1, XM_001542776.1	{ID:PF01960; Description: ArgJ}	humans	vertebrata	Darling's disease	Darling's Disease	{ID:0005759; Method: IEA:UniProtKB-SubCell; Description: C:mitochondrial matrix} {ID:0004042; Method: IEA:EC; Description: F:acetyl-CoA:L-glutamate N-acetyltransferase activity} {ID:0004358; Method: IEA:EC; Description: F:glutamate N-acetyltransferase activity} {ID:0006526; Method: IEA:UniProtKB-KW; Description: P:arginine biosynthetic process}
A07064	72.3	2.4e-121	A6R120_AJECN	HCAG_03327	EDN06797.1	376	Ajellomyces capsulata	339724	Unknown	19717792	XP_001541230.1, XM_001541180.1	{ID:PF03452; Description: Anp1}	humans	vertebrata	Darling's disease	Darling's Disease	{ID:0016757; Method: IEA:UniProtKB-KW; Description: F:transferase activity, transferring glycosyl groups}
A03309	72.3	2.4e-204	SUB8_COCP7	CPC735_031240	EER27788.1	497	Coccidioides posadasii	222929	FUNCTION: Secreted subtilisin-like serine protease with keratinolytic activity that contributes to pathogenicity (By similarity).; SUBCELLULAR LOCATION: Secreted (By similarity).; SIMILARITY: Belongs to the peptidase S8 family.; SIMILARITY: Contains 1 peptidase S8 domain.	19717792	XP_003069933.1, XM_003069887.1	{ID:PF05922; Description: Inhibitor_I9} {ID:PF00082; Description: Inhibitor_I9}	humans	vertebrata	coccidiomycosis	Coccidiomycosis	{ID:0005576; Method: IEA:UniProtKB-SubCell; Description: C:extracellular region} {ID:0042802; Method: IEA:InterPro; Description: F:identical protein binding} {ID:0004252; Method: IEA:InterPro; Description: F:serine-type endopeptidase activity} {ID:0043086; Method: IEA:InterPro; Description: P:negative regulation of catalytic activity} {ID:0009405; Method: IEA:UniProtKB-KW; Description: P:pathogen…
A04885	71.8	9.5e-164	C5GYF3_AJEDR	BDCG_09435	EEQ86166.1	380	Ajellomyces dermatitidis	559297	Unknown	Unknown	Unknown	{ID:PF08241; Description: Methyltransf_11} {ID:PF08498; Description: Methyltransf_11}	humans	vertebrata	cutaneous Blastomyces dermatitidis infection	cutaneous Infection	{ID:0008168; Method: IEA:UniProtKB-KW; Description: F:methyltransferase activity} {ID:0006694; Method: IEA:InterPro; Description: P:steroid biosynthetic process}
A02487	71.8	1.5e-112	Q32WF7_PHAND	MDH1	AAX14688.1	266	Phaeosphaeria nodorum	13684	Unknown	16859492	Unknown	{ID:PF00106; Description: adh_short}	Multiple genera of Poaceae and Blysmus compressus (Cyperaceae)	herb	Glume blotch of wheat and other grasses	Glume Blotch	{ID:0005488; Method: IEA:InterPro; Description: F:binding} {ID:0016491; Method: IEA:InterPro; Description: F:oxidoreductase activity}
A07381	71.7	2.2e-67	C5GAK9_AJEDR	BDCG_02048	EEQ86928.1	216	Ajellomyces dermatitidis	559297	Unknown	Unknown	Unknown	{ID:PF00583; Description: Acetyltransf_1}	humans	vertebrata	cutaneous Blastomyces dermatitidis infection	cutaneous Infection	{ID:0008080; Method: IEA:InterPro; Description: F:N-acetyltransferase activity}
A09257	71.4	0	Q8TG14_BOTFU	BCCHSIII	AAM14606.1	911	Botryotinia fuckeliana	40559	Unknown	15153106	Unknown	{ID:PF01644; Description: Chitin_synth_1} {ID:PF08407; Description: Chitin_synth_1}	Various plant families	plants	Grey mould. Parasite or saprophyte	Gray Mould	{ID:0004100; Method: IEA:EC; Description: F:chitin synthase activity} {ID:0006031; Method: IEA:InterPro; Description: P:chitin biosynthetic process}
A04720	71.2	7.7e-250	B0BES2_BOTFU	NOXB	CAP12517.1	581	Botryotinia fuckeliana	40559	SIMILARITY: Contains 1 FAD-binding FR-type domain.; SIMILARITY: Contains 1 ferric oxidoreductase domain.	Unknown	Unknown	{ID:PF08022; Description: FAD_binding_8} {ID:PF01794; Description: FAD_binding_8} {ID:PF08030; Description: Ferric_reduct}	Various plant families	plants	Grey mould. Parasite or saprophyte	Gray Mould	{ID:0016021; Method: IEA:UniProtKB-KW; Description: C:integral to membrane} {ID:0009055; Method: IEA:InterPro; Description: F:electron carrier activity} {ID:0050660; Method: IEA:InterPro; Description: F:flavin adenine dinucleotide binding} {ID:0005506; Method: IEA:InterPro; Description: F:iron ion binding} {ID:0016491; Method: IEA:UniProtKB-KW; Description: F:oxidoreductase activity}
A08158	71.2	7.3e-81	A4R2V5_MAGO7	MGG_02423	EDJ98620.1	214	Magnaporthe oryzae	242507	FUNCTION: Required for the retention of luminal endoplasmic reticulum proteins. Determines the specificity of the luminal ER protein retention system. Also required for normal vesicular traffic through the Golgi (By similarity).; SUBCELLULAR LOCATION: Membrane; Multi-pass membrane protein (By similarity).; SIMILARITY: Belongs to the ERD2 family.	15846337	XP_365721.2, XM_365721.2	{ID:PF00810; Description: ER_lumen_recept}	Poaceae, especially important on Oryzae	herb	Rice blast	Rice Blast	{ID:0005783; Method: IEA:UniProtKB-KW; Description: C:endoplasmic reticulum} {ID:0016021; Method: IEA:UniProtKB-KW; Description: C:integral to membrane} {ID:0046923; Method: IEA:InterPro; Description: F:ER retention sequence binding} {ID:0004872; Method: IEA:UniProtKB-KW; Description: F:receptor activity} {ID:0006621; Method: IEA:InterPro; Description: P:protein retention in ER lumen} {ID:0015031…
A05957	71	1.3e-116	C1G3Y7_PARBD	PADG_01653	EEH45503.1	320	Paracoccidioides brasiliensis	502780	CATALYTIC ACTIVITY: ATP + D-ribose 5-phosphate = AMP + 5-phospho- alpha-D-ribose 1-diphosphate.; SIMILARITY: Belongs to the ribose-phosphate pyrophosphokinase family.	Unknown	Unknown	{ID:PF00156; Description: Pribosyltran}	humans	vertebrata	Paracoccidioidomycosis	Paracoccidioidomycosis	{ID:0016301; Method: IEA:UniProtKB-KW; Description: F:kinase activity} {ID:0000287; Method: IEA:InterPro; Description: F:magnesium ion binding} {ID:0004749; Method: IEA:EC; Description: F:ribose phosphate diphosphokinase activity} {ID:0009116; Method: IEA:InterPro; Description: P:nucleoside metabolic process} {ID:0009156; Method: IEA:InterPro; Description: P:ribonucleoside monophosphate biosynthe…
A08925	70.4	9.4e-129	Q6TFC7_ASPFM	NULL	AAR01218.1	349	Neosartorya fumigata	746128	Unknown	15075281	Unknown	{ID:PF08241; Description: Methyltransf_11}	humans	vertebrata	infection	Infection	{ID:0008168; Method: IEA:InterPro; Description: F:methyltransferase activity}
A08960	70.3	0	Q86ZP4_GIBZA	CPS1	AAP12366.1	1692	Gibberella zeae	5518	Unknown	12730371	Unknown	{ID:PF00501; Description: AMP-binding}	Principal hosts: Poaceae, including Zea mays (corn), Triticum aestivum (wheat), and Oryza sativa (rice). Additional hosts: various plant families	herb	Seedling blight, pre- and post-emergence blight, root and foot rot, brown rot, culm decay, head or kernel blight (scab or ear scab) of cereals. Leaf	Seedling Blight	{ID:0016874; Method: IEA:UniProtKB-KW; Description: F:ligase activity}
A03132	69.9	0	Q9UW03_BOTFU	ATRB	CAB52402.1	1439	Botryotinia fuckeliana	40559	SIMILARITY: Belongs to the ABC transporter superfamily.	11310744	Unknown	{ID:PF01061; Description: ABC2_membrane} {ID:PF00005; Description: ABC2_membrane} {ID:PF06422; Description: ABC_tran}	Various plant families	plants	Grey mould. Parasite or saprophyte	Gray Mould	{ID:0016021; Method: IEA:InterPro; Description: C:integral to membrane} {ID:0005524; Method: IEA:UniProtKB-KW; Description: F:ATP binding} {ID:0042626; Method: IEA:InterPro; Description: F:ATPase activity, coupled to transmembrane movement of substances}
A03649	69.8	3.3e-303	Q4WEM7_ASPFU	AFUA_5G03560	EAL85950.1	715	Neosartorya fumigata	330879	SIMILARITY: Belongs to the class-I aminoacyl-tRNA synthetase family.	16372009	XP_747988.1, XM_742895.1	{ID:PF00749; Description: tRNA-synt_1c} {ID:PF03950; Description: tRNA-synt_1c}	humans	vertebrata	infection	Infection	{ID:0005737; Method: IEA:InterPro; Description: C:cytoplasm} {ID:0005524; Method: IEA:UniProtKB-KW; Description: F:ATP binding} {ID:0004818; Method: IEA:EC; Description: F:glutamate-tRNA ligase activity} {ID:0006424; Method: IEA:InterPro; Description: P:glutamyl-tRNA aminoacylation}
A07648	69.7	1.1e-210	Q6Y392_PHAND	NULL	AAO31597.1	625	Phaeosphaeria nodorum	13684	Unknown	Unknown	Unknown	{ID:PF00854; Description: PTR2}	Multiple genera of Poaceae and Blysmus compressus (Cyperaceae)	herb	Glume blotch of wheat and other grasses	Glume Blotch	{ID:0016020; Method: IEA:InterPro; Description: C:membrane} {ID:0005215; Method: IEA:InterPro; Description: F:transporter activity} {ID:0006857; Method: IEA:InterPro; Description: P:oligopeptide transport}
A03869	69.6	6.5e-129	Q5EMY3_MAGGR	NULL	AAX07670.1	424	Magnaporthe grisea	148305	SIMILARITY: Belongs to the AAA ATPase family.	Unknown	Unknown	{ID:PF00004; Description: AAA}	Digitaria (Poaceae)	herb	Leaf spot	Leaf Spot	{ID:0005524; Method: IEA:UniProtKB-KW; Description: F:ATP binding} {ID:0017111; Method: IEA:InterPro; Description: F:nucleoside-triphosphatase activity}
A03829	69.5	3.4e-230	Q1L2E2_PHAND	ALS1	AAZ95011.1	619	Phaeosphaeria nodorum	13684	COFACTOR: Pyridoxal phosphate (By similarity).; SIMILARITY: Belongs to the class-II pyridoxal-phosphate-dependent aminotransferase family.	16622070	Unknown	{ID:PF00155; Description: Aminotran_1_2}	Multiple genera of Poaceae and Blysmus compressus (Cyperaceae)	herb	Glume blotch of wheat and other grasses	Glume Blotch	{ID:0003870; Method: IEA:InterPro; Description: F:5-aminolevulinate synthase activity} {ID:0030170; Method: IEA:InterPro; Description: F:pyridoxal phosphate binding} {ID:0016769; Method: IEA:InterPro; Description: F:transferase activity, transferring nitrogenous groups} {ID:0033014; Method: IEA:InterPro; Description: P:tetrapyrrole biosynthetic process}
A00946	69.3	0	Q2V086_GLOLA	CLASSD1	BAE66713.1	956	Glomerella lagenarium	5462	Unknown	17542924	Unknown	{ID:PF00773; Description: RNB}	melons,cucumber	herb	anthracnose fruit rot	Anthracnose	{ID:0004540; Method: IEA:InterPro; Description: F:ribonuclease activity} {ID:0003723; Method: IEA:InterPro; Description: F:RNA binding}
A01741	69.2	0	Q8TGV2_EXODE	CHS5	AAL79830.2	1885	Exophiala dermatitidis	5970	SIMILARITY: Contains 1 cytochrome b5 heme-binding domain.	14871935	Unknown	{ID:PF03142; Description: Chitin_synth_2} {ID:PF00173; Description: Chitin_synth_2} {ID:PF08766; Description: Cyt-b5} {ID:PF00063; Description: DEK_C}	humans	vertebrata	infection	Infection	{ID:0016459; Method: IEA:InterPro; Description: C:myosin complex} {ID:0005524; Method: IEA:InterPro; Description: F:ATP binding} {ID:0020037; Method: IEA:InterPro; Description: F:heme binding} {ID:0003774; Method: IEA:InterPro; Description: F:motor activity} {ID:0016758; Method: IEA:InterPro; Description: F:transferase activity, transferring hexosyl groups}
A03887	68.6	0	Q5YCX0_FUSOX	CHS2	AAT77182.1	1041	Fusarium oxysporum	59765	Unknown	15470098	Unknown	{ID:PF01644; Description: Chitin_synth_1} {ID:PF08407; Description: Chitin_synth_1}	Multiple genera in multiple families	plants	Blights, wilts, rots of various sorts	Blight	{ID:0004100; Method: IEA:InterPro; Description: F:chitin synthase activity} {ID:0006031; Method: IEA:InterPro; Description: P:chitin biosynthetic process}
A01936	67.8	9.9e-78	Q9UVQ4_CRYNE	RAS1	AAD55937.1	210	Cryptococcus neoformans	5207	Unknown	10792722	Unknown	{ID:PF00071; Description: Ras}	humans	vertebrata	cryptococcosis	Cryptococcosis	{ID:0005622; Method: IEA:InterPro; Description: C:intracellular} {ID:0016020; Method: IEA:InterPro; Description: C:membrane} {ID:0005525; Method: IEA:UniProtKB-KW; Description: F:GTP binding} {ID:0003924; Method: IEA:InterPro; Description: F:GTPase activity} {ID:0007264; Method: IEA:InterPro; Description: P:small GTPase mediated signal transduction}
A02445	67.7	5.8e-185	Q59RQ6_CANAL	LPD1	EAK93145.1	491	Candida albicans	5476	CATALYTIC ACTIVITY: Protein N(6)-(dihydrolipoyl)lysine + NAD(+) = protein N(6)-(lipoyl)lysine + NADH.; COFACTOR: Binds 1 FAD per subunit (By similarity).; MISCELLANEOUS: The active site is a redox-active disulfide bond (By similarity).; SIMILARITY: Belongs to the class-I pyridine nucleotide-disulfide oxidoreductase family.; CAUTION: The sequence shown here is derived from an EMBL/GenBank/DDBJ who…	15123810	XP_712334.1, XM_707241.1, XP_712370.1, XM_707277.1	{ID:PF00070; Description: Pyr_redox} {ID:PF07992; Description: Pyr_redox} {ID:PF02852; Description: Pyr_redox_2}	Isolated from a wide variety of substrates including humans	animals	invasive candidal disease	invasive candidal disease	{ID:0005737; Method: IEA:InterPro; Description: C:cytoplasm} {ID:0005625; Method: IDA:CGD; Description: C:soluble fraction} {ID:0004148; Method: IEA:EC; Description: F:dihydrolipoyl dehydrogenase activity} {ID:0050660; Method: IEA:InterPro; Description: F:flavin adenine dinucleotide binding} {ID:0045454; Method: IEA:InterPro; Description: P:cell redox homeostasis} {ID:0009405; Description: P:path…
A04094	67.6	8.5e-176	C1GDU0_PARBD	PADG_05426	EEH49347.1	411	Paracoccidioides brasiliensis	502780	Unknown	Unknown	Unknown	{ID:PF01793; Description: Glyco_transf_15}	humans	vertebrata	Paracoccidioidomycosis	Paracoccidioidomycosis	{ID:0016020; Method: IEA:InterPro; Description: C:membrane} {ID:0000030; Method: IEA:InterPro; Description: F:mannosyltransferase activity} {ID:0006486; Method: IEA:InterPro; Description: P:protein glycosylation}
A07683	67.2	7.9e-151	C0SHF9_PARBP	PABG_07114	EEH17027.1	421	Paracoccidioides brasiliensis	482561	SIMILARITY: Belongs to the thiolase family.	Unknown	Unknown	{ID:PF02803; Description: Thiolase_C} {ID:PF00108; Description: Thiolase_C}	humans	vertebrata	Paracoccidioidomycosis	Paracoccidioidomycosis	{ID:0016747; Method: IEA:InterPro; Description: F:transferase activity, transferring acyl groups other than amino-acyl groups}
A10042	67.2	6.7e-158	Q00LS5_PHAND	CPKA	ABD59786.1	408	Phaeosphaeria nodorum	13684	SIMILARITY: Contains 1 protein kinase domain.	17020577	Unknown	{ID:PF00069; Description: Pkinase}	Multiple genera of Poaceae and Blysmus compressus (Cyperaceae)	herb	Glume blotch of wheat and other grasses	Glume Blotch	{ID:0005524; Method: IEA:UniProtKB-KW; Description: F:ATP binding} {ID:0004674; Method: IEA:UniProtKB-KW; Description: F:protein serine/threonine kinase activity}
A03451	67	8.2e-292	Q156F4_BOTFU	NULL	ABG25559.1	727	Botryotinia fuckeliana	40559	Unknown	16946258	Unknown	{ID:PF01204; Description: Trehalase} {ID:PF07492; Description: Trehalase}	Various plant families	plants	Grey mould. Parasite or saprophyte	Gray Mould	{ID:0005737; Method: IEA:InterPro; Description: C:cytoplasm} {ID:0004555; Method: IEA:InterPro; Description: F:alpha,alpha-trehalase activity} {ID:0005509; Method: IEA:InterPro; Description: F:calcium ion binding} {ID:0005993; Method: IEA:InterPro; Description: P:trehalose catabolic process}
A07294	66.7	1.2e-31	Q2Q466_MAGGR	MNH6	ABB30152.1	101	Magnaporthe grisea	148305	Unknown	17644013	Unknown	{ID:PF00505; Description: HMG_box}	Digitaria (Poaceae)	herb	Leaf spot	Leaf Spot	{ID:0003677; Method: IEA:UniProtKB-KW; Description: F:DNA binding}
A05658	66.4	9e-138	Q9C4A1_9PLEO	ACPG-1	BAB32923.1	379	Alternaria citri	135859	SIMILARITY: Belongs to the glycosyl hydrolase 28 family.	11386370	Unknown	{ID:PF00295; Description: Glyco_hydro_28}	Multiple genera in multiple families especially Carica papaya (Caricaceae), Citrus spp	herb	Blossom end rot, leaf and fruit spot, fruit rot, etc	Blosson-end-rot	{ID:0004650; Method: IEA:EC; Description: F:polygalacturonase activity} {ID:0005975; Method: IEA:InterPro; Description: P:carbohydrate metabolic process} {ID:0007047; Method: IEA:UniProtKB-KW; Description: P:cellular cell wall organization}
A09964	66.1	4.1e-163	Q5AG40_CANAL	VPS4	EAL01811.1	439	Candida albicans	5476	SIMILARITY: Belongs to the AAA ATPase family.	15123810	XP_720644.1, XM_715551.1	{ID:PF00004; Description: AAA} {ID:PF04212; Description: AAA} {ID:PF09336; Description: MIT}	Isolated from a wide variety of substrates including humans	animals	invasive candidal disease	invasive candidal disease	{ID:0005524; Method: IEA:UniProtKB-KW; Description: F:ATP binding} {ID:0017111; Method: IEA:InterPro; Description: F:nucleoside-triphosphatase activity} {ID:0030448; Method: IMP:CGD; Description: P:hyphal growth} {ID:0045324; Method: IMP:CGD; Description: P:late endosome to vacuole transport} {ID:0009405; Method: IMP:CGD; Description: P:pathogenesis} {ID:0009306; Method: IMP:CGD; Description: P:p…
A03716	66.1	1.6e-162	Q4WES1_ASPFU	AFUA_5G04000	EAL85906.1	435	Neosartorya fumigata	330879	CAUTION: The sequence shown here is derived from an EMBL/GenBank/DDBJ whole genome shotgun (WGS) entry which is preliminary data.	16372009	XP_747944.1, XM_742851.1	{ID:PF08772; Description: NOB1_Zn_bind}	humans	vertebrata	infection	Infection	{ID:0000502; Method: IEA:UniProtKB-KW; Description: C:proteasome complex}
A04031	66	4.1e-186	Q4WHH1_ASPFU	AFUA_2G05420	EAL87634.1	717	Neosartorya fumigata	330879	CAUTION: The sequence shown here is derived from an EMBL/GenBank/DDBJ whole genome shotgun (WGS) entry which is preliminary data.	16372009	XP_749672.1, XM_744579.1	{ID:PF08159; Description: NUC153}	humans	vertebrata	infection	Infection	{ID:0005634; Method: IEA:InterPro; Description: C:nucleus}
A09417	65.9	9.4e-129	Q4WKJ9_ASPFU	AFUA_1G02210	EAL87933.1	376	Neosartorya fumigata	330879	CAUTION: The sequence shown here is derived from an EMBL/GenBank/DDBJ whole genome shotgun (WGS) entry which is preliminary data.	16372009	XP_749971.1, XM_744878.1	{ID:PF04427; Description: Brix}	humans	vertebrata	infection	Infection
A08244	65.5	1.4e-106	C5GNK0_AJEDR	BDCG_06357	EEQ91237.1	415	Ajellomyces dermatitidis	559297	Unknown	Unknown	Unknown	{ID:PF00096; Description: zf-C2H2}	humans	vertebrata	cutaneous Blastomyces dermatitidis infection	cutaneous Infection	{ID:0005622; Method: IEA:InterPro; Description: C:intracellular} {ID:0003676; Method: IEA:InterPro; Description: F:nucleic acid binding} {ID:0008270; Method: IEA:InterPro; Description: F:zinc ion binding}
A00576	65.3	2.4e-216	C5G9E7_AJEDR	BDCG_00353	EEQ83548.1	744	Ajellomyces dermatitidis	559297	Unknown	Unknown	Unknown	{ID:PF00076; Description: RRM_1}	humans	vertebrata	cutaneous Blastomyces dermatitidis infection	cutaneous Infection	{ID:0003676; Method: IEA:InterPro; Description: F:nucleic acid binding} {ID:0000166; Method: IEA:InterPro; Description: F:nucleotide binding}
A01515	65.3	4.7e-176	Q4JEX9_TRIRU	NULL	AAQ18216.1	489	Trichophyton rubrum	5551	Unknown	15980358	Unknown	{ID:PF01266; Description: DAO} {ID:PF08491; Description: DAO}	humans	vertebrata	infection	Infection	{ID:0016021; Method: IEA:InterPro; Description: C:integral to membrane} {ID:0050660; Method: IEA:InterPro; Description: F:flavin adenine dinucleotide binding} {ID:0004506; Method: IEA:InterPro; Description: F:squalene monooxygenase activity}
A04039	65.3	3.1e-67	Q875L5_USTMD	RAS2	AAO19639.1	192	Ustilago maydis	5270	Unknown	12796306	Unknown	{ID:PF00071; Description: Ras}	Euchlaena spp., Zea spp. (Poaceae)	herb	Smut. Corn smut	Smut	{ID:0005622; Method: IEA:InterPro; Description: C:intracellular} {ID:0016020; Method: IEA:InterPro; Description: C:membrane} {ID:0005525; Method: IEA:UniProtKB-KW; Description: F:GTP binding} {ID:0003924; Method: IEA:InterPro; Description: F:GTPase activity} {ID:0007264; Method: IEA:InterPro; Description: P:small GTPase mediated signal transduction}
A05062	65	2.6e-124	O00094_FUSOX	PG1	AAC05015.1	370	Fusarium oxysporum	59765	SIMILARITY: Belongs to the glycosyl hydrolase 28 family.	9450333	Unknown	{ID:PF00295; Description: Glyco_hydro_28}	Multiple genera in multiple families	plants	Blights, wilts, rots of various sorts	Blight	{ID:0004650; Method: IEA:EC; Description: F:polygalacturonase activity} {ID:0005975; Method: IEA:InterPro; Description: P:carbohydrate metabolic process} {ID:0007047; Method: IEA:UniProtKB-KW; Description: P:cellular cell wall organization}
A03454	64.7	1.5e-207	Q59RB8_CANAL	ICL1	EAK93009.1	550	Candida albicans	5476	SIMILARITY: Belongs to the isocitrate lyase/PEP mutase superfamily. Isocitrate lyase family.	15123810	XP_712202.1, XM_707109.1, XP_712232.1, XM_707139.1	{ID:PF00463; Description: ICL}	Isolated from a wide variety of substrates including humans	animals	invasive candidal disease	invasive candidal disease	{ID:0005777; Method: IDA:CGD; Description: C:peroxisome} {ID:0004451; Method: IEA:InterPro; Description: F:isocitrate lyase activity} {ID:0006097; Method: IMP:CGD; Description: P:glyoxylate cycle} {ID:0009405; Method: IMP:CGD; Description: P:pathogenesis}
A07428	64.6	3.1e-192	Q5XTQ5_BOTFU	FRT1	AAU87358.1	615	Botryotinia fuckeliana	40559	SIMILARITY: Belongs to the major facilitator superfamily. Sugar transporter (TC 2.A.1.1) family.	15950157	Unknown	{ID:PF00083; Description: Sugar_tr}	Various plant families	plants	Grey mould. Parasite or saprophyte	Gray Mould	{ID:0016021; Method: IEA:UniProtKB-KW; Description: C:integral to membrane} {ID:0022891; Method: IEA:InterPro; Description: F:substrate-specific transmembrane transporter activity}
A01978	64.4	2.9e-206	F5HAA8_CRYNB	CNBH3420	EAL19243.1	551	Cryptococcus neoformans	283643	CAUTION: The sequence shown here is derived from an EMBL/GenBank/DDBJ whole genome shotgun (WGS) entry which is preliminary data.	15653466	XP_773890.1, XM_768797.1	{ID:PF01293; Description: PEPCK_ATP}	humans	vertebrata	cryptococcosis	Cryptococcosis	{ID:0005737; Method: IEA:HAMAP; Description: C:cytoplasm} {ID:0005524; Method: IEA:HAMAP; Description: F:ATP binding} {ID:0004612; Method: IEA:HAMAP; Description: F:phosphoenolpyruvate carboxykinase (ATP) activity} {ID:0006094; Method: IEA:HAMAP; Description: P:gluconeogenesis}
A07044	64.2	2.4e-131	OPSB_ASPFU	OPSB	EAL85504.1	485	Neosartorya fumigata	330879	FUNCTION: Probable GPI-anchored aspartic-type endopeptidase which contributes to virulence (By similarity).; SUBCELLULAR LOCATION: Cell membrane; Lipid-anchor, GPI-anchor (Potential).; SIMILARITY: Belongs to the peptidase A1 family.	16372009	XP_747542.1, XM_742449.1	{ID:PF00026; Description: Asp}	humans	vertebrata	infection	Infection	{ID:0031225; Method: IEA:UniProtKB-KW; Description: C:anchored to membrane} {ID:0005886; Method: IEA:UniProtKB-SubCell; Description: C:plasma membrane} {ID:0004190; Method: IEA:UniProtKB-KW; Description: F:aspartic-type endopeptidase activity} {ID:0009405; Method: IEA:UniProtKB-KW; Description: P:pathogenesis} {ID:0006508; Method: IEA:InterPro; Description: P:proteolysis}
A06236	63.5	1.7e-116	Q59KY8_CANAL	SIT4	EAK91146.1	314	Candida albicans	5476	CATALYTIC ACTIVITY: A phosphoprotein + H(2)O = a protein + phosphate.; SIMILARITY: Belongs to the PPP phosphatase family.; CAUTION: The sequence shown here is derived from an EMBL/GenBank/DDBJ whole genome shotgun (WGS) entry which is preliminary data.	15123810	XP_710408.1, XM_705316.1, XP_710419.1, XM_705327.1	{ID:PF00149; Description: Metallophos}	Isolated from a wide variety of substrates including humans	animals	invasive candidal disease	invasive candidal disease	{ID:0004722; Method: IGI:CGD; Description: F:protein serine/threonine phosphatase activity} {ID:0030448; Method: IMP:CGD; Description: P:hyphal growth} {ID:0009405; Method: IMP:CGD; Description: P:pathogenesis} {ID:0006468; Method: IGI:CGD; Description: P:protein phosphorylation} {ID:0031929; Method: IGI:CGD; Description: P:TOR signaling cascade}
A04186	63.5	2.8e-55	CANB_CRYNB	CNB1	EAL20994.1	175	Cryptococcus neoformans	283643	FUNCTION: Regulatory subunit of calcineurin, a calcium-dependent, calmodulin stimulated protein phosphatase. Confers calcium sensitivity. Plays a central role in virulence and antifungal drug action (By similarity).; SUBUNIT: Composed of a catalytic subunit (A) and a regulatory subunit (B) (By similarity).; MISCELLANEOUS: This protein has four functional calcium-binding sites (By similarity).; SI…	15653466	XP_775641.1, XM_770548.1	{ID:PF00036; Description: efhand}	humans	vertebrata	cryptococcosis	Cryptococcosis	{ID:0009405; Method: IEA:UniProtKB-KW; Description: P:pathogenesis}
A05828	63.4	1.8e-126	Q59ZI9_CANAL	CKA2	EAK95849.1	329	Candida albicans	5476	SIMILARITY: Belongs to the protein kinase superfamily.; CAUTION: The sequence shown here is derived from an EMBL/GenBank/DDBJ whole genome shotgun (WGS) entry which is preliminary data.	15123810	XP_714889.1, XM_709796.1, XP_714952.1, XM_709859.1	{ID:PF00069; Description: Pkinase}	Isolated from a wide variety of substrates including humans	animals	invasive candidal disease	invasive candidal disease	{ID:0005524; Method: IEA:UniProtKB-KW; Description: F:ATP binding} {ID:0004674; Method: IEA:UniProtKB-KW; Description: F:protein serine/threonine kinase activity} {ID:0019722; Method: IGI:CGD; Description: P:calcium-mediated signaling} {ID:0009405; Method: IMP:CGD; Description: P:pathogenesis} {ID:0042493; Method: IMP:CGD; Description: P:response to drug} {ID:0006979; Method: IMP:CGD; Description…
A07734	63.3	0	SEC31_COCIM	SEC31	EAS34096.1	1261	Coccidioides immitis	246410	FUNCTION: Component of the coat protein complex II (COPII) which promotes the formation of transport vesicles from the endoplasmic reticulum (ER). The coat has two main functions, the physical deformation of the endoplasmic reticulum membrane into vesicles and the selection of cargo molecules (By similarity).; SUBUNIT: The COPII coat is composed of at least 5 proteins: the SEC23/24 complex, the S…	19717792	XP_001245679.1, XM_001245678.1	{ID:PF07304; Description: SRA1} {ID:PF00400; Description: SRA1}	humans	vertebrata	coccidioidomycosis	Coccidiomycosis	{ID:0005789; Method: IEA:UniProtKB-SubCell; Description: C:endoplasmic reticulum membrane} {ID:0012507; Method: IEA:UniProtKB-SubCell; Description: C:ER to Golgi transport vesicle membrane} {ID:0015031; Method: IEA:UniProtKB-KW; Description: P:protein transport} {ID:0016192; Method: IEA:UniProtKB-KW; Description: P:vesicle-mediated transport}
A09444	63.2	4.3e-186	Q5APD4_CANAL	CFA1	EAL04623.1	513	Candida albicans	5476	CAUTION: The sequence shown here is derived from an EMBL/GenBank/DDBJ whole genome shotgun (WGS) entry which is preliminary data.	15123810	XP_723327.1, XM_718234.1, XP_723517.1, XM_718424.1	{ID:PF02353; Description: CMAS}	Isolated from a wide variety of substrates including humans	animals	invasive candidal disease	invasive candidal disease	{ID:0005886; Method: IDA:CGD; Description: C:plasma membrane} {ID:0008168; Method: IMP:CGD; Description: F:methyltransferase activity} {ID:0006679; Method: IMP:CGD; Description: P:glucosylceramide biosynthetic process} {ID:0009405; Method: IMP:CGD; Description: P:pathogenesis}
A03836	63.2	2.6e-190	Q8NK75_GLOLA	CST1	BAC11803.1	697	Glomerella lagenarium	5462	Unknown	Unknown	Unknown	{ID:PF02200; Description: STE} {ID:PF00096; Description: STE}	melons,cucumber	herb	anthracnose fruit rot	Anthracnose	{ID:0005634; Method: IEA:InterPro; Description: C:nucleus} {ID:0003676; Method: IEA:InterPro; Description: F:nucleic acid binding} {ID:0003700; Method: IEA:InterPro; Description: F:sequence-specific DNA binding transcription factor activity} {ID:0008270; Method: IEA:InterPro; Description: F:zinc ion binding}
A07448	62.9	5.9e-287	Q9C476_CLAFU	CAT-2	AAG53519.1	745	Cladosporium fulvum	5499	FUNCTION: Occurs in almost all aerobically respiring organisms and serves to protect cells from the toxic effects of hydrogen peroxide (By similarity).; CATALYTIC ACTIVITY: 2 H(2)O(2) = O(2) + 2 H(2)O.; SIMILARITY: Belongs to the catalase family.	11121097	Unknown	{ID:PF00199; Description: Catalase} {ID:PF06628; Description: Catalase} {ID:PF01965; Description: Catalase-rel}	Lycopersicon esculentum (Solanaceae)	xyloid	Leaf mold of tomato	Leaf Mold	{ID:0004096; Method: IEA:EC; Description: F:catalase activity} {ID:0020037; Method: IEA:InterPro; Description: F:heme binding} {ID:0042744; Method: IEA:UniProtKB-KW; Description: P:hydrogen peroxide catabolic process}
A04742	62.9	4.9e-145	C5MK57_MYCGR	STE7	ACR82519.1	458	Mycosphaerella graminicola	54734	Unknown	Unknown	Unknown	{ID:PF00069; Description: Pkinase}	Triticum and possibly a few other grasses	herb	Leaf spot or speckled leaf blotch of wheat	Leaf Spot	{ID:0005524; Method: IEA:UniProtKB-KW; Description: F:ATP binding} {ID:0004674; Method: IEA:InterPro; Description: F:protein serine/threonine kinase activity}
A04171	62.7	0	O60034_BOTFU	NULL	CAA93142.1	1562	Botryotinia fuckeliana	40559	SIMILARITY: Belongs to the ABC transporter superfamily.	9180695	Unknown	{ID:PF01061; Description: ABC2_membrane} {ID:PF00005; Description: ABC2_membrane} {ID:PF06422; Description: ABC_tran}	Various plant families	plants	Grey mould. Parasite or saprophyte	Gray Mould	{ID:0016021; Method: IEA:InterPro; Description: C:integral to membrane} {ID:0005524; Method: IEA:UniProtKB-KW; Description: F:ATP binding} {ID:0042626; Method: IEA:InterPro; Description: F:ATPase activity, coupled to transmembrane movement of substances}
A10027	62.7	2.4e-203	SED1_ASPFU	SED1	CAE51075.1	644	Neosartorya fumigata	330879	FUNCTION: Secreted tripeptidyl-peptidase which degrades proteins at acidic pHs and is involved in virulence.; CATALYTIC ACTIVITY: Release of an N-terminal tripeptide from a polypeptide.; COFACTOR: Binds 1 calcium ion per subunit (By similarity).; BIOPHYSICOCHEMICAL PROPERTIES: pH dependence: Optimum pH is about 5.5;; SUBCELLULAR LOCATION: Secreted, extracellular space (By similarity).; PTM: N-gly…	16517617, 16372009	XP_750914.1, XM_745821.1	{ID:PF00082; Description: Peptidase_S8} {ID:PF09286; Description: Peptidase_S8}	humans	vertebrata	infection	Infection	{ID:0005615; Method: IEA:UniProtKB-SubCell; Description: C:extracellular space} {ID:0046872; Method: IEA:UniProtKB-KW; Description: F:metal ion binding} {ID:0004252; Method: IEA:InterPro; Description: F:serine-type endopeptidase activity} {ID:0009405; Method: IEA:UniProtKB-KW; Description: P:pathogenesis} {ID:0006508; Method: IEA:InterPro; Description: P:proteolysis}
A02138	62.4	3.8e-118	Q696X2_PHAND	GLO1	AAT73077.1	321	Phaeosphaeria nodorum	13684	Unknown	15205912	Unknown	{ID:PF00903; Description: Glyoxalase}	Multiple genera of Poaceae and Blysmus compressus (Cyperaceae)	herb	Glume blotch of wheat and other grasses	Glume Blotch	{ID:0004462; Method: IEA:EC; Description: F:lactoylglutathione lyase activity} {ID:0046872; Method: IEA:InterPro; Description: F:metal ion binding}
A02204	62.3	8.9e-246	C5GH04_AJEDR	BDCG_03519	EEQ88399.1	772	Ajellomyces dermatitidis	559297	SIMILARITY: Belongs to the DEAD box helicase family.	Unknown	Unknown	{ID:PF00270; Description: DEAD} {ID:PF00271; Description: DEAD}	humans	vertebrata	cutaneous Blastomyces dermatitidis infection	cutaneous Infection	{ID:0005524; Method: IEA:UniProtKB-KW; Description: F:ATP binding} {ID:0008026; Method: IEA:InterPro; Description: F:ATP-dependent helicase activity} {ID:0003676; Method: IEA:InterPro; Description: F:nucleic acid binding}
A01797	62	9.8e-223	Q4WZG4_ASPFU	AFUA_2G17050	EAL94001.1	692	Neosartorya fumigata	330879	CAUTION: The sequence shown here is derived from an EMBL/GenBank/DDBJ whole genome shotgun (WGS) entry which is preliminary data.	16372009	XP_756039.1, XM_750946.1	{ID:PF03914; Description: CBF} {ID:PF07540; Description: CBF}	humans	vertebrata	infection	Infection
A09486	61.9	2.8e-182	A4ULI4_MYCGR	CYP51	ABO93363.1	517	Mycosphaerella graminicola	54734	COFACTOR: Heme group (By similarity).; SIMILARITY: Belongs to the cytochrome P450 family.	Unknown	Unknown	{ID:PF00067; Description: p450}	Triticum and possibly a few other grasses	herb	Leaf spot or speckled leaf blotch of wheat	Leaf Spot	{ID:0009055; Method: IEA:InterPro; Description: F:electron carrier activity} {ID:0020037; Method: IEA:InterPro; Description: F:heme binding} {ID:0008168; Method: IEA:UniProtKB-KW; Description: F:methyltransferase activity} {ID:0004497; Method: IEA:InterPro; Description: F:monooxygenase activity} {ID:0016705; Method: IEA:InterPro; Description: F:oxidoreductase activity, acting on paired donors, wi…
A04956	61.8	4.8e-196	Q5XTQ4_BOTFU	LIP1	AAU87359.1	574	Botryotinia fuckeliana	40559	Unknown	Unknown	Unknown	{ID:PF00135; Description: COesterase}	Various plant families	plants	Grey mould. Parasite or saprophyte	Gray Mould	{ID:0004806; Method: IEA:EC; Description: F:triglyceride lipase activity}
A08400	61.8	2.7e-174	CATA_CANAL	CTA1	AAC39448.1	487	Candida albicans	5476	FUNCTION: Occurs in almost all aerobically respiring organisms and serves to protect cells from the toxic effects of hydrogen peroxide. Required for hyphal growth.; CATALYTIC ACTIVITY: 2 H(2)O(2) = O(2) + 2 H(2)O.; COFACTOR: Heme group.; SUBUNIT: Homotetramer (By similarity).; SUBCELLULAR LOCATION: Peroxisome (By similarity).; SIMILARITY: Belongs to the catalase family.	9573075, 18352908, 15123810	XP_718734.1, XM_713641.1, XP_718818.1, XM_713725.1	{ID:PF00199; Description: Catalase} {ID:PF06628; Description: Catalase}	Isolated from a wide variety of substrates including humans	animals	invasive candidal disease	invasive candidal disease	{ID:0009277; Method: IDA:CGD; Description: C:fungal-type cell wall} {ID:0005777; Method: IEA:UniProtKB-SubCell; Description: C:peroxisome} {ID:0004096; Method: IDA:CGD; Description: F:catalase activity} {ID:0020037; Method: IEA:InterPro; Description: F:heme binding} {ID:0005515; Method: IPI:CGD; Description: F:protein binding} {ID:0042744; Method: IMP:CGD; Description: P:hydrogen peroxide catabol…
A03607	61.5	0	O59897_ASPFM	ALB1	AAC39471.1	2146	Neosartorya fumigata	746128	Unknown	9620950, 10515939	Unknown	{ID:PF00698; Description: Acyl_transf_1} {ID:PF00109; Description: Acyl_transf_1} {ID:PF02801; Description: ketoacyl-synt} {ID:PF00550; Description: Ketoacyl-synt_C} {ID:PF00975; Description: PP-binding}	humans	vertebrata	infection	Infection	{ID:0000036; Method: IEA:InterPro; Description: F:acyl carrier activity} {ID:0004014; Method: IEA:InterPro; Description: F:adenosylmethionine decarboxylase activity} {ID:0048037; Method: IEA:InterPro; Description: F:cofactor binding} {ID:0016788; Method: IEA:InterPro; Description: F:hydrolase activity, acting on ester bonds} {ID:0031177; Method: IEA:InterPro; Description: F:phosphopantetheine bin…
A04225	61.4	6.4e-184	Q4WXC5_ASPFU	AFUA_3G09020	EAL92678.1	522	Neosartorya fumigata	330879	SIMILARITY: Belongs to the eukaryotic-type primase small subunit family.	16372009	XP_754716.1, XM_749623.1	{ID:PF01896; Description: DNA_primase_S}	humans	vertebrata	infection	Infection	{ID:0005658; Method: IEA:UniProtKB-KW; Description: C:alpha DNA polymerase:primase complex} {ID:0003896; Method: IEA:InterPro; Description: F:DNA primase activity} {ID:0006269; Method: IEA:UniProtKB-KW; Description: P:DNA replication, synthesis of RNA primer}
A09528	61.3	0	Q96VL9_BOTFU	BCATRD	CAC41639.1	1501	Botryotinia fuckeliana	40559	SIMILARITY: Belongs to the ABC transporter superfamily.	Unknown	Unknown	{ID:PF01061; Description: ABC2_membrane} {ID:PF00005; Description: ABC2_membrane} {ID:PF06422; Description: ABC_tran}	Various plant families	plants	Grey mould. Parasite or saprophyte	Gray Mould	{ID:0016021; Method: IEA:InterPro; Description: C:integral to membrane} {ID:0005524; Method: IEA:UniProtKB-KW; Description: F:ATP binding} {ID:0042626; Method: IEA:InterPro; Description: F:ATPase activity, coupled to transmembrane movement of substances}
A03720	61.3	0	Q874F3_MAGGR	ABC2	BAC67162.1	1484	Magnaporthe grisea	148305	SIMILARITY: Belongs to the ABC transporter superfamily.	Unknown	Unknown	{ID:PF01061; Description: ABC2_membrane} {ID:PF00005; Description: ABC2_membrane} {ID:PF06422; Description: ABC_tran}	Digitaria (Poaceae)	herb	Leaf spot	Leaf Spot	{ID:0016021; Method: IEA:InterPro; Description: C:integral to membrane} {ID:0005524; Method: IEA:UniProtKB-KW; Description: F:ATP binding} {ID:0042626; Method: IEA:InterPro; Description: F:ATPase activity, coupled to transmembrane movement of substances}
A02073	61.2	3.9e-113	C5GU56_AJEDR	BDCG_08122	EEQ84853.1	347	Ajellomyces dermatitidis	559297	Unknown	Unknown	Unknown	{ID:PF01379; Description: Porphobil_deam} {ID:PF03900; Description: Porphobil_deam}	humans	vertebrata	cutaneous Blastomyces dermatitidis infection	cutaneous Infection	{ID:0004418; Method: IEA:InterPro; Description: F:hydroxymethylbilane synthase activity} {ID:0018160; Method: IEA:InterPro; Description: P:peptidyl-pyrromethane cofactor linkage} {ID:0033014; Method: IEA:InterPro; Description: P:tetrapyrrole biosynthetic process}
A09914	61.2	4.3e-115	CDC10_CANAL	CDC10	CAA81090.1	357	Candida albicans	5476	FUNCTION: Plays a role in the cell cycle. Involved in the formation of the ring of filaments in the neck region at the mother-bud junction during mitosis.; SUBCELLULAR LOCATION: Bud neck (By similarity). Note=Present at the bud neck during cell division (By similarity).; DEVELOPMENTAL STAGE: Expressed at higher levels in cells growing as hyphae than in those growing as budding yeasts.; SIMILARITY…	8152419, 15123810	XP_717411.1, XM_712318.1, XP_717505.1, XM_712412.1	{ID:PF00735; Description: Septin}	Isolated from a wide variety of substrates including humans	animals	invasive candidal disease	invasive candidal disease	{ID:0030428; Method: IDA:CGD; Description: C:cell septum} {ID:0000144; Method: IDA:CGD; Description: C:cellular bud neck septin ring} {ID:0001411; Method: IDA:CGD; Description: C:hyphal tip} {ID:0000131; Method: IDA:CGD; Description: C:incipient cellular bud site} {ID:0031105; Method: IEA:InterPro; Description: C:septin complex} {ID:0005525; Method: IEA:UniProtKB-KW; Description: F:GTP binding} {…
A03872	61.2	9.6e-289	A6N6J8_FUSOX	CTF1	ABR12478.1	903	Fusarium oxysporum	5507	SIMILARITY: Contains 1 Zn(2)-C6 fungal-type DNA-binding domain.	18705871	Unknown	{ID:PF04082; Description: Fungal_trans} {ID:PF00172; Description: Fungal_trans}	Multiple genera in multiple families	plants	Blights, wilts, rots of various sorts	Blight	{ID:0005634; Method: IEA:UniProtKB-KW; Description: C:nucleus} {ID:0003677; Method: IEA:UniProtKB-KW; Description: F:DNA binding} {ID:0003700; Method: IEA:InterPro; Description: F:sequence-specific DNA binding transcription factor activity} {ID:0008270; Method: IEA:InterPro; Description: F:zinc ion binding}
A01281	61.1	1.2e-118	O94100_BOTFU	BCPGA1	AAC64374.1	382	Botryotinia fuckeliana	40559	SIMILARITY: Belongs to the glycosyl hydrolase 28 family.	9768518	Unknown	{ID:PF00295; Description: Glyco_hydro_28}	Various plant families	plants	Grey mould. Parasite or saprophyte	Gray Mould	{ID:0004650; Method: IEA:InterPro; Description: F:polygalacturonase activity} {ID:0005975; Method: IEA:InterPro; Description: P:carbohydrate metabolic process} {ID:0007047; Method: IEA:UniProtKB-KW; Description: P:cellular cell wall organization}
A05856	61	1e-185	Q9P8L8_BOTFU	BCMFS1	AAF64435.2	598	Botryotinia fuckeliana	40559	Unknown	11374155, 12324349	Unknown	{ID:PF07690; Description: MFS_1}	Various plant families	plants	Grey mould. Parasite or saprophyte	Gray Mould	{ID:0016021; Method: IEA:InterPro; Description: C:integral to membrane} {ID:0055085; Method: IEA:InterPro; Description: P:transmembrane transport}
A07004	60.4	2.2e-119	A4QVF8_MAGO7	MGG_04556	EDJ96020.1	339	Magnaporthe oryzae	242507	COFACTOR: Zinc (By similarity).	15846337	XP_362111.1, XM_362111.1	{ID:PF08240; Description: ADH_N} {ID:PF00107; Description: ADH_N}	Poaceae, especially important on Oryzae	herb	Rice blast	Rice Blast	{ID:0016491; Method: IEA:UniProtKB-KW; Description: F:oxidoreductase activity} {ID:0008270; Method: IEA:InterPro; Description: F:zinc ion binding}
A08371	60.3	8.8e-165	Q6B971_CRYPA	CPRGS-1	AAT92283.1	510	Cryphonectria parasitica	5116	SIMILARITY: Contains 1 RGS domain.	15590820	Unknown	{ID:PF00610; Description: DEP} {ID:PF00615; Description: DEP}	Castanea spp., Fagus sylvatica, Quercus spp. (Fagaceae)	xyloid	Chestnut blight. Cankers	Canker	{ID:0004871; Method: IEA:InterPro; Description: F:signal transducer activity} {ID:0035556; Method: IEA:InterPro; Description: P:intracellular signal transduction}
A02169	60.2	1.7e-109	Q59ZX2_CANAL	FTR1	EAK95981.1	381	Candida albicans	5476	CAUTION: The sequence shown here is derived from an EMBL/GenBank/DDBJ whole genome shotgun (WGS) entry which is preliminary data.	15123810	XP_715020.1, XM_709927.1	{ID:PF03239; Description: FTR1}	Isolated from a wide variety of substrates including humans	animals	invasive candidal disease	invasive candidal disease	{ID:0009986; Method: IDA:CGD; Description: C:cell surface} {ID:0016020; Method: IEA:InterPro; Description: C:membrane} {ID:0015093; Method: IMP:CGD; Description: F:ferrous iron transmembrane transporter activity} {ID:0010106; Method: IMP:CGD; Description: P:cellular response to iron ion starvation} {ID:0006827; Method: IGI:CGD; Description: P:high-affinity iron ion transport} {ID:0009405; Method:…
A10070	60.2	3.6e-51	Q59X89_CANAL	RAB	EAK95092.1	216	Candida albicans	5476	CAO19.13721, CAO19.589, CAO19.6364, CAO19.8221, O EAK95092.1 216 Candida albicans 5476 SIMILARITY: Belongs to the small GTPase superfamily. Rab family.; CAUTION: The sequence shown here is derived from an EMBL/GenBank/DDBJ whole genome shotgun (WGS) entry which is preliminary data. 15123810 XP_714175.1, XM_709082.1, XP_714216.1, XM_709123.1, XP_716121.1, XM_711028.1, XP_716205.1, XM_711112.1 {ID:…	15123810	XP_723026.1, XM_717933.1, XP_723173.1, XM_718080.1	{ID:PF00071; Description: Ras}	Isolated from a wide variety of substrates including humans A10074 70.7 1.7e-203 C0RYV5_PARBP PABG_00610 EEH18047.1 507 Paracoccidioides brasiliensis 482561 FUNCTION: Adds a myristoyl group to the N-terminal glycine residue of certain cellular proteins (By similarity).; CATALYTIC ACTIVITY: Tetradecanoyl-CoA + glycylpeptide = CoA + N- tetradecanoylglycylpeptide.; SIMILARITY: Belongs to the NMT fam…	animals	invasive candidal disease A10079 61.8 5.3e-161 Q9UVG2_PHAND ODC1 CAB56523.1 445 Phaeosphaeria nodorum 13684 CATALYTIC ACTIVITY: L-ornithine = putrescine + CO(2).; COFACTOR: Pyridoxal phosphate (By similarity).; PATHWAY: Amine and polyamine biosynthesis; putrescine biosynthesis via L-ornithine pathway; putrescine from L-ornithine: step 1/1.; SIMILARITY: Belongs to the Orn/Lys/Arg decarboxylase cla…	invasive candidal disease A10079 61.8 5.3e-161 Q9UVG2_PHAND ODC1 CAB56523.1 445 Phaeosphaeria nodorum 13684 CATALYTIC ACTIVITY: L-ornithine = putrescine + CO(2).; COFACTOR: Pyridoxal phosphate (By similarity).; PATHWAY: Amine and polyamine biosynthesis; putrescine biosynthesis via L-ornithine pathway; putrescine from L-ornithine: step 1/1.; SIMILARITY: Belongs to the Orn/Lys/Arg decarboxylase cla…	{ID:0005770; Method: IDA:CGD; Description: C:late endosome} {ID:0005525; Method: IEA:UniProtKB-KW; Description: F:GTP binding} {ID:0007038; Method: IMP:CGD; Description: P:endocytosed protein transport to vacuole} {ID:0009405; Method: IMP:CGD; Description: P:pathogenesis} {ID:0007264; Method: IEA:InterPro; Description: P:small GTPase mediated signal transduction} A10074 70.7 1.7e-203 C0RYV5_PARBP…
A09696	60.1	0	Q96VL9_BOTFU	BCATRD	CAC41639.1	1501	Botryotinia fuckeliana	40559	SIMILARITY: Belongs to the ABC transporter superfamily.	Unknown	Unknown	{ID:PF01061; Description: ABC2_membrane} {ID:PF00005; Description: ABC2_membrane} {ID:PF06422; Description: ABC_tran}	Various plant families	plants	Grey mould. Parasite or saprophyte	Gray Mould	{ID:0016021; Method: IEA:InterPro; Description: C:integral to membrane} {ID:0005524; Method: IEA:UniProtKB-KW; Description: F:ATP binding} {ID:0042626; Method: IEA:InterPro; Description: F:ATPase activity, coupled to transmembrane movement of substances}
A06217	60.1	1.5e-229	Q9C1Q7_ASPFM	NULL	AAK27436.1	708	Neosartorya fumigata	746128	SIMILARITY: Contains 1 histidine kinase domain.	Unknown	Unknown	{ID:PF02518; Description: HATPase_c} {ID:PF00512; Description: HATPase_c} {ID:PF00989; Description: HisKA} {ID:PF00072; Description: PAS}	humans	vertebrata	infection	Infection	{ID:0016020; Method: IEA:InterPro; Description: C:membrane} {ID:0005524; Method: IEA:InterPro; Description: F:ATP binding} {ID:0000156; Method: IEA:InterPro; Description: F:two-component response regulator activity} {ID:0000155; Method: IEA:InterPro; Description: F:two-component sensor activity} {ID:0018106; Method: IEA:InterPro; Description: P:peptidyl-histidine phosphorylation} {ID:0006355; Met…
A07209	59.9	1.9e-186	Q5AHG6_CANAL	SCH9	EAL02133.1	787	Candida albicans	5476	CATALYTIC ACTIVITY: ATP + a protein = ADP + a phosphoprotein.; SIMILARITY: Contains 1 AGC-kinase C-terminal domain.; SIMILARITY: Contains 1 C2 domain.; CAUTION: The sequence shown here is derived from an EMBL/GenBank/DDBJ whole genome shotgun (WGS) entry which is preliminary data.	15123810	XP_720953.1, XM_715860.1, XP_721075.1, XM_715982.1	{ID:PF00069; Description: Pkinase} {ID:PF00433; Description: Pkinase}	Isolated from a wide variety of substrates including humans	animals	invasive candidal disease	invasive candidal disease	{ID:0005524; Method: IEA:UniProtKB-KW; Description: F:ATP binding} {ID:0004674; Method: IEA:UniProtKB-KW; Description: F:protein serine/threonine kinase activity} {ID:0016049; Method: IMP:CGD; Description: P:cell growth} {ID:0001410; Method: IMP:CGD; Description: P:chlamydospore formation} {ID:0030448; Method: IMP:CGD; Description: P:hyphal growth} {ID:0009405; Method: IMP:CGD; Description: P:pat…
A04199	59.7	2.1e-31	D2JLR3_9HYPO	HIS3	ACZ56011.1	131	Fusarium sp	694268	SUBUNIT: The nucleosome is a histone octamer containing two molecules each of H2A, H2B, H3 and H4 assembled in one H3-H4 heterotetramer and two H2A-H2B heterodimers. The octamer wraps approximately 147 bp of DNA (By similarity).; SIMILARITY: Belongs to the histone H3 family.	19843228	Unknown	{ID:PF00125; Description: Histone}	animals	animals	mycotoxins	Mycotoxins	{ID:0000786; Method: IEA:UniProtKB-KW; Description: C:nucleosome} {ID:0005634; Method: IEA:UniProtKB-KW; Description: C:nucleus} {ID:0003677; Method: IEA:UniProtKB-KW; Description: F:DNA binding} {ID:0006334; Method: IEA:InterPro; Description: P:nucleosome assembly}
A08172	59.5	1.1e-64	MEP1_ASPFC	AFUB_008060	EDP56105.1	322	Neosartorya fumigata	451804	FUNCTION: Secreted metalloproteinase that allows assimilation of proteinaceous substrates. Plays a pivotal role as a pathogenicity determinant during infections and contributes to the ability of the pathogen to persist within the mammalian host (By similarity).; SUBCELLULAR LOCATION: Secreted (By similarity).; SIMILARITY: Belongs to the peptidase M43B family.; SEQUENCE CAUTION: Sequence=EDP56105.…	18404212	Unknown	{ID:PF05572; Description: Peptidase_M43}	humans	vertebrata	infection	Infection	{ID:0005576; Method: IEA:UniProtKB-SubCell; Description: C:extracellular region} {ID:0046872; Method: IEA:UniProtKB-KW; Description: F:metal ion binding} {ID:0008237; Method: IEA:UniProtKB-KW; Description: F:metallopeptidase activity} {ID:0009405; Method: IEA:UniProtKB-KW; Description: P:pathogenesis}
A02039	59.3	1.8e-62	Q59ZB7_CANAL	YPT7	EAK95794.1	217	Candida albicans	5476	SIMILARITY: Belongs to the small GTPase superfamily. Rab family.	15123810	XP_714835.1, XM_709742.1	{ID:PF00071; Description: Ras}	Isolated from a wide variety of substrates including humans	animals	invasive candidal disease	invasive candidal disease	{ID:0000324; Method: IDA:CGD; Description: C:fungal-type vacuole} {ID:0005525; Method: IEA:UniProtKB-KW; Description: F:GTP binding} {ID:0009405; Method: IMP:CGD; Description: P:pathogenesis} {ID:0015031; Method: IEA:InterPro; Description: P:protein transport} {ID:0007264; Method: IEA:InterPro; Description: P:small GTPase mediated signal transduction} {ID:0007033; Method: IMP:CGD; Description: P:…
A09600	59.3	0	CHS3_CANAL	CHS3	BAA02707.1	1213	Candida albicans	5476	FUNCTION: Formation and repair of the disk-shaped septum in yeast and the cross walls of the hyphal phase.; CATALYTIC ACTIVITY: UDP-N-acetyl-D-glucosamine + (1,4-(N-acetyl- beta-D-glucosaminyl))(n) = UDP + (1,4-(N-acetyl-beta-D- glucosaminyl))(n+1).; SUBCELLULAR LOCATION: Cell membrane; Multi-pass membrane protein.; SIMILARITY: Belongs to the chitin synthase family. Class IV subfamily.	8246889	Unknown	{ID:PF03142; Description: Chitin_synth_2}	Isolated from a wide variety of substrates including humans	animals	invasive candidal disease	invasive candidal disease	{ID:0030428; Method: IDA:CGD; Description: C:cell septum} {ID:0016021; Method: IEA:UniProtKB-KW; Description: C:integral to membrane} {ID:0005886; Method: IEA:UniProtKB-SubCell; Description: C:plasma membrane} {ID:0004100; Method: IMP:CGD; Description: F:chitin synthase activity} {ID:0006038; Method: IMP:CGD; Description: P:cell wall chitin biosynthetic process} {ID:0007047; Method: IEA:UniProtKB…
A07137	59.3	0	Q9C1I7_MYCGR	ATR4	AAK15314.1	1635	Mycosphaerella graminicola	54734	SIMILARITY: Belongs to the ABC transporter superfamily.	12036592	Unknown	{ID:PF01061; Description: ABC2_membrane} {ID:PF00005; Description: ABC2_membrane} {ID:PF06422; Description: ABC_tran}	Triticum and possibly a few other grasses	herb	Leaf spot or speckled leaf blotch of wheat	Leaf Spot	{ID:0016021; Method: IEA:InterPro; Description: C:integral to membrane} {ID:0005524; Method: IEA:UniProtKB-KW; Description: F:ATP binding} {ID:0042626; Method: IEA:InterPro; Description: F:ATPase activity, coupled to transmembrane movement of substances}
A01448	59.2	3.3e-120	A4QVF8_MAGO7	MGG_04556	EDJ96020.1	339	Magnaporthe oryzae	242507	COFACTOR: Zinc (By similarity).	15846337	XP_362111.1, XM_362111.1	{ID:PF08240; Description: ADH_N} {ID:PF00107; Description: ADH_N}	Poaceae, especially important on Oryzae	herb	Rice blast	Rice Blast	{ID:0016491; Method: IEA:UniProtKB-KW; Description: F:oxidoreductase activity} {ID:0008270; Method: IEA:InterPro; Description: F:zinc ion binding}
A03384	59.1	1.4e-153	A3LRS6_PICST	MET23	ABN65785.2	454	Scheffersomyces stipitis	322104	Unknown	17334359	XP_001383814.2, XM_001383777.1	{ID:PF00561; Description: Abhydrolase_1}	humans	vertebrata	occasional infection	Occasional Infection	{ID:0005737; Method: IEA:InterPro; Description: C:cytoplasm} {ID:0004414; Method: IEA:EC; Description: F:homoserine O-acetyltransferase activity}
A08568	59	2.3e-69	Q2LMP0_BOTFU	XYN11A	AAZ03776.1	227	Botryotinia fuckeliana	40559	CATALYTIC ACTIVITY: Endohydrolysis of (1->4)-beta-D-xylosidic linkages in xylans.; PATHWAY: Glycan degradation; xylan degradation.; SIMILARITY: Belongs to the glycosyl hydrolase 11 (cellulase G) family.	16404950	Unknown	{ID:PF00457; Description: Glyco_hydro_11}	Various plant families	plants	Grey mould. Parasite or saprophyte	Gray Mould	{ID:0031176; Method: IEA:EC; Description: F:endo-1,4-beta-xylanase activity} {ID:0045493; Method: IEA:UniProtKB-KW; Description: P:xylan catabolic process}
A02697	58.9	3.6e-48	Q9P8W9_CRYNE	CPA1	AAF69795.1	162	Cryptococcus neoformans	5207	FUNCTION: PPIases accelerate the folding of proteins (By similarity).; FUNCTION: PPIases accelerate the folding of proteins. It catalyzes the cis-trans isomerization of proline imidic peptide bonds in oligopeptides (By similarity).; CATALYTIC ACTIVITY: Peptidylproline (omega=180) = peptidylproline (omega=0).; SIMILARITY: Belongs to the cyclophilin-type PPIase family.; SIMILARITY: Contains 1 PPIas…	11415984	Unknown	{ID:PF00160; Description: Pro_isomerase}	humans	vertebrata	cryptococcosis	Cryptococcosis	{ID:0003755; Method: IEA:UniProtKB-KW; Description: F:peptidyl-prolyl cis-trans isomerase activity} {ID:0006457; Method: IEA:UniProtKB-KW; Description: P:protein folding}
A06800	58.8	6.5e-87	Q59VG6_CANAL	ERG3	EAK94472.1	386	Candida albicans	5476	CAUTION: The sequence shown here is derived from an EMBL/GenBank/DDBJ whole genome shotgun (WGS) entry which is preliminary data.	15123810	XP_713577.1, XM_708484.1, XP_713612.1, XM_708519.1	{ID:PF04116; Description: FA_hydroxylase}	Isolated from a wide variety of substrates including humans	animals	invasive candidal disease	invasive candidal disease	{ID:0016021; Method: IEA:UniProtKB-KW; Description: C:integral to membrane} {ID:0005886; Method: IDA:CGD; Description: C:plasma membrane} {ID:0000248; Method: IMP:CGD; Description: F:C-5 sterol desaturase activity} {ID:0005506; Method: IEA:InterPro; Description: F:iron ion binding} {ID:0006696; Method: IMP:CGD; Description: P:ergosterol biosynthetic process} {ID:0006633; Method: IEA:InterPro; Des…
A08357	58.7	7.5e-38	Q5AHJ0_CANAL	VMA7	EAL02110.1	122	Candida albicans	5476	FUNCTION: Subunit of the peripheral V1 complex of vacuolar ATPase essential for assembly or catalytic function. V-ATPase is responsible for acidifying a variety of intracellular compartments in eukaryotic cells (By similarity).; SUBUNIT: V-ATPase is an heteromultimeric enzyme composed of a peripheral catalytic V1 complex (components A to H) attached to an integral membrane V0 proton pore complex …	15123810	XP_720930.1, XM_715837.1, XP_721050.1, XM_715957.1	{ID:PF01990; Description: ATP-synt_F}	Isolated from a wide variety of substrates including humans	animals	invasive candidal disease	invasive candidal disease	{ID:0033180; Method: IEA:InterPro; Description: C:proton-transporting V-type ATPase, V1 domain} {ID:0005773; Method: IMP:GOC; Description: C:vacuole} {ID:0046933; Method: IEA:InterPro; Description: F:hydrogen ion transporting ATP synthase activity, rotational mechanism} {ID:0046961; Method: IEA:InterPro; Description: F:proton-transporting ATPase activity, rotational mechanism} {ID:0015991; Method…
A09122	58.5	1.4e-119	Q5AFI8_CANAL	LEU2	BAE44571.1	373	Candida albicans	5476	FUNCTION: Catalyzes the oxidation of 3-carboxy-2-hydroxy-4- methylpentanoate (3-isopropylmalate) to 3-carboxy-4-methyl-2- oxopentanoate. The product decarboxylates to 4-methyl-2 oxopentanoate (By similarity).; CATALYTIC ACTIVITY: (2R,3S)-3-isopropylmalate + NAD(+) = 4-methyl- 2-oxopentanoate + CO(2) + NADH.; COFACTOR: Binds 1 magnesium or manganese ion per subunit (By similarity).; PATHWAY: Amino…	15123810, 15937140	XP_720371.1, XM_715278.1, XP_888674.1, XM_883581.1	{ID:PF00180; Description: Iso_dh}	Isolated from a wide variety of substrates including humans	animals	invasive candidal disease	invasive candidal disease	{ID:0005737; Method: IEA:InterPro; Description: C:cytoplasm} {ID:0003862; Method: IEA:InterPro; Description: F:3-isopropylmalate dehydrogenase activity} {ID:0000287; Method: IEA:InterPro; Description: F:magnesium ion binding} {ID:0051287; Method: IEA:InterPro; Description: F:NAD binding} {ID:0009098; Method: IMP:CGD; Description: P:leucine biosynthetic process} {ID:0009405; Method: IMP:CGD; Descr…
A02395	58.2	6.1e-164	B0BER8_BOTFU	NOXR	CAP12326.1	540	Botryotinia fuckeliana	40559	Unknown	18624644	Unknown	{ID:PF00564; Description: PB1} {ID:PF00515; Description: PB1}	Various plant families	plants	Grey mould. Parasite or saprophyte	Gray Mould	{ID:0005488; Method: IEA:InterPro; Description: F:binding}
A01202	58.1	0	Q8J286_COLLN	CLAP1	AAN62846.1	1167	Colletotrichum lindemuthianum	290576	SIMILARITY: Belongs to the cation transport ATPase (P-type) family.	12395188	Unknown	{ID:PF00122; Description: E1-E2_ATPase} {ID:PF00403; Description: E1-E2_ATPase} {ID:PF00702; Description: HMA}	Multiple genera of Fabaceae. Rare reports on other taxa	herb	Leaf, stem and pod anthracnose	Leaf Spot	{ID:0016021; Method: IEA:UniProtKB-KW; Description: C:integral to membrane} {ID:0005524; Method: IEA:UniProtKB-KW; Description: F:ATP binding} {ID:0005507; Method: IEA:InterPro; Description: F:copper ion binding} {ID:0004008; Method: IEA:InterPro; Description: F:copper-exporting ATPase activity} {ID:0006754; Method: IEA:InterPro; Description: P:ATP biosynthetic process}
A06865	58.1	1.4e-41	F2QZW6_PICP7	YPT1	CCA40944.1	218	Pichia pastoris	981350	SIMILARITY: Belongs to the small GTPase superfamily. Rab family.	Unknown	Unknown	{ID:PF00071; Description: Ras}	humans	vertebrata	occasional infection	Occasional Infection	{ID:0005525; Method: IEA:InterPro; Description: F:GTP binding} {ID:0015031; Method: IEA:InterPro; Description: P:protein transport} {ID:0007264; Method: IEA:InterPro; Description: P:small GTPase mediated signal transduction}
A06725	58	4.3e-63	Q6RKH1_GIBZA	PKS9	AAS57293.1	384	Gibberella zeae	5518	Unknown	14676319	Unknown	{ID:PF00109; Description: ketoacyl-synt} {ID:PF02801; Description: ketoacyl-synt}	Principal hosts: Poaceae, including Zea mays (corn), Triticum aestivum (wheat), and Oryza sativa (rice). Additional hosts: various plant families	herb	Seedling blight, pre- and post-emergence blight, root and foot rot, brown rot, culm decay, head or kernel blight (scab or ear scab) of cereals. Leaf	Seedling Blight	{ID:0016740; Method: IEA:UniProtKB-KW; Description: F:transferase activity} {ID:0009058; Method: IEA:InterPro; Description: P:biosynthetic process}
A09433	58	4e-107	Q0QWD8_LEPMC	THIOL	ABB55459.1	359	Leptosphaeria maculans	5022	SIMILARITY: Belongs to the thiolase family.	16776292	Unknown	{ID:PF02803; Description: Thiolase_C} {ID:PF00108; Description: Thiolase_C}	Brassica spp. and other Brassicaceae	herb	Black leg, canker, dry rot, leaf spot	Canker	{ID:0003988; Method: IEA:EC; Description: F:acetyl-CoA C-acyltransferase activity}
A05852	58	1.4e-117	PEPA_ASPFC	PEP1	EDP52067.1	395	Neosartorya fumigata	451804	FUNCTION: Secreted aspartic endopeptidase that allows assimilation of proteinaceous substrates. Can catalyze hydrolysis of the major structural proteins of basement membrane, elastin, collagen, and laminin. Thought to play a significant role in virulence (By similarity).; CATALYTIC ACTIVITY: Hydrolysis of proteins with broad specificity. Generally favors hydrophobic residues in P1 and P1', but al…	18404212	Unknown	{ID:PF00026; Description: Asp}	humans	vertebrata	infection	Infection	{ID:0005576; Method: IEA:UniProtKB-SubCell; Description: C:extracellular region} {ID:0004190; Method: IEA:UniProtKB-KW; Description: F:aspartic-type endopeptidase activity} {ID:0009405; Method: IEA:UniProtKB-KW; Description: P:pathogenesis} {ID:0006508; Method: IEA:InterPro; Description: P:proteolysis}
A01727	57.9	8.9e-110	Q59KY8_CANAL	SIT4	EAK91146.1	314	Candida albicans	5476	CATALYTIC ACTIVITY: A phosphoprotein + H(2)O = a protein + phosphate.; SIMILARITY: Belongs to the PPP phosphatase family.; CAUTION: The sequence shown here is derived from an EMBL/GenBank/DDBJ whole genome shotgun (WGS) entry which is preliminary data.	15123810	XP_710408.1, XM_705316.1, XP_710419.1, XM_705327.1	{ID:PF00149; Description: Metallophos}	Isolated from a wide variety of substrates including humans	animals	invasive candidal disease	invasive candidal disease	{ID:0004722; Method: IGI:CGD; Description: F:protein serine/threonine phosphatase activity} {ID:0030448; Method: IMP:CGD; Description: P:hyphal growth} {ID:0009405; Method: IMP:CGD; Description: P:pathogenesis} {ID:0006468; Method: IGI:CGD; Description: P:protein phosphorylation} {ID:0031929; Method: IGI:CGD; Description: P:TOR signaling cascade}
A09799	57.8	3.2e-96	Q6RKH1_GIBZA	PKS9	AAS57293.1	384	Gibberella zeae	5518	Unknown	14676319	Unknown	{ID:PF00109; Description: ketoacyl-synt} {ID:PF02801; Description: ketoacyl-synt}	Principal hosts: Poaceae, including Zea mays (corn), Triticum aestivum (wheat), and Oryza sativa (rice). Additional hosts: various plant families	herb	Seedling blight, pre- and post-emergence blight, root and foot rot, brown rot, culm decay, head or kernel blight (scab or ear scab) of cereals. Leaf	Seedling Blight	{ID:0016740; Method: IEA:UniProtKB-KW; Description: F:transferase activity} {ID:0009058; Method: IEA:InterPro; Description: P:biosynthetic process}
A04232	57.6	7e-195	SED3_ASPFU	SED3	CAE46473.1	596	Neosartorya fumigata	330879	FUNCTION: Secreted tripeptidyl-peptidase which degrades proteins at acidic pHs and is involved in virulence.; CATALYTIC ACTIVITY: Release of an N-terminal tripeptide from a polypeptide.; COFACTOR: Binds 1 calcium ion per subunit (By similarity).; BIOPHYSICOCHEMICAL PROPERTIES: pH dependence: Optimum pH is about 6;; SUBCELLULAR LOCATION: Secreted, extracellular space.; PTM: N-glycosylated.; SIMILA…	16517617, 16372009	XP_754723.2, XM_749630.2	{ID:PF00082; Description: Peptidase_S8} {ID:PF09286; Description: Peptidase_S8}	humans	vertebrata	infection	Infection	{ID:0005615; Method: IEA:UniProtKB-SubCell; Description: C:extracellular space} {ID:0046872; Method: IEA:UniProtKB-KW; Description: F:metal ion binding} {ID:0004252; Method: IEA:InterPro; Description: F:serine-type endopeptidase activity} {ID:0009405; Method: IEA:UniProtKB-KW; Description: P:pathogenesis} {ID:0006508; Method: IEA:InterPro; Description: P:proteolysis}
A05431	57.5	6.8e-86	Q6IVV6_BOTFU	CEL5A	AAT40313.1	424	Botryotinia fuckeliana	40559	Unknown	Unknown	Unknown	{ID:PF00150; Description: Cellulase}	Various plant families	plants	Grey mould. Parasite or saprophyte	Gray Mould	{ID:0043169; Method: IEA:InterPro; Description: F:cation binding} {ID:0004553; Method: IEA:InterPro; Description: F:hydrolase activity, hydrolyzing O-glycosyl compounds} {ID:0005975; Method: IEA:InterPro; Description: P:carbohydrate metabolic process}
A06821	57.3	1.2e-25	Q5ABB1_CANAL	TTR1	EAL00015.1	119	Candida albicans	5476	CAUTION: The sequence shown here is derived from an EMBL/GenBank/DDBJ whole genome shotgun (WGS) entry which is preliminary data.	15123810	XP_718919.1, XM_713826.1, XP_719021.1, XM_713928.1	{ID:PF00462; Description: Glutaredoxin}	Isolated from a wide variety of substrates including humans	animals	invasive candidal disease	invasive candidal disease	{ID:0009055; Method: IEA:InterPro; Description: F:electron carrier activity} {ID:0015035; Method: IEA:InterPro; Description: F:protein disulfide oxidoreductase activity} {ID:0045454; Method: IEA:InterPro; Description: P:cell redox homeostasis} {ID:0009405; Method: IMP:CGD; Description: P:pathogenesis} {ID:0006979; Method: IMP:CGD; Description: P:response to oxidative stress}
A06211	56.9	9.3e-190	SED4_ASPFU	SED4	EAL89394.1	594	Neosartorya fumigata	330879	FUNCTION: Secreted tripeptidyl-peptidase which degrades proteins at acidic pHs and is involved in virulence.; CATALYTIC ACTIVITY: Release of an N-terminal tripeptide from a polypeptide.; COFACTOR: Binds 1 calcium ion per subunit (By similarity).; BIOPHYSICOCHEMICAL PROPERTIES: pH dependence: Optimum pH is about 5;; SUBCELLULAR LOCATION: Secreted, extracellular space.; PTM: N-glycosylated.; SIMILA…	16372009, 16517617	XP_751432.1, XM_746339.1	{ID:PF00082; Description: Peptidase_S8} {ID:PF09286; Description: Peptidase_S8}	humans	vertebrata	infection	Infection	{ID:0005615; Method: IEA:UniProtKB-SubCell; Description: C:extracellular space} {ID:0046872; Method: IEA:UniProtKB-KW; Description: F:metal ion binding} {ID:0004252; Method: IEA:InterPro; Description: F:serine-type endopeptidase activity} {ID:0009405; Method: IEA:UniProtKB-KW; Description: P:pathogenesis} {ID:0006508; Method: IEA:InterPro; Description: P:proteolysis}
A01344	56.8	2.1e-172	A4R566_MAGO7	MGG_04128	EDJ99431.1	550	Magnaporthe oryzae	242507	Unknown	15846337	XP_361654.2, XM_361654.2	{ID:PF06824; Description: DUF1237}	Poaceae, especially important on Oryzae	herb	Rice blast	Rice Blast	{ID:0003824; Method: IEA:InterPro; Description: F:catalytic activity}
A02290	56.6	9.2e-148	Q9P8L8_BOTFU	BCMFS1	AAF64435.2	598	Botryotinia fuckeliana	40559	Unknown	11374155, 12324349	Unknown	{ID:PF07690; Description: MFS_1}	Various plant families	plants	Grey mould. Parasite or saprophyte	Gray Mould	{ID:0016021; Method: IEA:InterPro; Description: C:integral to membrane} {ID:0055085; Method: IEA:InterPro; Description: P:transmembrane transport}
A04845	56.4	3.3e-98	Q6IVV6_BOTFU	CEL5A	AAT40313.1	424	Botryotinia fuckeliana	40559	Unknown	Unknown	Unknown	{ID:PF00150; Description: Cellulase}	Various plant families	plants	Grey mould. Parasite or saprophyte	Gray Mould	{ID:0043169; Method: IEA:InterPro; Description: F:cation binding} {ID:0004553; Method: IEA:InterPro; Description: F:hydrolase activity, hydrolyzing O-glycosyl compounds} {ID:0005975; Method: IEA:InterPro; Description: P:carbohydrate metabolic process}
A06263	56.4	8.3e-211	Q59XR0_CANAL	TOP1	EAK95233.1	780	Candida albicans	5476	SIMILARITY: Belongs to the eukaryotic type I topoisomerase family.	15123810	XP_714305.1, XM_709212.1	{ID:PF01028; Description: Topoisom_I} {ID:PF02919; Description: Topoisom_I}	Isolated from a wide variety of substrates including humans	animals	invasive candidal disease	invasive candidal disease	{ID:0005694; Method: IEA:InterPro; Description: C:chromosome} {ID:0003918; Method: IEA:InterPro; Description: F:DNA topoisomerase (ATP-hydrolyzing) activity} {ID:0003917; Method: IMP:CGD; Description: F:DNA topoisomerase type I activity} {ID:0006265; Method: IEA:InterPro; Description: P:DNA topological change} {ID:0030448; Method: IMP:CGD; Description: P:hyphal growth} {ID:0009405; Method: IMP:CG…
A03846	56.3	5.6e-153	A5HF03_MAGGR	NULL	ABP98949.1	520	Magnaporthe grisea	148305	Unknown	Unknown	Unknown	{ID:PF10348; Description: DUF2427} {ID:PF10355; Description: DUF2427}	Digitaria (Poaceae)	herb	Leaf spot	Leaf Spot
A01740	56.1	3.3e-293	CHS6_USTMA	CHS6	AAB84285.1	1180	Ustilago maydis	237631	FUNCTION: Plays a major role in cell wall biogenesis. Involved in mating tube and dikaryotic hyphae formation. Essential for pathogenicity.; CATALYTIC ACTIVITY: UDP-N-acetyl-D-glucosamine + (1,4-(N-acetyl- beta-D-glucosaminyl))(n) = UDP + (1,4-(N-acetyl-beta-D- glucosaminyl))(n+1).; SUBCELLULAR LOCATION: Cell membrane; Multi-pass membrane protein. Cytoplasmic vesicle membrane; Multi-pass membrane…	9454647, 17080091, 17042749, 16314447	XP_759199.1, XM_754106.1	{ID:PF03142; Description: Chitin_synth_2} {ID:PF00173; Description: Chitin_synth_2} {ID:PF08766; Description: Cyt-b5}	Euchlaena spp., Zea spp. (Poaceae)	herb	Smut. Corn smut	Smut	{ID:0030659; Method: IEA:UniProtKB-SubCell; Description: C:cytoplasmic vesicle membrane} {ID:0016021; Method: IEA:UniProtKB-KW; Description: C:integral to membrane} {ID:0005886; Method: IEA:UniProtKB-SubCell; Description: C:plasma membrane} {ID:0004100; Method: IEA:EC; Description: F:chitin synthase activity} {ID:0020037; Method: IEA:InterPro; Description: F:heme binding} {ID:0007047; Method: IEA…
A03495	55.9	1.1e-121	Q59RG1_CANAL	NAG3	EAK93097.1	561	Candida albicans	5476	CAUTION: The sequence shown here is derived from an EMBL/GenBank/DDBJ whole genome shotgun (WGS) entry which is preliminary data.	15123810	XP_712290.1, XM_707197.1	{ID:PF07690; Description: MFS_1}	Isolated from a wide variety of substrates including humans	animals	invasive candidal disease	invasive candidal disease	{ID:0016021; Method: IEA:InterPro; Description: C:integral to membrane} {ID:0055085; Method: IEA:InterPro; Description: P:transmembrane transport}
A03728	55.9	3.7e-185	Q5ABD7_CANAL	CMP1	EAK99989.1	609	Candida albicans	5476	CATALYTIC ACTIVITY: A phosphoprotein + H(2)O = a protein + phosphate.; SIMILARITY: Belongs to the PPP phosphatase family.	15123810	XP_718893.1, XM_713800.1	{ID:PF00149; Description: Metallophos}	Isolated from a wide variety of substrates including humans	animals	invasive candidal disease	invasive candidal disease	{ID:0004721; Method: IEA:EC; Description: F:phosphoprotein phosphatase activity}
A02392	55.3	1.2e-126	C5GS89_AJEDR	BDCG_07142	EEQ92022.1	481	Ajellomyces dermatitidis	559297	Unknown	Unknown	Unknown	{ID:PF00069; Description: Pkinase}	humans	vertebrata	cutaneous Blastomyces dermatitidis infection	cutaneous Infection	{ID:0005524; Method: IEA:InterPro; Description: F:ATP binding} {ID:0004674; Method: IEA:InterPro; Description: F:protein serine/threonine kinase activity}
A01392	55.3	4.3e-164	Q5APD4_CANAL	CFA1	EAL04623.1	513	Candida albicans	5476	CAUTION: The sequence shown here is derived from an EMBL/GenBank/DDBJ whole genome shotgun (WGS) entry which is preliminary data.	15123810	XP_723327.1, XM_718234.1, XP_723517.1, XM_718424.1	{ID:PF02353; Description: CMAS}	Isolated from a wide variety of substrates including humans	animals	invasive candidal disease	invasive candidal disease	{ID:0005886; Method: IDA:CGD; Description: C:plasma membrane} {ID:0008168; Method: IMP:CGD; Description: F:methyltransferase activity} {ID:0006679; Method: IMP:CGD; Description: P:glucosylceramide biosynthetic process} {ID:0009405; Method: IMP:CGD; Description: P:pathogenesis}
A00664	55.3	1.8e-57	B0B5Z8_CLAPU	RAC	CAO82105.1	199	Claviceps purpurea	5111	SIMILARITY: Belongs to the small GTPase superfamily. Rho family.	18284596	Unknown	{ID:PF00071; Description: Ras}	outcrossing species	plants	ergotism	Ergotism	{ID:0005622; Method: IEA:InterPro; Description: C:intracellular} {ID:0016020; Method: IEA:UniProtKB-KW; Description: C:membrane} {ID:0005525; Method: IEA:UniProtKB-KW; Description: F:GTP binding} {ID:0007264; Method: IEA:InterPro; Description: P:small GTPase mediated signal transduction}
A03824	55.2	3.2e-201	SPCA_ARTOC	SCPA	EEQ34114.1	651	Arthroderma otae	554155	FUNCTION: Extracellular serine carboxypeptidase that contributes to pathogenicity (By similarity).; CATALYTIC ACTIVITY: Preferential release of a C-terminal arginine or lysine residue.; SUBCELLULAR LOCATION: Cell membrane; Lipid-anchor, GPI-anchor (Potential).; SIMILARITY: Belongs to the peptidase S10 family.	Unknown	XP_002844969.1, XM_002844923.1	{ID:PF00450; Description: Peptidase_S10}	humans, reptiles	vertebrata	dermatophytoses	Dermatophytoses	{ID:0031225; Method: IEA:UniProtKB-KW; Description: C:anchored to membrane} {ID:0005886; Method: IEA:UniProtKB-SubCell; Description: C:plasma membrane} {ID:0004185; Method: IEA:InterPro; Description: F:serine-type carboxypeptidase activity} {ID:0009405; Method: IEA:UniProtKB-KW; Description: P:pathogenesis} {ID:0006508; Method: IEA:InterPro; Description: P:proteolysis}
A04494	55	1.3e-59	Q6RKH8_GIBZA	PKS2	AAS57287.1	412	Gibberella zeae	5518	Unknown	14676319	Unknown	{ID:PF00109; Description: ketoacyl-synt} {ID:PF02801; Description: ketoacyl-synt}	Principal hosts: Poaceae, including Zea mays (corn), Triticum aestivum (wheat), and Oryza sativa (rice). Additional hosts: various plant families	herb	Seedling blight, pre- and post-emergence blight, root and foot rot, brown rot, culm decay, head or kernel blight (scab or ear scab) of cereals. Leaf	Seedling Blight	{ID:0016747; Method: IEA:InterPro; Description: F:transferase activity, transferring acyl groups other than amino-acyl groups} {ID:0009058; Method: IEA:InterPro; Description: P:biosynthetic process}
A03868	54.8	3.1e-28	Q2LK92_BOTFU	PIC5	ABA25866.1	117	Botryotinia fuckeliana	40559	SIMILARITY: Belongs to the FKBP-type PPIase family.	16497329	Unknown	{ID:PF00254; Description: FKBP_C}	Various plant families	plants	Grey mould. Parasite or saprophyte	Gray Mould	{ID:0003755; Method: IEA:UniProtKB-KW; Description: F:peptidyl-prolyl cis-trans isomerase activity} {ID:0006457; Method: IEA:UniProtKB-KW; Description: P:protein folding}
A06742	54.8	2.5e-153	C1G3C3_PARBD	PADG_01439	EEH45289.1	650	Paracoccidioides brasiliensis	502780	Unknown	Unknown	Unknown	{ID:PF05178; Description: Kri1}	humans	vertebrata	Paracoccidioidomycosis	Paracoccidioidomycosis
A06137	54.8	3.5e-90	A3LXZ6_PICST	CDC28	ABN67890.1	310	Scheffersomyces stipitis	322104	Unknown	17334359	XP_001385919.1, XM_001385882.1	{ID:PF00069; Description: Pkinase}	humans	vertebrata	occasional infection	Occasional Infection	{ID:0005524; Method: IEA:UniProtKB-KW; Description: F:ATP binding} {ID:0004674; Method: IEA:InterPro; Description: F:protein serine/threonine kinase activity} {ID:0051301; Method: IEA:UniProtKB-KW; Description: P:cell division}
A08193	54.7	7.4e-134	Q50I20_ASPFM	MCSA	CAI61947.1	465	Neosartorya fumigata	746128	SIMILARITY: Belongs to the citrate synthase family.	16008561	Unknown	{ID:PF00285; Description: Citrate_synt}	humans	vertebrata	infection	Infection	{ID:0008415; Method: IEA:UniProtKB-KW; Description: F:acyltransferase activity} {ID:0046912; Method: IEA:InterPro; Description: F:transferase activity, transferring acyl groups, acyl groups converted into alkyl on transfer} {ID:0044262; Method: IEA:InterPro; Description: P:cellular carbohydrate metabolic process} {ID:0006099; Method: IEA:InterPro; Description: P:tricarboxylic acid cycle}
A05986	54.5	7.6e-164	Q9P8L8_BOTFU	BCMFS1	AAF64435.2	598	Botryotinia fuckeliana	40559	Unknown	11374155, 12324349	Unknown	{ID:PF07690; Description: MFS_1}	Various plant families	plants	Grey mould. Parasite or saprophyte	Gray Mould	{ID:0016021; Method: IEA:InterPro; Description: C:integral to membrane} {ID:0055085; Method: IEA:InterPro; Description: P:transmembrane transport}
A03859	54.4	5.6e-75	Q5AFE4_CANAL	RVS161	EAL01571.1	293	Candida albicans	5476	CAUTION: The sequence shown here is derived from an EMBL/GenBank/DDBJ whole genome shotgun (WGS) entry which is preliminary data.	15123810	XP_720414.1, XM_715321.1	{ID:PF03114; Description: BAR}	Isolated from a wide variety of substrates including humans	animals	invasive candidal disease	invasive candidal disease	{ID:0005737; Method: IEA:InterPro; Description: C:cytoplasm} {ID:0051666; Method: IMP:CGD; Description: P:actin cortical patch localization} {ID:0006897; Method: IMP:CGD; Description: P:endocytosis} {ID:0031505; Method: IMP:CGD; Description: P:fungal-type cell wall organization} {ID:0030448; Method: IMP:CGD; Description: P:hyphal growth} {ID:0009405; Method: IMP:CGD; Description: P:pathogenesis}
A03167	54.3	1.3e-194	B2CG58_9PEZI	PHL1	ACB38886.1	691	Cercospora zeae-maydis	135779	Unknown	Unknown	Unknown	{ID:PF00875; Description: DNA_photolyase} {ID:PF03441; Description: DNA_photolyase}	Zea mays (Poaceae)	herb	Gray leaf spot of corn	Gray Leaf Spot	{ID:0003913; Method: IEA:InterPro; Description: F:DNA photolyase activity} {ID:0006281; Method: IEA:InterPro; Description: P:DNA repair}
A07086	54.1	5.9e-154	Q9P8L8_BOTFU	BCMFS1	AAF64435.2	598	Botryotinia fuckeliana	40559	Unknown	11374155, 12324349	Unknown	{ID:PF07690; Description: MFS_1}	Various plant families	plants	Grey mould. Parasite or saprophyte	Gray Mould	{ID:0016021; Method: IEA:InterPro; Description: C:integral to membrane} {ID:0055085; Method: IEA:InterPro; Description: P:transmembrane transport}
A09862	54.1	2.8e-56	ERG2_USTMA	ERG2	CAA78959.1	241	Ustilago maydis	237631	FUNCTION: Catalyzes the reaction which results in unsaturation at C-7 in the B ring of sterols.; PATHWAY: Steroid metabolism; ergosterol biosynthesis; ergosterol from zymosterol: step 2/5.; SUBCELLULAR LOCATION: Endoplasmic reticulum membrane; Single-pass membrane protein (By similarity).; SIMILARITY: Belongs to the ERG2 family.	17080091	XP_758081.1, XM_752988.1	{ID:PF04622; Description: ERG2_Sigma1R}	Euchlaena spp., Zea spp. (Poaceae)	herb	Smut. Corn smut	Smut	{ID:0005789; Method: IEA:UniProtKB-SubCell; Description: C:endoplasmic reticulum membrane} {ID:0016021; Method: IEA:UniProtKB-KW; Description: C:integral to membrane} {ID:0000247; Method: IEA:InterPro; Description: F:C-8 sterol isomerase activity} {ID:0006696; Method: IEA:InterPro; Description: P:ergosterol biosynthetic process}
A02323	54	4.3e-131	C5GDC1_AJEDR	BDCG_02855	EEQ87735.1	747	Ajellomyces dermatitidis	559297	Unknown	Unknown	Unknown	{ID:PF04042; Description: DNA_pol_E_B}	humans	vertebrata	cutaneous Blastomyces dermatitidis infection	cutaneous Infection	{ID:0003677; Method: IEA:InterPro; Description: F:DNA binding} {ID:0003887; Method: IEA:InterPro; Description: F:DNA-directed DNA polymerase activity} {ID:0006260; Method: IEA:InterPro; Description: P:DNA replication}
A03884	54	4.2e-114	LAP1_ARTBC	LAP1	EFE29576.1	373	Arthroderma benhamiae	663331	FUNCTION: Extracellular aminopeptidase which contributes to pathogenicity (By similarity).; CATALYTIC ACTIVITY: Release of an N-terminal amino acid from a peptide.; COFACTOR: Binds 2 zinc ions per subunit (By similarity).; SUBUNIT: Monomer (By similarity).; SUBCELLULAR LOCATION: Secreted.; SIMILARITY: Belongs to the peptidase M28 family. M28E subfamily.	21247460	XP_003010216.1, XM_003010170.1	{ID:PF04389; Description: Peptidase_M28}	hedgehogs	vertebrata	ringworm,Kerion Celsi Disease	Kerion Celsi Disease	{ID:0005576; Method: IEA:UniProtKB-SubCell; Description: C:extracellular region} {ID:0004177; Method: IEA:UniProtKB-KW; Description: F:aminopeptidase activity} {ID:0046872; Method: IEA:UniProtKB-KW; Description: F:metal ion binding} {ID:0009405; Method: IEA:UniProtKB-KW; Description: P:pathogenesis} {ID:0006508; Method: IEA:InterPro; Description: P:proteolysis}
A07296	54	9.4e-49	Q59L90_CANAL	HET1	EAK91240.1	197	Candida albicans	5476	CAUTION: The sequence shown here is derived from an EMBL/GenBank/DDBJ whole genome shotgun (WGS) entry which is preliminary data.	15123810	XP_710498.1, XM_705406.1	{ID:PF08718; Description: GLTP}	Isolated from a wide variety of substrates including humans	animals	invasive candidal disease	invasive candidal disease	{ID:0005737; Method: IEA:InterPro; Description: C:cytoplasm} {ID:0051861; Method: IEA:InterPro; Description: F:glycolipid binding} {ID:0017089; Method: IEA:InterPro; Description: F:glycolipid transporter activity} {ID:0009405; Method: IMP:CGD; Description: P:pathogenesis}
A03980	54	1.2e-221	Q96UH9_MAGGR	CHM1	AAL15449.2	856	Magnaporthe grisea	148305	CATALYTIC ACTIVITY: ATP + a protein = ADP + a phosphoprotein.; SIMILARITY: Contains 1 CRIB domain.; SIMILARITY: Contains 1 protein kinase domain.	15141959	Unknown	{ID:PF00786; Description: PBD} {ID:PF00069; Description: PBD}	Digitaria (Poaceae)	herb	Leaf spot	Leaf Spot	{ID:0005524; Method: IEA:UniProtKB-KW; Description: F:ATP binding} {ID:0004674; Method: IEA:UniProtKB-KW; Description: F:protein serine/threonine kinase activity}
A03863	54	2.2e-69	A4RJV7_MAGO7	MGG_01707	EDK04578.1	296	Magnaporthe oryzae	242507	Unknown	15846337	XP_363781.1, XM_363781.1	{ID:PF10558; Description: MTP18}	Poaceae, especially important on Oryzae	herb	Rice blast	Rice Blast	{ID:0004089; Method: IEA:InterPro; Description: F:carbonate dehydratase activity} {ID:0008270; Method: IEA:InterPro; Description: F:zinc ion binding} {ID:0015976; Method: IEA:InterPro; Description: P:carbon utilization}
A00925	53.9	0	Q7Z9J3_9PEZI	CZK3	AAP72037.1	1372	Cercospora zeae-maydis	135779	Unknown	Unknown	Unknown	{ID:PF00069; Description: Pkinase}	Zea mays (Poaceae)	herb	Gray leaf spot of corn	Gray Leaf Spot	{ID:0005524; Method: IEA:UniProtKB-KW; Description: F:ATP binding} {ID:0004674; Method: IEA:InterPro; Description: F:protein serine/threonine kinase activity}
A01525	53.9	3.3e-193	A3KLI8_CLAPU	KU70	CAM56211.1	616	Claviceps purpurea	5111	Unknown	17560817	Unknown	{ID:PF02735; Description: Ku} {ID:PF03730; Description: Ku} {ID:PF03731; Description: Ku_C} {ID:PF02037; Description: Ku_N}	outcrossing species	plants	ergotism	Ergotism	{ID:0005958; Method: IEA:InterPro; Description: C:DNA-dependent protein kinase-DNA ligase 4 complex} {ID:0004003; Method: IEA:InterPro; Description: F:ATP-dependent DNA helicase activity} {ID:0003677; Method: IEA:InterPro; Description: F:DNA binding} {ID:0006303; Method: IEA:InterPro; Description: P:double-strand break repair via nonhomologous end joining}
A04201	53.8	6.5e-82	Q59X54_CANAL	MIT1	EAK95021.1	544	Candida albicans	5476	CAUTION: The sequence shown here is derived from an EMBL/GenBank/DDBJ whole genome shotgun (WGS) entry which is preliminary data.	15123810	XP_714110.1, XM_709017.1, XP_714248.1, XM_709155.1	{ID:PF04488; Description: Gly_transf_sug}	Isolated from a wide variety of substrates including humans	animals	invasive candidal disease	invasive candidal disease	{ID:0000030; Method: IMP:CGD; Description: F:mannosyltransferase activity} {ID:0006673; Method: IMP:CGD; Description: P:inositolphosphoceramide metabolic process} {ID:0009405; Method: IMP:CGD; Description: P:pathogenesis} {ID:0030148; Method: IMP:CGD; Description: P:sphingolipid biosynthetic process}
A02756	53.8	1e-66	Q32WF7_PHAND	MDH1	AAX14688.1	266	Phaeosphaeria nodorum	13684	Unknown	16859492	Unknown	{ID:PF00106; Description: adh_short}	Multiple genera of Poaceae and Blysmus compressus (Cyperaceae)	herb	Glume blotch of wheat and other grasses	Glume Blotch	{ID:0005488; Method: IEA:InterPro; Description: F:binding} {ID:0016491; Method: IEA:InterPro; Description: F:oxidoreductase activity}
A05209	53.6	3.5e-173	O93842_FUSSP	TRI12	AAD12756.1	598	Fusarium sporotrichioides	5514	Unknown	Unknown	Unknown	{ID:PF06609; Description: TRI12}	animals	animals	trichothecene	Trichothecene
A01685	53.6	1.2e-86	D1MYV6_MAGGR	CBL1	BAI52768.1	568	Magnaporthe grisea	148305	SIMILARITY: Contains 3 chitin-binding type-1 domains.	Unknown	Unknown	{ID:PF01522; Description: Polysacc_deac_1}	Digitaria (Poaceae)	herb	Leaf spot	Leaf Spot	{ID:0008061; Method: IEA:UniProtKB-KW; Description: F:chitin binding} {ID:0016810; Method: IEA:InterPro; Description: F:hydrolase activity, acting on carbon-nitrogen (but not peptide) bonds} {ID:0005975; Method: IEA:InterPro; Description: P:carbohydrate metabolic process}
A09224	53.4	4e-58	Q9C1S8_CANAL	CANAG1	BAB43821.1	248	Candida albicans	5476	Unknown	Unknown	Unknown	{ID:PF01182; Description: Glucosamine_iso}	Isolated from a wide variety of substrates including humans	animals	invasive candidal disease	invasive candidal disease	{ID:0004342; Method: IEA:InterPro; Description: F:glucosamine-6-phosphate deaminase activity} {ID:0006044; Method: IEA:InterPro; Description: P:N-acetylglucosamine metabolic process}
A02463	53.3	8.3e-65	C4YPV8_CANAW	CAWG_02512	EEQ44247.1	431	Candida albicans	294748	Unknown	19465905	Unknown	{ID:PF01793; Description: Glyco_transf_15}	Isolated from a wide variety of substrates including humans	animals	invasive candidal disease	invasive candidal disease	{ID:0016020; Method: IEA:InterPro; Description: C:membrane} {ID:0000030; Method: IEA:InterPro; Description: F:mannosyltransferase activity} {ID:0006486; Method: IEA:InterPro; Description: P:protein glycosylation}
A02717	53.3	1.1e-85	Q59X54_CANAL	MIT1	EAK95021.1	544	Candida albicans	5476	CAUTION: The sequence shown here is derived from an EMBL/GenBank/DDBJ whole genome shotgun (WGS) entry which is preliminary data.	15123810	XP_714110.1, XM_709017.1, XP_714248.1, XM_709155.1	{ID:PF04488; Description: Gly_transf_sug}	Isolated from a wide variety of substrates including humans	animals	invasive candidal disease	invasive candidal disease	{ID:0000030; Method: IMP:CGD; Description: F:mannosyltransferase activity} {ID:0006673; Method: IMP:CGD; Description: P:inositolphosphoceramide metabolic process} {ID:0009405; Method: IMP:CGD; Description: P:pathogenesis} {ID:0030148; Method: IMP:CGD; Description: P:sphingolipid biosynthetic process}
A01035	53.2	8.8e-186	Q5K2R7_CLAPU	COT1	CAH04535.1	655	Claviceps purpurea	5111	CATALYTIC ACTIVITY: ATP + a protein = ADP + a phosphoprotein.; SIMILARITY: Contains 1 AGC-kinase C-terminal domain.	Unknown	Unknown	{ID:PF00069; Description: Pkinase} {ID:PF00433; Description: Pkinase}	outcrossing species	plants	ergotism	Ergotism	{ID:0005524; Method: IEA:UniProtKB-KW; Description: F:ATP binding} {ID:0004674; Method: IEA:UniProtKB-KW; Description: F:protein serine/threonine kinase activity}
A06338	53.2	1.9e-58	ERG2_USTMA	ERG2	CAA78959.1	241	Ustilago maydis	237631	FUNCTION: Catalyzes the reaction which results in unsaturation at C-7 in the B ring of sterols.; PATHWAY: Steroid metabolism; ergosterol biosynthesis; ergosterol from zymosterol: step 2/5.; SUBCELLULAR LOCATION: Endoplasmic reticulum membrane; Single-pass membrane protein (By similarity).; SIMILARITY: Belongs to the ERG2 family.	17080091	XP_758081.1, XM_752988.1	{ID:PF04622; Description: ERG2_Sigma1R}	Euchlaena spp., Zea spp. (Poaceae)	herb	Smut. Corn smut	Smut	{ID:0005789; Method: IEA:UniProtKB-SubCell; Description: C:endoplasmic reticulum membrane} {ID:0016021; Method: IEA:UniProtKB-KW; Description: C:integral to membrane} {ID:0000247; Method: IEA:InterPro; Description: F:C-8 sterol isomerase activity} {ID:0006696; Method: IEA:InterPro; Description: P:ergosterol biosynthetic process}
A00772	53.1	4.4e-81	Q59SI6_CANAL	PCT1	EAK93465.1	457	Candida albicans	5476	CAUTION: The sequence shown here is derived from an EMBL/GenBank/DDBJ whole genome shotgun (WGS) entry which is preliminary data.	15123810	XP_712640.1, XM_707547.1, XP_712791.1, XM_707698.1	{ID:PF01467; Description: CTP_transf_2}	Isolated from a wide variety of substrates including humans	animals	invasive candidal disease	invasive candidal disease	{ID:0016779; Method: IEA:InterPro; Description: F:nucleotidyltransferase activity} {ID:0009058; Method: IEA:InterPro; Description: P:biosynthetic process} {ID:0009405; Description: P:pathogenesis IEP:CGD}
A02117	53.1	8.8e-141	GEL3_ASPFU	GEL3	EAL93577.1	544	Neosartorya fumigata	330879	FUNCTION: Splits internally a 1,3-beta-glucan molecule and transfers the newly generated reducing end (the donor) to the non- reducing end of another 1,3-beta-glucan molecule (the acceptor) forming a 1,3-beta linkage, resulting in the elongation of 1,3- beta-glucan chains in the cell wall. Involved in cell wall morphogenesis (By similarity).; SUBCELLULAR LOCATION: Cell membrane; Lipid-anchor, GPI…	16372009	XP_755615.1, XM_750522.1	{ID:PF03198; Description: Glyco_hydro_72} {ID:PF07983; Description: Glyco_hydro_72}	humans	vertebrata	infection	Infection	{ID:0031225; Method: IEA:UniProtKB-KW; Description: C:anchored to membrane} {ID:0005886; Method: IEA:UniProtKB-SubCell; Description: C:plasma membrane} {ID:0043169; Method: IEA:InterPro; Description: F:cation binding} {ID:0016740; Method: IEA:UniProtKB-KW; Description: F:transferase activity} {ID:0005975; Method: IEA:InterPro; Description: P:carbohydrate metabolic process}
A05630	53	8.2e-153	Q9P8L8_BOTFU	BCMFS1	AAF64435.2	598	Botryotinia fuckeliana	40559	Unknown	11374155, 12324349	Unknown	{ID:PF07690; Description: MFS_1}	Various plant families	plants	Grey mould. Parasite or saprophyte	Gray Mould	{ID:0016021; Method: IEA:InterPro; Description: C:integral to membrane} {ID:0055085; Method: IEA:InterPro; Description: P:transmembrane transport}
A01955	53	1.4e-105	Y1220_ASPFU	AFUA_3G01220	EAL86405.2	439	Neosartorya fumigata	330879	FUNCTION: Probable aspartic-type endopeptidase which contributes to virulence (By similarity).; SUBCELLULAR LOCATION: Secreted (Potential).; SIMILARITY: Belongs to the peptidase A1 family.	16372009	XP_748443.2, XM_743350.2	{ID:PF00026; Description: Asp}	humans	vertebrata	infection	Infection	{ID:0005576; Method: IEA:UniProtKB-SubCell; Description: C:extracellular region} {ID:0004190; Method: IEA:UniProtKB-KW; Description: F:aspartic-type endopeptidase activity} {ID:0009405; Method: IEA:UniProtKB-KW; Description: P:pathogenesis} {ID:0006508; Method: IEA:InterPro; Description: P:proteolysis}
A08175	52.9	1.7e-222	Q5ADM9_CANAL	PMT2	EAL00919.1	769	Candida albicans	5476	CAUTION: The sequence shown here is derived from an EMBL/GenBank/DDBJ whole genome shotgun (WGS) entry which is preliminary data.	15123810	XP_719790.1, XM_714697.1, XP_719907.1, XM_714814.1	{ID:PF02815; Description: MIR} {ID:PF02366; Description: MIR}	Isolated from a wide variety of substrates including humans	animals	invasive candidal disease	invasive candidal disease	{ID:0005624; Method: IDA:CGD; Description: C:membrane fraction} {ID:0005886; Method: IDA:CGD; Description: C:plasma membrane} {ID:0000030; Method: IEA:InterPro; Description: F:mannosyltransferase activity} {ID:0030448; Method: IMP:CGD; Description: P:hyphal growth} {ID:0006493; Method: IEA:InterPro; Description: P:protein O-linked glycosylation} {ID:0042493; Method: IMP:CGD; Description: P:respon…
A04966	52.9	8.5e-106	O13316_MAGGR	MAGC	AAB65427.1	355	Magnaporthe grisea	148305	Unknown	9390422	Unknown	{ID:PF00503; Description: G-alpha}	Digitaria (Poaceae)	herb	Leaf spot	Leaf Spot	{ID:0005525; Method: IEA:UniProtKB-KW; Description: F:GTP binding} {ID:0004871; Method: IEA:InterPro; Description: F:signal transducer activity} {ID:0007186; Method: IEA:InterPro; Description: P:G-protein coupled receptor protein signaling pathway}
A02971	52.8	0	Q9C1I7_MYCGR	ATR4	AAK15314.1	1635	Mycosphaerella graminicola	54734	SIMILARITY: Belongs to the ABC transporter superfamily.	12036592	Unknown	{ID:PF01061; Description: ABC2_membrane} {ID:PF00005; Description: ABC2_membrane} {ID:PF06422; Description: ABC_tran}	Triticum and possibly a few other grasses	herb	Leaf spot or speckled leaf blotch of wheat	Leaf Spot	{ID:0016021; Method: IEA:InterPro; Description: C:integral to membrane} {ID:0005524; Method: IEA:UniProtKB-KW; Description: F:ATP binding} {ID:0042626; Method: IEA:InterPro; Description: F:ATPase activity, coupled to transmembrane movement of substances}
A03604	52.7	1.4e-68	O93802_ALTAL	BRM2	BAA36503.1	267	Alternaria alternata	5599	SIMILARITY: Belongs to the short-chain dehydrogenases/reductases (SDR) family.	9885194	Unknown	{ID:PF00106; Description: adh_short}	Plant	plants	Leaf spot, rots	Leaf Spot	{ID:0005488; Method: IEA:InterPro; Description: F:binding} {ID:0016491; Method: IEA:UniProtKB-KW; Description: F:oxidoreductase activity}
A06585	52.7	1.7e-112	Q59ZX2_CANAL	FTR1	EAK95981.1	381	Candida albicans	5476	CAUTION: The sequence shown here is derived from an EMBL/GenBank/DDBJ whole genome shotgun (WGS) entry which is preliminary data.	15123810	XP_715020.1, XM_709927.1	{ID:PF03239; Description: FTR1}	Isolated from a wide variety of substrates including humans	animals	invasive candidal disease	invasive candidal disease	{ID:0009986; Method: IDA:CGD; Description: C:cell surface} {ID:0016020; Method: IEA:InterPro; Description: C:membrane} {ID:0015093; Method: IMP:CGD; Description: F:ferrous iron transmembrane transporter activity} {ID:0010106; Method: IMP:CGD; Description: P:cellular response to iron ion starvation} {ID:0006827; Method: IGI:CGD; Description: P:high-affinity iron ion transport} {ID:0009405; Method:…
A07385	52.7	2e-243	Q9Y7F1_ASPFM	PABAA	AAD31929.1	824	Neosartorya fumigata	746128	Unknown	10931287	Unknown	{ID:PF04715; Description: Anth_synt_I_N} {ID:PF00425; Description: Anth_synt_I_N} {ID:PF00117; Description: Chorismate_bind}	humans	vertebrata	infection	Infection	{ID:0016833; Method: IEA:InterPro; Description: F:oxo-acid-lyase activity} {ID:0009058; Method: IEA:InterPro; Description: P:biosynthetic process} {ID:0006541; Method: IEA:InterPro; Description: P:glutamine metabolic process}
A05153	52.6	0	Q9P880_BOTFU	BAC	CAB77164.1	2139	Botryotinia fuckeliana	40559	Unknown	Unknown	Unknown	{ID:PF08509; Description: Ad_cyc_g-alpha} {ID:PF00211; Description: Ad_cyc_g-alpha} {ID:PF00560; Description: Guanylate_cyc} {ID:PF00481; Description: LRR_1} {ID:PF00788; Description: PP2C}	Various plant families	plants	Grey mould. Parasite or saprophyte	Gray Mould	{ID:0004016; Method: IEA:InterPro; Description: F:adenylate cyclase activity} {ID:0000287; Method: IEA:InterPro; Description: F:magnesium ion binding} {ID:0035556; Method: IEA:InterPro; Description: P:intracellular signal transduction}
A04087	52.5	3.6e-227	Q874K8_CRYNV	CLC-A	AAO73005.1	864	Cryptococcus neoformans	178876	Unknown	14622414	Unknown	{ID:PF00571; Description: CBS} {ID:PF00654; Description: CBS}	humans	vertebrata	cryptococcosis	Cryptococcosis	{ID:0016021; Method: IEA:UniProtKB-KW; Description: C:integral to membrane} {ID:0005247; Method: IEA:InterPro; Description: F:voltage-gated chloride channel activity}
A07579	52.5	1.1e-128	O59928_HYPVI	NULL	AAC05829.1	430	Hypocrea virens	29875	SIMILARITY: Belongs to the glycosyl hydrolase 18 family.	10022948	Unknown	{ID:PF00704; Description: Glyco_hydro_18}	humans	vertebrata	infection	Infection	{ID:0043169; Method: IEA:InterPro; Description: F:cation binding} {ID:0004568; Method: IEA:InterPro; Description: F:chitinase activity} {ID:0006032; Method: IEA:InterPro; Description: P:chitin catabolic process}
A01193	52.4	1e-153	Q5ANJ5_CANAL	ADE2	EAL04254.1	568	Candida albicans	5476	CAUTION: The sequence shown here is derived from an EMBL/GenBank/DDBJ whole genome shotgun (WGS) entry which is preliminary data.	15123810	XP_722973.1, XM_717880.1, XP_723120.1, XM_718027.1	{ID:PF00731; Description: AIRC} {ID:PF02222; Description: AIRC}	Isolated from a wide variety of substrates including humans	animals	invasive candidal disease	invasive candidal disease	{ID:0005524; Method: IEA:InterPro; Description: F:ATP binding} {ID:0016874; Method: IEA:InterPro; Description: F:ligase activity} {ID:0046872; Method: IEA:InterPro; Description: F:metal ion binding} {ID:0004638; Method: IMP:CGD; Description: F:phosphoribosylaminoimidazole carboxylase activity} {ID:0006189; Method: IEA:InterPro; Description: P:'de novo' IMP biosynthetic process} {ID:0046084; Metho…
A01958	52.4	2.6e-90	Q59KY8_CANAL	SIT4	EAK91146.1	314	Candida albicans	5476	CATALYTIC ACTIVITY: A phosphoprotein + H(2)O = a protein + phosphate.; SIMILARITY: Belongs to the PPP phosphatase family.; CAUTION: The sequence shown here is derived from an EMBL/GenBank/DDBJ whole genome shotgun (WGS) entry which is preliminary data.	15123810	XP_710408.1, XM_705316.1, XP_710419.1, XM_705327.1	{ID:PF00149; Description: Metallophos}	Isolated from a wide variety of substrates including humans	animals	invasive candidal disease	invasive candidal disease	{ID:0004722; Method: IGI:CGD; Description: F:protein serine/threonine phosphatase activity} {ID:0030448; Method: IMP:CGD; Description: P:hyphal growth} {ID:0009405; Method: IMP:CGD; Description: P:pathogenesis} {ID:0006468; Method: IGI:CGD; Description: P:protein phosphorylation} {ID:0031929; Method: IGI:CGD; Description: P:TOR signaling cascade}
A02286	52.4	3.7e-247	Q9P872_CANAL	PMR1	CAB87245.1	917	Candida albicans	5476	SIMILARITY: Belongs to the cation transport ATPase (P-type) family.	15843378	Unknown	{ID:PF00689; Description: Cation_ATPase_C} {ID:PF00690; Description: Cation_ATPase_C} {ID:PF00122; Description: Cation_ATPase_N} {ID:PF00702; Description: E1-E2_ATPase}	Isolated from a wide variety of substrates including humans	animals	invasive candidal disease	invasive candidal disease	{ID:0016021; Method: IEA:UniProtKB-KW; Description: C:integral to membrane} {ID:0005524; Method: IEA:UniProtKB-KW; Description: F:ATP binding} {ID:0005388; Method: IEA:InterPro; Description: F:calcium-transporting ATPase activity} {ID:0046872; Method: IEA:InterPro; Description: F:metal ion binding} {ID:0006754; Method: IEA:InterPro; Description: P:ATP biosynthetic process}
A08679	52.3	9.8e-85	Q9C2Y1_BOTFU	BCPME1	CAC29255.1	346	Botryotinia fuckeliana	40559	CATALYTIC ACTIVITY: Pectin + n H(2)O = n methanol + pectate.; SIMILARITY: Belongs to the pectinesterase family.	Unknown	Unknown	{ID:PF01095; Description: Pectinesterase}	Various plant families	plants	Grey mould. Parasite or saprophyte	Gray Mould	{ID:0005618; Method: IEA:InterPro; Description: C:cell wall} {ID:0045330; Method: IEA:UniProtKB-KW; Description: F:aspartyl esterase activity} {ID:0030599; Method: IEA:EC; Description: F:pectinesterase activity} {ID:0042545; Method: IEA:InterPro; Description: P:cell wall modification}
A06442	52.1	2.7e-89	Q5AJC0_CANAL	UTR2	EAL02833.1	470	Candida albicans	5476	CAUTION: The sequence shown here is derived from an EMBL/GenBank/DDBJ whole genome shotgun (WGS) entry which is preliminary data.	15123810	XP_721629.1, XM_716536.1, XP_721748.1, XM_716655.1	{ID:PF00722; Description: Glyco_hydro_16}	Isolated from a wide variety of substrates including humans	animals	invasive candidal disease	invasive candidal disease	{ID:0046658; Method: IDA:CGD; Description: C:anchored to plasma membrane} {ID:0030428; Method: IMP:CGD; Description: C:cell septum} {ID:0009986; Method: IDA:CGD; Description: C:cell surface} {ID:0005576; Method: IDA:CGD; Description: C:extracellular region} {ID:0030446; Method: IDA:CGD; Description: C:hyphal cell wall} {ID:0030445; Method: IDA:CGD; Description: C:yeast-form cell wall} {ID:0008061…
A06850	52.1	3e-149	PACC_EMENI	PACC	CAA87390.1	678	Emericella nidulans	162425	FUNCTION: Transcription factor that mediates regulation of both acid- and alkaline-expressed genes in response to ambient pH. At alkaline ambient pH, activates transcription of alkaline-expressed genes (including pacC itself) and represses transcription of acid- expressed genes. Specifically recognizes and binds the consensus sequence 5'-GCCARG-3'. Required for virulence in invasive pulmonary asp…	7882981, 16372000, 9417928, 9891072, 10675341, 11238906, 11889040, 14636595, 12588984, 15686555	XP_660459.1, XM_655367.1	{ID:PF00096; Description: zf-C2H2}	humans	vertebrata	chronic granulomatous diseas	Granulomatous Diseas	{ID:0005737; Method: IEA:UniProtKB-SubCell; Description: C:cytoplasm} {ID:0005634; Method: IEA:UniProtKB-SubCell; Description: C:nucleus} {ID:0003677; Method: IEA:UniProtKB-KW; Description: F:DNA binding} {ID:0008270; Method: IEA:InterPro; Description: F:zinc ion binding} {ID:0006355; Method: IEA:UniProtKB-KW; Description: P:regulation of transcription, DNA-dependent} {ID:0006351; Method: IEA:Uni…
A04910	52	3.6e-138	Q156F5_BOTFU	NULL	ABG25558.1	523	Botryotinia fuckeliana	40559	Unknown	16946258	Unknown	{ID:PF00982; Description: Glyco_transf_20}	Various plant families	plants	Grey mould. Parasite or saprophyte	Gray Mould	{ID:0003825; Method: IEA:InterPro; Description: F:alpha,alpha-trehalose-phosphate synthase (UDP-forming) activity} {ID:0005992; Method: IEA:InterPro; Description: P:trehalose biosynthetic process}
A07687	52	1.4e-245	P87199_USTMD	KIN2	AAB63337.1	968	Ustilago maydis	5270	SIMILARITY: Belongs to the kinesin-like protein family.; SIMILARITY: Contains 1 kinesin-motor domain.	9218789	Unknown	{ID:PF04325; Description: DUF465} {ID:PF00225; Description: DUF465}	Euchlaena spp., Zea spp. (Poaceae)	herb	Smut. Corn smut	Smut	{ID:0005874; Method: IEA:UniProtKB-KW; Description: C:microtubule} {ID:0005524; Method: IEA:UniProtKB-KW; Description: F:ATP binding} {ID:0003777; Method: IEA:InterPro; Description: F:microtubule motor activity} {ID:0007018; Method: IEA:InterPro; Description: P:microtubule-based movement}
A08436	51.9	1e-92	Q5AHG6_CANAL	SCH9	EAL02133.1	787	Candida albicans	5476	CATALYTIC ACTIVITY: ATP + a protein = ADP + a phosphoprotein.; SIMILARITY: Contains 1 AGC-kinase C-terminal domain.; SIMILARITY: Contains 1 C2 domain.; CAUTION: The sequence shown here is derived from an EMBL/GenBank/DDBJ whole genome shotgun (WGS) entry which is preliminary data.	15123810	XP_720953.1, XM_715860.1, XP_721075.1, XM_715982.1	{ID:PF00069; Description: Pkinase} {ID:PF00433; Description: Pkinase}	Isolated from a wide variety of substrates including humans	animals	invasive candidal disease	invasive candidal disease	{ID:0005524; Method: IEA:UniProtKB-KW; Description: F:ATP binding} {ID:0004674; Method: IEA:UniProtKB-KW; Description: F:protein serine/threonine kinase activity} {ID:0016049; Method: IMP:CGD; Description: P:cell growth} {ID:0001410; Method: IMP:CGD; Description: P:chlamydospore formation} {ID:0030448; Method: IMP:CGD; Description: P:hyphal growth} {ID:0009405; Method: IMP:CGD; Description: P:pat…
A08431	51.8	0	Q96VL9_BOTFU	BCATRD	CAC41639.1	1501	Botryotinia fuckeliana	40559	SIMILARITY: Belongs to the ABC transporter superfamily.	Unknown	Unknown	{ID:PF01061; Description: ABC2_membrane} {ID:PF00005; Description: ABC2_membrane} {ID:PF06422; Description: ABC_tran}	Various plant families	plants	Grey mould. Parasite or saprophyte	Gray Mould	{ID:0016021; Method: IEA:InterPro; Description: C:integral to membrane} {ID:0005524; Method: IEA:UniProtKB-KW; Description: F:ATP binding} {ID:0042626; Method: IEA:InterPro; Description: F:ATPase activity, coupled to transmembrane movement of substances}
A03316	51.8	3.1e-44	Q59XU5_CANAL	RAS1	EAK95297.1	291	Candida albicans	5476	CAUTION: The sequence shown here is derived from an EMBL/GenBank/DDBJ whole genome shotgun (WGS) entry which is preliminary data.	15123810	XP_714365.1, XM_709272.1, XP_714405.1, XM_709312.1	{ID:PF00071; Description: Ras}	Isolated from a wide variety of substrates including humans	animals	invasive candidal disease	invasive candidal disease	{ID:0005622; Method: IEA:InterPro; Description: C:intracellular} {ID:0005886; Method: IDA:CGD; Description: C:plasma membrane} {ID:0005525; Method: IEA:UniProtKB-KW; Description: F:GTP binding} {ID:0003924; Method: IDA:CGD; Description: F:GTPase activity} {ID:0044413; Method: IMP:CGD; Description: P:avoidance of host defenses} {ID:0019933; Method: IMP:CGD; Description: P:cAMP-mediated signaling} …
A09594	51.7	2.8e-98	Q75ZG3_ALTAL	AFTS1	BAC84993.1	366	Alternaria alternata	5599	Unknown	15066029	Unknown	{ID:PF00248; Description: Aldo_ket_red}	Plant	plants	Leaf spot, rots	Leaf Spot	{ID:0016491; Method: IEA:InterPro; Description: F:oxidoreductase activity}
A07346	51.7	3.3e-33	Q9HFU3_MAGGR	CYP1	AAG13968.1	215	Magnaporthe grisea	148305	FUNCTION: PPIases accelerate the folding of proteins (By similarity).; FUNCTION: PPIases accelerate the folding of proteins. It catalyzes the cis-trans isomerization of proline imidic peptide bonds in oligopeptides (By similarity).; CATALYTIC ACTIVITY: Peptidylproline (omega=180) = peptidylproline (omega=0).; SIMILARITY: Belongs to the cyclophilin-type PPIase family.; SIMILARITY: Contains 1 PPIas…	11971145	Unknown	{ID:PF00160; Description: Pro_isomerase}	Digitaria (Poaceae)	herb	Leaf spot	Leaf Spot	{ID:0003755; Method: IEA:UniProtKB-KW; Description: F:peptidyl-prolyl cis-trans isomerase activity} {ID:0006457; Method: IEA:UniProtKB-KW; Description: P:protein folding}
A03354	51.7	9.9e-68	Q32WF7_PHAND	MDH1	AAX14688.1	266	Phaeosphaeria nodorum	13684	Unknown	16859492	Unknown	{ID:PF00106; Description: adh_short}	Multiple genera of Poaceae and Blysmus compressus (Cyperaceae)	herb	Glume blotch of wheat and other grasses	Glume Blotch	{ID:0005488; Method: IEA:InterPro; Description: F:binding} {ID:0016491; Method: IEA:InterPro; Description: F:oxidoreductase activity}
A04324	51.6	0	Q0PND8_MAGGR	PEX6	ABG79929.1	1375	Magnaporthe grisea	148305	SIMILARITY: Belongs to the AAA ATPase family.	Unknown	Unknown	{ID:PF00004; Description: AAA}	Digitaria (Poaceae)	herb	Leaf spot	Leaf Spot	{ID:0005524; Method: IEA:UniProtKB-KW; Description: F:ATP binding} {ID:0017111; Method: IEA:InterPro; Description: F:nucleoside-triphosphatase activity}
A04626	51.6	0	A4RB72_MAGO7	MGG_02986	EDK01543.1	1715	Magnaporthe oryzae	242507	CATALYTIC ACTIVITY: Deoxynucleoside triphosphate + DNA(n) = diphosphate + DNA(n+1).; SIMILARITY: Belongs to the DNA polymerase type-B family.	15846337	XP_366910.2, XM_366910.2	{ID:PF00136; Description: DNA_pol_B} {ID:PF03104; Description: DNA_pol_B}	Poaceae, especially important on Oryzae	herb	Rice blast	Rice Blast	{ID:0003677; Method: IEA:UniProtKB-KW; Description: F:DNA binding} {ID:0003887; Method: IEA:UniProtKB-KW; Description: F:DNA-directed DNA polymerase activity} {ID:0000166; Method: IEA:InterPro; Description: F:nucleotide binding} {ID:0006260; Method: IEA:UniProtKB-KW; Description: P:DNA replication}
A07719	51.6	0	Q4WPX2_ASPFU	PPOA	ABV21631.1	1079	Neosartorya fumigata	330879	Unknown	16372009, 16040966, 17276068	XP_751750.1, XM_746657.1	{ID:PF03098; Description: An_peroxidase} {ID:PF00067; Description: An_peroxidase}	humans	vertebrata	infection	Infection	{ID:0009055; Method: IEA:InterPro; Description: F:electron carrier activity} {ID:0020037; Method: IEA:InterPro; Description: F:heme binding} {ID:0016705; Method: IEA:InterPro; Description: F:oxidoreductase activity, acting on paired donors, with incorporation or reduction of molecular oxy} {ID:0004601; Method: IEA:InterPro; Description: F:peroxidase activity} {ID:0006979; Method: IEA:InterPro; De…
A06966	51.3	7.8e-132	A4ULJ0_MYCGR	CYP51	ABO93369.1	518	Mycosphaerella graminicola	54734	COFACTOR: Heme group (By similarity).; SIMILARITY: Belongs to the cytochrome P450 family.	Unknown	Unknown	{ID:PF00067; Description: p450}	Triticum and possibly a few other grasses	herb	Leaf spot or speckled leaf blotch of wheat	Leaf Spot	{ID:0009055; Method: IEA:InterPro; Description: F:electron carrier activity} {ID:0020037; Method: IEA:InterPro; Description: F:heme binding} {ID:0008168; Method: IEA:UniProtKB-KW; Description: F:methyltransferase activity} {ID:0004497; Method: IEA:InterPro; Description: F:monooxygenase activity} {ID:0016705; Method: IEA:InterPro; Description: F:oxidoreductase activity, acting on paired donors, wi…
A01491	51	1.7e-69	Q6X269_USTMD	CLB2	AAP94020.2	604	Ustilago maydis	5270	SIMILARITY: Belongs to the cyclin family.	14679309	Unknown	{ID:PF02984; Description: Cyclin_C} {ID:PF00134; Description: Cyclin_C}	Euchlaena spp., Zea spp. (Poaceae)	herb	Smut. Corn smut	Smut	{ID:0005634; Method: IEA:InterPro; Description: C:nucleus} {ID:0019901; Method: IEA:InterPro; Description: F:protein kinase binding} {ID:0007049; Method: IEA:UniProtKB-KW; Description: P:cell cycle} {ID:0051301; Method: IEA:UniProtKB-KW; Description: P:cell division} {ID:0000079; Method: IEA:InterPro; Description: P:regulation of cyclin-dependent protein kinase activity} {ID:0010389; Method: IEA:…
A09939	50.9	1.2e-93	D4AUT8_ARTBC	ARB_08005	EFE33253.1	734	Arthroderma benhamiae	663331	CAUTION: The sequence shown here is derived from an EMBL/GenBank/DDBJ whole genome shotgun (WGS) entry which is preliminary data.	21247460	XP_003013893.1, XM_003013847.1	{ID:PF04004; Description: Leo1}	hedgehogs	vertebrata	ringworm,Kerion Celsi Disease	Kerion Celsi Disease	{ID:0005576; Method: IEA:InterPro; Description: C:extracellular region} {ID:0009405; Method: IEA:InterPro; Description: P:pathogenesis}
A02818	50.7	9.1e-133	Q5AB91_CANAL	PHR2	EAL00035.1	544	Candida albicans	5476	CAUTION: The sequence shown here is derived from an EMBL/GenBank/DDBJ whole genome shotgun (WGS) entry which is preliminary data.	15123810	XP_718939.1, XM_713846.1, XP_719043.1, XM_713950.1	{ID:PF03198; Description: Glyco_hydro_72} {ID:PF07983; Description: Glyco_hydro_72}	Isolated from a wide variety of substrates including humans	animals	invasive candidal disease	invasive candidal disease	{ID:0046658; Method: IDA:CGD; Description: C:anchored to plasma membrane} {ID:0009986; Method: IDA:CGD; Description: C:cell surface} {ID:0030446; Method: IDA:CGD; Description: C:hyphal cell wall} {ID:0030445; Method: IDA:CGD; Description: C:yeast-form cell wall} {ID:0043169; Method: IEA:InterPro; Description: F:cation binding} {ID:0042123; Method: IDA:CGD; Description: F:glucanosyltransferase act…
A03723	50.5	7e-133	Q5AB91_CANAL	PHR2	EAL00035.1	544	Candida albicans	5476	CAUTION: The sequence shown here is derived from an EMBL/GenBank/DDBJ whole genome shotgun (WGS) entry which is preliminary data.	15123810	XP_718939.1, XM_713846.1, XP_719043.1, XM_713950.1	{ID:PF03198; Description: Glyco_hydro_72} {ID:PF07983; Description: Glyco_hydro_72}	Isolated from a wide variety of substrates including humans	animals	invasive candidal disease	invasive candidal disease	{ID:0046658; Method: IDA:CGD; Description: C:anchored to plasma membrane} {ID:0009986; Method: IDA:CGD; Description: C:cell surface} {ID:0030446; Method: IDA:CGD; Description: C:hyphal cell wall} {ID:0030445; Method: IDA:CGD; Description: C:yeast-form cell wall} {ID:0043169; Method: IEA:InterPro; Description: F:cation binding} {ID:0042123; Method: IDA:CGD; Description: F:glucanosyltransferase act…
A07107	50.5	9.9e-106	Q59LF3_CANAL	RVS167	EAK91317.1	474	Candida albicans	5476	SIMILARITY: Contains 1 SH3 domain.; CAUTION: The sequence shown here is derived from an EMBL/GenBank/DDBJ whole genome shotgun (WGS) entry which is preliminary data.	15123810	XP_710570.1, XM_705478.1, XP_710580.1, XM_705488.1	{ID:PF03114; Description: BAR} {ID:PF00018; Description: BAR}	Isolated from a wide variety of substrates including humans	animals	invasive candidal disease	invasive candidal disease	{ID:0005737; Method: IEA:InterPro; Description: C:cytoplasm} {ID:0051666; Method: IMP:CGD; Description: P:actin cortical patch localization} {ID:0006897; Method: IMP:CGD; Description: P:endocytosis} {ID:0031505; Method: IMP:CGD; Description: P:fungal-type cell wall organization} {ID:0030448; Method: IMP:CGD; Description: P:hyphal growth} {ID:0009405; Method: IMP:CGD; Description: P:pathogenesis}
A04376	50.5	5.6e-139	Q8J214_USTMD	CRU1	AAN10186.1	592	Ustilago maydis	5270	Unknown	Unknown	Unknown	{ID:PF00400; Description: WD40}	Euchlaena spp., Zea spp. (Poaceae)	herb	Smut. Corn smut	Smut
A01589	50.3	7.8e-296	Q5AM49_CANAL	SNF2	AAZ99066.1	1690	Candida albicans	5476	Unknown	15123810, 16647065	XP_722570.1, XM_717477.1	{ID:PF00439; Description: Bromodomain} {ID:PF00271; Description: Bromodomain} {ID:PF07529; Description: Helicase_C} {ID:PF00176; Description: HSA}	Isolated from a wide variety of substrates including humans	animals	invasive candidal disease	invasive candidal disease	{ID:0016514; Method: IPI:CGD; Description: C:SWI/SNF complex} {ID:0005524; Method: IEA:InterPro; Description: F:ATP binding} {ID:0003677; Method: IEA:InterPro; Description: F:DNA binding} {ID:0004386; Method: IEA:InterPro; Description: F:helicase activity} {ID:0030448; Method: IMP:CGD; Description: P:hyphal growth} {ID:0009405; Method: IMP:CGD; Description: P:pathogenesis} {ID:0006355; Method: IM…
A02150	50.3	5.5e-177	C6KEF5_MYCGR	STE20	ACS91347.1	833	Mycosphaerella graminicola	54734	CATALYTIC ACTIVITY: ATP + a protein = ADP + a phosphoprotein.; SIMILARITY: Contains 1 CRIB domain.; SIMILARITY: Contains 1 protein kinase domain.	Unknown	Unknown	{ID:PF00786; Description: PBD} {ID:PF00069; Description: PBD}	Triticum and possibly a few other grasses	herb	Leaf spot or speckled leaf blotch of wheat	Leaf Spot	{ID:0005524; Method: IEA:UniProtKB-KW; Description: F:ATP binding} {ID:0004674; Method: IEA:UniProtKB-KW; Description: F:protein serine/threonine kinase activity}
A08854	50.2	6.3e-79	CHS7_CANAL	CHS7	EAK99541.1	310	Candida albicans	5476	FUNCTION: Chaperone required for the export of the chitin synthase CHS3 from the endoplasmic reticulum (By similarity).; SUBUNIT: Interacts with CHS3 (By similarity).; SUBCELLULAR LOCATION: Endoplasmic reticulum membrane; Multi-pass membrane protein (By similarity).; SIMILARITY: Belongs to the CHS7 family.	15123810	XP_718467.1, XM_713374.1, XP_718550.1, XM_713457.1	{ID:PF12271; Description: Chs3p}	Isolated from a wide variety of substrates including humans	animals	invasive candidal disease	invasive candidal disease	{ID:0005789; Method: IEA:UniProtKB-SubCell; Description: C:endoplasmic reticulum membrane} {ID:0016021; Method: IEA:UniProtKB-KW; Description: C:integral to membrane} {ID:0006038; Method: IMP:CGD; Description: P:cell wall chitin biosynthetic process} {ID:0007047; Method: IEA:UniProtKB-KW; Description: P:cellular cell wall organization} {ID:0009405; Method: IMP:CGD; Description: P:pathogenesis} {I…
A08878	50.2	9.2e-87	Q5A5C1_CANAL	YNL191	CAB59917.1	344	Candida albicans	5476	Unknown	15123810, 10870107	XP_716914.1, XM_711821.1, XP_716981.1, XM_711888.1	{ID:PF00310; Description: GATase_2}	Isolated from a wide variety of substrates including humans	animals	invasive candidal disease	invasive candidal disease	{ID:0004044; Method: IEA:InterPro; Description: F:amidophosphoribosyltransferase activity} {ID:0009113; Method: IEA:InterPro; Description: P:purine base biosynthetic process}
A01841	50.1	1.5e-215	Q2H9J2_CHAGB	CHGG_03112	EAQ91177.1	879	Chaetomium globosum	306901	Unknown	Unknown	XP_001229628.1, XM_001229627.1	{ID:PF00009; Description: GTP_EFTU}	Multiple genera in multiple families	plants	Saprobe	Rot	{ID:0015485; Method: IEA:InterPro; Description: F:cholesterol binding} {ID:0005525; Method: IEA:UniProtKB-KW; Description: F:GTP binding} {ID:0003924; Method: IEA:InterPro; Description: F:GTPase activity} {ID:0009405; Method: IEA:InterPro; Description: P:pathogenesis}
A04028	49.8	1.4e-52	A4R575_MAGO7	MGG_04137	EDJ99440.1	249	Magnaporthe oryzae	242507	SIMILARITY: Contains 1 CTLH domain.; SIMILARITY: Contains 1 LisH domain.	15846337	XP_361663.1, XM_361663.1	{ID:PF08513; Description: LisH} {ID:PF10607; Description: LisH}	Poaceae, especially important on Oryzae	herb	Rice blast	Rice Blast
A06972	49.4	1.6e-44	A6R0L4_AJECN	HCAG_03171	EDN06641.1	212	Ajellomyces capsulata	339724	Unknown	19717792	XP_001541074.1, XM_001541024.1	{ID:PF00583; Description: Acetyltransf_1}	humans	vertebrata	Darling's disease	Darling's Disease	{ID:0008080; Method: IEA:InterPro; Description: F:N-acetyltransferase activity}
A07953	49.4	7.8e-74	Q9Y7E5_CANAL	SPT3	AAD33888.1	328	Candida albicans	5476	Unknown	12072450, 15123810	XP_719383.1, XM_714290.1	{ID:PF02269; Description: TFIID-18kDa}	Isolated from a wide variety of substrates including humans	animals	invasive candidal disease	invasive candidal disease	{ID:0000124; Method: IGI:CGD; Description: C:SAGA complex} {ID:0003677; Method: IEA:InterPro; Description: F:DNA binding} {ID:0030447; Method: IMP:CGD; Description: P:filamentous growth} {ID:0016573; Method: IGI:CGD; Description: P:histone acetylation} {ID:0009405; Method: IMP:CGD; Description: P:pathogenesis} {ID:0006366; Method: IEA:InterPro; Description: P:transcription from RNA polymerase II …
A01091	49.4	1.9e-228	Q96WM3_CRYNE	VPH1	AAK81705.1	849	Cryptococcus neoformans	40410	Unknown	Unknown	Unknown	{ID:PF01496; Description: V_ATPase_I}	humans	vertebrata	cryptococcosis	Cryptococcosis	{ID:0033177; Method: IEA:InterPro; Description: C:proton-transporting two-sector ATPase complex, proton-transporting domain} {ID:0015078; Method: IEA:InterPro; Description: F:hydrogen ion transmembrane transporter activity} {ID:0015991; Method: IEA:InterPro; Description: P:ATP hydrolysis coupled proton transport}
A04467	49.3	5.1e-195	C1FYE5_PARBD	PADG_00821	EEH44532.1	709	Paracoccidioides brasiliensis	502780	SIMILARITY: Belongs to the class-I aminoacyl-tRNA synthetase family.	Unknown	Unknown	{ID:PF00749; Description: tRNA-synt_1c} {ID:PF03950; Description: tRNA-synt_1c}	humans	vertebrata	Paracoccidioidomycosis	Paracoccidioidomycosis	{ID:0005737; Method: IEA:InterPro; Description: C:cytoplasm} {ID:0005524; Method: IEA:UniProtKB-KW; Description: F:ATP binding} {ID:0004818; Method: IEA:InterPro; Description: F:glutamate-tRNA ligase activity} {ID:0006424; Method: IEA:InterPro; Description: P:glutamyl-tRNA aminoacylation}
A02646	48.9	1.9e-122	PESC_CANAL	NOP7	EAK95037.1	587	Candida albicans	5476	FUNCTION: Component of the NOP7 complex, which is required for maturation of the 25S and 5.8S ribosomal RNAs and formation of the 60S ribosome (By similarity). Required for the transition from hyphal to yeast growth.; SUBUNIT: Component of the NOP7 complex, composed of ERB1, NOP7 and YTM1. Within the NOP7 complex ERB1 appears to interact directly with NOP7 and YTM1. The NOP7 complex also associat…	15123810, 19075239	XP_714126.1, XM_709033.1, XP_714264.1, XM_709171.1	{ID:PF00533; Description: BRCT} {ID:PF06732; Description: BRCT}	Isolated from a wide variety of substrates including humans	animals	invasive candidal disease	invasive candidal disease	{ID:0005730; Method: IEA:UniProtKB-SubCell; Description: C:nucleolus} {ID:0005654; Method: IEA:UniProtKB-SubCell; Description: C:nucleoplasm} {ID:0008283; Method: IEA:InterPro; Description: P:cell proliferation} {ID:0030447; Method: IMP:CGD; Description: P:filamentous growth} {ID:0009405; Method: IMP:CGD; Description: P:pathogenesis} {ID:0042493; Method: IMP:CGD; Description: P:response to drug} …
A05845	48.9	4.7e-59	PLB1_CANAL	PLB1	AAC61890.1	605	Candida albicans	5476	FUNCTION: Catalyzes the release of fatty acids from lysophospholipids. Phospholipase B may well contribute to pathogenicity by abetting the fungus in damaging and traversing host cell membranes, processes which likely increase the rapidity of disseminated infection.; CATALYTIC ACTIVITY: 2-lysophosphatidylcholine + H(2)O = glycerophosphocholine + a carboxylate.; SUBCELLULAR LOCATION: Secreted (Pro…	9748287, 9809417, 15123810	XP_713822.1, XM_708729.1	{ID:PF01735; Description: PLA2_B}	Isolated from a wide variety of substrates including humans	animals	invasive candidal disease	invasive candidal disease	{ID:0005576; Method: IDA:CGD; Description: C:extracellular region} {ID:0004622; Method: IMP:CGD; Description: F:lysophospholipase activity} {ID:0044001; Method: IMP:CGD; Description: P:migration in host} {ID:0009405; Method: IMP:CGD; Description: P:pathogenesis} {ID:0009395; Method: IEA:InterPro; Description: P:phospholipid catabolic process}
A05523	48.8	1.9e-190	Q8X1E7_BOTFU	BOS1	AAL37947.1	1315	Botryotinia fuckeliana	40559	SIMILARITY: Contains 1 histidine kinase domain.	Unknown	Unknown	{ID:PF00672; Description: HAMP} {ID:PF02518; Description: HAMP} {ID:PF00512; Description: HATPase_c} {ID:PF00072; Description: HisKA}	Various plant families	plants	Grey mould. Parasite or saprophyte	Gray Mould	{ID:0016021; Method: IEA:InterPro; Description: C:integral to membrane} {ID:0005524; Method: IEA:InterPro; Description: F:ATP binding} {ID:0000156; Method: IEA:InterPro; Description: F:two-component response regulator activity} {ID:0000155; Method: IEA:InterPro; Description: F:two-component sensor activity} {ID:0018106; Method: IEA:InterPro; Description: P:peptidyl-histidine phosphorylation} {ID:…
A07341	48.8	1.9e-47	Q8J0E2_COLLN	PLS1	CAD43407.1	224	Colletotrichum lindemuthianum	290576	Unknown	12372414	Unknown	{ID:PF00335; Description: Tetraspannin}	Multiple genera of Fabaceae. Rare reports on other taxa	herb	Leaf, stem and pod anthracnose	Leaf Spot	{ID:0016021; Method: IEA:InterPro; Description: C:integral to membrane}
A09166	48.7	8.3e-65	Q9P4U9_ALTAL	AKT3-1	BAB07811.1	296	Alternaria alternata	5599	Unknown	10975654	Unknown	{ID:PF00378; Description: ECH}	Plant	plants	Leaf spot, rots	Leaf Spot	{ID:0003824; Method: IEA:InterPro; Description: F:catalytic activity}
A01069	48.6	3.2e-53	Q6TDT0_CRYGA	SOD2	AAQ98967.1	225	Cryptococcus gattii	552467	FUNCTION: Destroys radicals which are normally produced within the cells and which are toxic to biological systems (By similarity).; CATALYTIC ACTIVITY: 2 superoxide + 2 H(+) = O(2) + H(2)O(2).; SIMILARITY: Belongs to the iron/manganese superoxide dismutase family.	15752200	Unknown	{ID:PF02777; Description: Sod_Fe_C} {ID:PF00081; Description: Sod_Fe_C}	humans	vertebrata	pulmonary cryptococcosis, basal meningitis, and cerebral cryptococcomas	Cryptococcosis	{ID:0046872; Method: IEA:InterPro; Description: F:metal ion binding} {ID:0004784; Method: IEA:EC; Description: F:superoxide dismutase activity} {ID:0006801; Method: IEA:InterPro; Description: P:superoxide metabolic process}
A05294	48.5	3.5e-67	PYRF_CANAL	URA3	CAA32410.1	270	Candida albicans	5476	CATALYTIC ACTIVITY: Orotidine 5'-phosphate = UMP + CO(2).; PATHWAY: Pyrimidine metabolism; UMP biosynthesis via de novo pathway; UMP from orotate: step 2/2.; SIMILARITY: Belongs to the OMP decarboxylase family.	2574635, 15123810	XP_721667.1, XM_716574.1, XP_721787.1, XM_716694.1	{ID:PF00215; Description: OMPdecase}	Isolated from a wide variety of substrates including humans	animals	invasive candidal disease	invasive candidal disease	{ID:0004590; Method: IMP:CGD; Description: F:orotidine-5'-phosphate decarboxylase activity} {ID:0006207; Method: IEA:InterPro; Description: P:'de novo' pyrimidine base biosynthetic process} {ID:0044205; Method: IEA:InterPro; Description: P:'de novo' UMP biosynthetic process} {ID:0044406; Method: IMP:CGD; Description: P:adhesion to host} {ID:0030447; Method: IMP:CGD; Description: P:filamentous gro…
A03240	48.3	8.4e-07	WHS11_CANAL	WHS11	AAB28155.1	65	Candida albicans	5476	INDUCTION: By temperature-induced mass conversion from opaque to white colonies. WH11 is abruptly activated at the second cell doubling.; SIMILARITY: To yeast HSP12/GLP1 and S.pombe hsp9.	7916716	Unknown	{ID:PF04119; Description: HSP9_HSP12}	Isolated from a wide variety of substrates including humans	animals	invasive candidal disease	invasive candidal disease	{ID:0005737; Method: IDA:CGD; Description: C:cytoplasm} {ID:0009405; Method: IMP:CGD; Description: P:pathogenesis} {ID:0006950; Method: IEA:UniProtKB-KW; Description: P:response to stress}
A01781	48.3	2.7e-119	A0ST42_CERNC	CTB4	ABK64181.1	512	Cercospora nicotianae	29003	Unknown	17250832, 17462021	Unknown	{ID:PF07690; Description: MFS_1}	Numerous taxa in Solanaceae	xyloid	Leaf spot	Leaf Spot	{ID:0016021; Method: IEA:InterPro; Description: C:integral to membrane} {ID:0055085; Method: IEA:InterPro; Description: P:transmembrane transport}
A01295	48.3	2.6e-187	Q2TJF8_GIBMO	FSR1	AAX55652.1	823	Gibberella moniliformis	117187	Unknown	16838785	Unknown	{ID:PF08232; Description: Striatin} {ID:PF00400; Description: Striatin}	Chrysanthemum sp.: Brazil ,Gossypium sp.: China,Saccharum officinarum: Taiwan,Litchi chinensis: China,Musa nana: China,Phyllostachys sp.: China,Sansevieria trifasciata: Hong Kong	xyloid	Disease Note: Bakanae disease of rice; fig endosepsis; ear rot of maize	Bakanae Disease
A02858	48.2	0	Q9UW03_BOTFU	ATRB	CAB52402.1	1439	Botryotinia fuckeliana	40559	SIMILARITY: Belongs to the ABC transporter superfamily.	11310744	Unknown	{ID:PF01061; Description: ABC2_membrane} {ID:PF00005; Description: ABC2_membrane} {ID:PF06422; Description: ABC_tran}	Various plant families	plants	Grey mould. Parasite or saprophyte	Gray Mould	{ID:0016021; Method: IEA:InterPro; Description: C:integral to membrane} {ID:0005524; Method: IEA:UniProtKB-KW; Description: F:ATP binding} {ID:0042626; Method: IEA:InterPro; Description: F:ATPase activity, coupled to transmembrane movement of substances}
A04780	48.2	7.1e-207	Q5AI14_CANAL	TPS2	CAC17748.1	888	Candida albicans	5476	Unknown	15123810	XP_721265.1, XM_716172.1, XP_721536.1, XM_716443.1	{ID:PF00982; Description: Glyco_transf_20} {ID:PF02358; Description: Glyco_transf_20}	Isolated from a wide variety of substrates including humans	animals	invasive candidal disease	invasive candidal disease	{ID:0004805; Method: IMP:CGD; Description: F:trehalose-phosphatase activity} {ID:0030448; Method: IMP:CGD; Description: P:hyphal growth} {ID:0009405; Method: IMP:CGD; Description: P:pathogenesis} {ID:0009408; Method: IMP:CGD; Description: P:response to heat} {ID:0006970; Method: IMP:CGD; Description: P:response to osmotic stress} {ID:0006979; Method: IMP:CGD; Description: P:response to oxidative …
A08847	48.1	3.4e-130	Q9P8L8_BOTFU	BCMFS1	AAF64435.2	598	Botryotinia fuckeliana	40559	Unknown	11374155, 12324349	Unknown	{ID:PF07690; Description: MFS_1}	Various plant families	plants	Grey mould. Parasite or saprophyte	Gray Mould	{ID:0016021; Method: IEA:InterPro; Description: C:integral to membrane} {ID:0055085; Method: IEA:InterPro; Description: P:transmembrane transport}
A02051	48	3.6e-87	Q59KY8_CANAL	SIT4	EAK91146.1	314	Candida albicans	5476	CATALYTIC ACTIVITY: A phosphoprotein + H(2)O = a protein + phosphate.; SIMILARITY: Belongs to the PPP phosphatase family.; CAUTION: The sequence shown here is derived from an EMBL/GenBank/DDBJ whole genome shotgun (WGS) entry which is preliminary data.	15123810	XP_710408.1, XM_705316.1, XP_710419.1, XM_705327.1	{ID:PF00149; Description: Metallophos}	Isolated from a wide variety of substrates including humans	animals	invasive candidal disease	invasive candidal disease	{ID:0004722; Method: IGI:CGD; Description: F:protein serine/threonine phosphatase activity} {ID:0030448; Method: IMP:CGD; Description: P:hyphal growth} {ID:0009405; Method: IMP:CGD; Description: P:pathogenesis} {ID:0006468; Method: IGI:CGD; Description: P:protein phosphorylation} {ID:0031929; Method: IGI:CGD; Description: P:TOR signaling cascade}
A06572	48	2.3e-62	B9WDE6_CANDC	KRE2	CAX42698.1	430	Candida dubliniensis	573826	Unknown	19745113	XP_002419113.1, XM_002419068.1	{ID:PF01793; Description: Glyco_transf_15}	humans	vertebrata	leptomeningeal disease,occasional invasive candidal disease	Leptomeningeal Disease	{ID:0016020; Method: IEA:InterPro; Description: C:membrane} {ID:0004377; Method: IEA:EC; Description: F:glycolipid 2-alpha-mannosyltransferase activity} {ID:0006486; Method: IEA:InterPro; Description: P:protein glycosylation}
A06915	48	1.6e-94	Q8J0I5_CLAPU	CPTF1	CAD21519.1	550	Claviceps purpurea	5111	SIMILARITY: Belongs to the bZIP family.	Unknown	Unknown	{ID:PF11786; Description: Aft1_HRA} {ID:PF11787; Description: Aft1_HRA} {ID:PF11785; Description: Aft1_HRR} {ID:PF00170; Description: Aft1_OSA}	outcrossing species	plants	ergotism	Ergotism	{ID:0005634; Method: IEA:UniProtKB-KW; Description: C:nucleus} {ID:0046983; Method: IEA:InterPro; Description: F:protein dimerization activity} {ID:0043565; Method: IEA:InterPro; Description: F:sequence-specific DNA binding} {ID:0003700; Method: IEA:InterPro; Description: F:sequence-specific DNA binding transcription factor activity}
A05364	47.9	3e-145	ECM14_ARTOC	ECM14	EEQ31674.1	593	Arthroderma otae	554155	FUNCTION: Probable carboxypeptidase that may be involved in cell wall organization and biogenesis (By similarity).; COFACTOR: Binds 1 zinc ion per subunit (By similarity).; SUBCELLULAR LOCATION: Vacuole (By similarity).; SIMILARITY: Belongs to the peptidase M14 family.	Unknown	XP_002846756.1, XM_002846710.1	{ID:PF00246; Description: Peptidase_M14}	humans, reptiles	vertebrata	dermatophytoses	Dermatophytoses	{ID:0005576; Method: IEA:UniProtKB-SubCell; Description: C:extracellular region} {ID:0004181; Method: IEA:InterPro; Description: F:metallocarboxypeptidase activity} {ID:0008270; Method: IEA:InterPro; Description: F:zinc ion binding} {ID:0009405; Method: IEA:UniProtKB-KW; Description: P:pathogenesis} {ID:0006508; Method: IEA:InterPro; Description: P:proteolysis}
A02828	47.9	1.3e-131	Q4PDC5_USTMA	UM01888.1	EAK82769.1	583	Ustilago maydis	237631	CAUTION: The sequence shown here is derived from an EMBL/GenBank/DDBJ whole genome shotgun (WGS) entry which is preliminary data.	17080091	XP_758035.1, XM_752942.1	{ID:PF00450; Description: Peptidase_S10}	Euchlaena spp., Zea spp. (Poaceae)	herb	Smut. Corn smut	Smut	{ID:0004185; Method: IEA:InterPro; Description: F:serine-type carboxypeptidase activity} {ID:0006508; Method: IEA:InterPro; Description: P:proteolysis}
A03212	47.8	4.6e-130	Q9P8L8_BOTFU	BCMFS1	AAF64435.2	598	Botryotinia fuckeliana	40559	Unknown	11374155, 12324349	Unknown	{ID:PF07690; Description: MFS_1}	Various plant families	plants	Grey mould. Parasite or saprophyte	Gray Mould	{ID:0016021; Method: IEA:InterPro; Description: C:integral to membrane} {ID:0055085; Method: IEA:InterPro; Description: P:transmembrane transport}
A09792	47.6	5.4e-121	Q5APD4_CANAL	CFA1	EAL04623.1	513	Candida albicans	5476	CAUTION: The sequence shown here is derived from an EMBL/GenBank/DDBJ whole genome shotgun (WGS) entry which is preliminary data.	15123810	XP_723327.1, XM_718234.1, XP_723517.1, XM_718424.1	{ID:PF02353; Description: CMAS}	Isolated from a wide variety of substrates including humans	animals	invasive candidal disease	invasive candidal disease	{ID:0005886; Method: IDA:CGD; Description: C:plasma membrane} {ID:0008168; Method: IMP:CGD; Description: F:methyltransferase activity} {ID:0006679; Method: IMP:CGD; Description: P:glucosylceramide biosynthetic process} {ID:0009405; Method: IMP:CGD; Description: P:pathogenesis}
A02956	47.5	1.7e-153	SPCA_ARTOC	SCPA	EEQ34114.1	651	Arthroderma otae	554155	FUNCTION: Extracellular serine carboxypeptidase that contributes to pathogenicity (By similarity).; CATALYTIC ACTIVITY: Preferential release of a C-terminal arginine or lysine residue.; SUBCELLULAR LOCATION: Cell membrane; Lipid-anchor, GPI-anchor (Potential).; SIMILARITY: Belongs to the peptidase S10 family.	Unknown	XP_002844969.1, XM_002844923.1	{ID:PF00450; Description: Peptidase_S10}	humans, reptiles	vertebrata	dermatophytoses	Dermatophytoses	{ID:0031225; Method: IEA:UniProtKB-KW; Description: C:anchored to membrane} {ID:0005886; Method: IEA:UniProtKB-SubCell; Description: C:plasma membrane} {ID:0004185; Method: IEA:InterPro; Description: F:serine-type carboxypeptidase activity} {ID:0009405; Method: IEA:UniProtKB-KW; Description: P:pathogenesis} {ID:0006508; Method: IEA:InterPro; Description: P:proteolysis}
A09884	47.5	2.9e-130	Q9P8L8_BOTFU	BCMFS1	AAF64435.2	598	Botryotinia fuckeliana	40559	Unknown	11374155, 12324349	Unknown	{ID:PF07690; Description: MFS_1}	Various plant families	plants	Grey mould. Parasite or saprophyte	Gray Mould	{ID:0016021; Method: IEA:InterPro; Description: C:integral to membrane} {ID:0055085; Method: IEA:InterPro; Description: P:transmembrane transport}
A07770	47.5	2.5e-98	A3GH63_PICST	TRP5	EAZ62995.1	700	Scheffersomyces stipitis	322104	CAUTION: The sequence shown here is derived from an EMBL/GenBank/DDBJ whole genome shotgun (WGS) entry which is preliminary data.	17334359	XP_001387018.1, XM_001386981.1	{ID:PF00291; Description: PALP} {ID:PF00290; Description: PALP}	humans	vertebrata	occasional infection	Occasional Infection	{ID:0030170; Method: IEA:InterPro; Description: F:pyridoxal phosphate binding} {ID:0004834; Method: IEA:HAMAP; Description: F:tryptophan synthase activity}
A08360	47.3	5.1e-54	O74686_AJECA	URA5	AAC62627.1	244	Ajellomyces capsulata	5037	Unknown	9748447	Unknown	{ID:PF00156; Description: Pribosyltran}	humans	vertebrata	Darling's disease	Darling's Disease	{ID:0000287; Method: IEA:HAMAP; Description: F:magnesium ion binding} {ID:0004588; Method: IEA:HAMAP; Description: F:orotate phosphoribosyltransferase activity} {ID:0009116; Method: IEA:InterPro; Description: P:nucleoside metabolic process} {ID:0006221; Method: IEA:HAMAP; Description: P:pyrimidine nucleotide biosynthetic process}
A03795	47.2	1.4e-109	Q96VU5_CRYNE	UGD1	AAK95561.1	468	Cryptococcus neoformans	40410	Unknown	15030319	Unknown	{ID:PF00984; Description: UDPG_MGDP_dh} {ID:PF03720; Description: UDPG_MGDP_dh} {ID:PF03721; Description: UDPG_MGDP_dh_C}	humans	vertebrata	cryptococcosis	Cryptococcosis	{ID:0051287; Method: IEA:InterPro; Description: F:NAD binding} {ID:0003979; Method: IEA:EC; Description: F:UDP-glucose 6-dehydrogenase activity}
A09585	47.1	1.8e-145	Q59NY2_CANAL	HEX1	EAK92196.1	562	Candida albicans	5476	CAUTION: The sequence shown here is derived from an EMBL/GenBank/DDBJ whole genome shotgun (WGS) entry which is preliminary data.	15123810	XP_711425.1, XM_706333.1	{ID:PF00728; Description: Glyco_hydro_20} {ID:PF02838; Description: Glyco_hydro_20}	Isolated from a wide variety of substrates including humans	animals	invasive candidal disease	invasive candidal disease	{ID:0030287; Method: IDA:CGD; Description: C:cell wall-bounded periplasmic space} {ID:0005576; Method: IDA:CGD; Description: C:extracellular region} {ID:0004563; Method: IDA:CGD; Description: F:beta-N-acetylhexosaminidase activity} {ID:0043169; Method: IEA:InterPro; Description: F:cation binding} {ID:0005975; Method: IEA:InterPro; Description: P:carbohydrate metabolic process} {ID:0009405; Method…
A04676	47	9.2e-176	PMT1_CANAL	PMT1	AAC31119.1	877	Candida albicans	5476	FUNCTION: Transfers mannose from Dol-P-mannose to Ser or Thr residues on proteins.; CATALYTIC ACTIVITY: Dolichyl phosphate D-mannose + protein = dolichyl phosphate + O-D-mannosylprotein.; PATHWAY: Protein modification; protein glycosylation.; SUBCELLULAR LOCATION: Endoplasmic reticulum membrane; Multi-pass membrane protein.; SIMILARITY: Belongs to the glycosyltransferase 39 family.; SIMILARITY: C…	9694829, 15937140, 15123810	XP_716926.1, XM_711833.1, XP_716993.1, XM_711900.1, XP_888898.1, XM_883805.1	{ID:PF02815; Description: MIR} {ID:PF02366; Description: MIR}	Isolated from a wide variety of substrates including humans	animals	invasive candidal disease	invasive candidal disease	{ID:0005789; Method: IEA:UniProtKB-SubCell; Description: C:endoplasmic reticulum membrane} {ID:0016021; Method: IEA:UniProtKB-KW; Description: C:integral to membrane} {ID:0005886; Method: IDA:CGD; Description: C:plasma membrane} {ID:0004169; Method: IEA:EC; Description: F:dolichyl-phosphate-mannose-protein mannosyltransferase activity} {ID:0031505; Method: IMP:CGD; Description: P:fungal-type cell…
A05749	46.9	2.2e-204	Q59X23_CANAL	PMT4	EAK95053.1	755	Candida albicans	5476	CAUTION: The sequence shown here is derived from an EMBL/GenBank/DDBJ whole genome shotgun (WGS) entry which is preliminary data.	15123810	XP_714142.1, XM_709049.1, XP_714280.1, XM_709187.1	{ID:PF02815; Description: MIR} {ID:PF02366; Description: MIR}	Isolated from a wide variety of substrates including humans	animals	invasive candidal disease	invasive candidal disease	{ID:0005886; Method: IDA:CGD; Description: C:plasma membrane} {ID:0000030; Method: IMP:CGD; Description: F:mannosyltransferase activity} {ID:0031505; Method: IMP:CGD; Description: P:fungal-type cell wall organization} {ID:0030448; Method: IMP:CGD; Description: P:hyphal growth} {ID:0045861; Method: IMP:CGD; Description: P:negative regulation of proteolysis} {ID:0009405; Method: IMP:CGD; Descriptio…
A05724	46.8	4.9e-125	Q156F5_BOTFU	NULL	ABG25558.1	523	Botryotinia fuckeliana	40559	Unknown	16946258	Unknown	{ID:PF00982; Description: Glyco_transf_20}	Various plant families	plants	Grey mould. Parasite or saprophyte	Gray Mould	{ID:0003825; Method: IEA:InterPro; Description: F:alpha,alpha-trehalose-phosphate synthase (UDP-forming) activity} {ID:0005992; Method: IEA:InterPro; Description: P:trehalose biosynthetic process}
A03754	46.7	7.9e-42	CUTI_BOTFU	CUTA	CAA93255.1	202	Botryotinia fuckeliana	40559	FUNCTION: Catalyzes the hydrolysis of cutin, a polyester that forms the structure of plant cuticle. Allows pathogenic fungi to penetrate through the cuticular barrier into the host plant during the initial stage of the fungal infection (By similarity).; CATALYTIC ACTIVITY: Cutin + H(2)O = cutin monomers.; SUBCELLULAR LOCATION: Secreted (By similarity).; PTM: The 2 disulfide bonds play a critical …	9002269	Unknown	{ID:PF01083; Description: Cutinase}	Various plant families	plants	Grey mould. Parasite or saprophyte	Gray Mould	{ID:0005576; Method: IEA:UniProtKB-SubCell; Description: C:extracellular region} {ID:0004091; Method: IEA:UniProtKB-KW; Description: F:carboxylesterase activity} {ID:0050525; Method: IEA:EC; Description: F:cutinase activity}
A03773	46.7	8.7e-97	PEPA_COCP7	PEP3	ABA54908.1	443	Coccidioides posadasii	222929	FUNCTION: Secreted aspartic endopeptidase that allows assimilation of proteinaceous substrates. Can catalyze hydrolysis of the major structural proteins of basement membrane, elastin, collagen, and laminin. Thought to play a significant role in virulence (By similarity).; CATALYTIC ACTIVITY: Hydrolysis of proteins with broad specificity. Generally favors hydrophobic residues in P1 and P1', but al…	16369008, 19717792	XP_003066654.1, XM_003066608.1	{ID:PF00026; Description: Asp}	humans	vertebrata	coccidiomycosis	Coccidiomycosis	{ID:0005576; Method: IEA:UniProtKB-SubCell; Description: C:extracellular region} {ID:0004190; Method: IEA:UniProtKB-KW; Description: F:aspartic-type endopeptidase activity} {ID:0009405; Method: IEA:UniProtKB-KW; Description: P:pathogenesis} {ID:0006508; Method: IEA:InterPro; Description: P:proteolysis}
A00723	46.7	1e-72	Q9HFV9_CRYNE	PKR1	AAG30146.1	482	Cryptococcus neoformans	40410	Unknown	11287622	Unknown	{ID:PF00027; Description: cNMP_binding} {ID:PF02197; Description: cNMP_binding}	humans	vertebrata	cryptococcosis	Cryptococcosis	{ID:0005952; Method: IEA:InterPro; Description: C:cAMP-dependent protein kinase complex} {ID:0008603; Method: IEA:InterPro; Description: F:cAMP-dependent protein kinase regulator activity} {ID:0016301; Method: IEA:UniProtKB-KW; Description: F:kinase activity} {ID:0001932; Method: IEA:InterPro; Description: P:regulation of protein phosphorylation} {ID:0007165; Method: IEA:InterPro; Description: P:…
A03380	46.7	2.4e-242	Q5KB00_CRYNJ	CNI04280	AAW45289.1	1296	Cryptococcus neoformans	214684	SIMILARITY: Contains 1 DH (DBL-homology) domain.	15653466	XP_572596.1, XM_572596.1	{ID:PF00780; Description: CNH} {ID:PF00610; Description: CNH} {ID:PF00621; Description: DEP}	humans	vertebrata	cryptococcosis	Cryptococcosis	{ID:0005622; Method: IEA:InterPro; Description: C:intracellular} {ID:0005089; Method: IEA:InterPro; Description: F:Rho guanyl-nucleotide exchange factor activity} {ID:0035556; Method: IEA:InterPro; Description: P:intracellular signal transduction} {ID:0035023; Method: IEA:InterPro; Description: P:regulation of Rho protein signal transduction}
A07184	46.7	8.3e-190	A4R2P0_MAGO7	MGG_11899	EDJ98555.1	1040	Magnaporthe oryzae	242507	SIMILARITY: Contains 1 SH3 domain.	15846337	XP_001406795.1, XM_001406758.1	{ID:PF00611; Description: FCH} {ID:PF00018; Description: FCH}	Poaceae, especially important on Oryzae	herb	Rice blast	Rice Blast
A02190	46.7	4.2e-73	A3LUV9_PICST	MET22	ABN66662.1	365	Scheffersomyces stipitis	322104	Unknown	17334359	XP_001384691.1, XM_001384654.1	{ID:PF00459; Description: Inositol_P}	humans	vertebrata	occasional infection	Occasional Infection	{ID:0008441; Method: IEA:EC; Description: F:3'(2'),5'-bisphosphate nucleotidase activity} {ID:0004437; Method: IEA:InterPro; Description: F:inositol or phosphatidylinositol phosphatase activity} {ID:0006790; Method: IEA:InterPro; Description: P:sulfur compound metabolic process}
A03382	46.6	2.1e-89	Q75T36_GLOLA	CPK1	BAD04044.1	518	Glomerella lagenarium	5462	CATALYTIC ACTIVITY: ATP + a protein = ADP + a phosphoprotein.; SIMILARITY: Contains 1 AGC-kinase C-terminal domain.	Unknown	Unknown	{ID:PF00069; Description: Pkinase}	melons,cucumber	herb	anthracnose fruit rot	Anthracnose	{ID:0005524; Method: IEA:UniProtKB-KW; Description: F:ATP binding} {ID:0004674; Method: IEA:UniProtKB-KW; Description: F:protein serine/threonine kinase activity}
A01103	46.6	4.6e-79	Q0QWD8_LEPMC	THIOL	ABB55459.1	359	Leptosphaeria maculans	5022	SIMILARITY: Belongs to the thiolase family.	16776292	Unknown	{ID:PF02803; Description: Thiolase_C} {ID:PF00108; Description: Thiolase_C}	Brassica spp. and other Brassicaceae	herb	Black leg, canker, dry rot, leaf spot	Canker	{ID:0003988; Method: IEA:EC; Description: F:acetyl-CoA C-acyltransferase activity}
A05625	46.4	6.2e-86	Q6RKH3_GIBZA	PKS7	AAS57292.1	413	Gibberella zeae	5518	Unknown	14676319	Unknown	{ID:PF00109; Description: ketoacyl-synt} {ID:PF02801; Description: ketoacyl-synt}	Principal hosts: Poaceae, including Zea mays (corn), Triticum aestivum (wheat), and Oryza sativa (rice). Additional hosts: various plant families	herb	Seedling blight, pre- and post-emergence blight, root and foot rot, brown rot, culm decay, head or kernel blight (scab or ear scab) of cereals. Leaf	Seedling Blight	{ID:0016740; Method: IEA:UniProtKB-KW; Description: F:transferase activity} {ID:0009058; Method: IEA:InterPro; Description: P:biosynthetic process}
A04207	46.3	1.9e-92	Q5A415_CANAL	ARP2	EAK97431.1	361	Candida albicans	5476	SIMILARITY: Belongs to the actin family.	15123810	XP_716427.1, XM_711334.1	{ID:PF00022; Description: Actin}	Isolated from a wide variety of substrates including humans	animals	invasive candidal disease	invasive candidal disease	{ID:0030036; Method: IMP:CGD; Description: P:actin cytoskeleton organization} {ID:0031505; Method: IMP:CGD; Description: P:fungal-type cell wall organization} {ID:0030448; Method: IMP:CGD; Description: P:hyphal growth} {ID:0052032; Method: IMP:CGD; Description: P:modulation by symbiont of host inflammatory response} {ID:0009405; Method: IMP:CGD; Description: P:pathogenesis} {ID:0042493; Method: I…
A01598	46.3	2.1e-189	C6KEF4_MYCGR	STE11	ACS91346.1	927	Mycosphaerella graminicola	54734	SIMILARITY: Contains 1 SAM (sterile alpha motif) domain.; SIMILARITY: Contains 1 protein kinase domain.	Unknown	Unknown	{ID:PF00069; Description: Pkinase} {ID:PF00536; Description: Pkinase}	Triticum and possibly a few other grasses	herb	Leaf spot or speckled leaf blotch of wheat	Leaf Spot	{ID:0005524; Method: IEA:UniProtKB-KW; Description: F:ATP binding} {ID:0004674; Method: IEA:InterPro; Description: F:protein serine/threonine kinase activity}
A06796	46.3	8.5e-51	C5MK57_MYCGR	STE7	ACR82519.1	458	Mycosphaerella graminicola	54734	Unknown	Unknown	Unknown	{ID:PF00069; Description: Pkinase}	Triticum and possibly a few other grasses	herb	Leaf spot or speckled leaf blotch of wheat	Leaf Spot	{ID:0005524; Method: IEA:UniProtKB-KW; Description: F:ATP binding} {ID:0004674; Method: IEA:InterPro; Description: F:protein serine/threonine kinase activity}
A01757	46.3	1.2e-155	SED1_ASPFU	SED1	CAE51075.1	644	Neosartorya fumigata	330879	FUNCTION: Secreted tripeptidyl-peptidase which degrades proteins at acidic pHs and is involved in virulence.; CATALYTIC ACTIVITY: Release of an N-terminal tripeptide from a polypeptide.; COFACTOR: Binds 1 calcium ion per subunit (By similarity).; BIOPHYSICOCHEMICAL PROPERTIES: pH dependence: Optimum pH is about 5.5;; SUBCELLULAR LOCATION: Secreted, extracellular space (By similarity).; PTM: N-gly…	16517617, 16372009	XP_750914.1, XM_745821.1	{ID:PF00082; Description: Peptidase_S8} {ID:PF09286; Description: Peptidase_S8}	humans	vertebrata	infection	Infection	{ID:0005615; Method: IEA:UniProtKB-SubCell; Description: C:extracellular space} {ID:0046872; Method: IEA:UniProtKB-KW; Description: F:metal ion binding} {ID:0004252; Method: IEA:InterPro; Description: F:serine-type endopeptidase activity} {ID:0009405; Method: IEA:UniProtKB-KW; Description: P:pathogenesis} {ID:0006508; Method: IEA:InterPro; Description: P:proteolysis}
A01016	46.3	7.2e-71	Q6X269_USTMD	CLB2	AAP94020.2	604	Ustilago maydis	5270	SIMILARITY: Belongs to the cyclin family.	14679309	Unknown	{ID:PF02984; Description: Cyclin_C} {ID:PF00134; Description: Cyclin_C}	Euchlaena spp., Zea spp. (Poaceae)	herb	Smut. Corn smut	Smut	{ID:0005634; Method: IEA:InterPro; Description: C:nucleus} {ID:0019901; Method: IEA:InterPro; Description: F:protein kinase binding} {ID:0007049; Method: IEA:UniProtKB-KW; Description: P:cell cycle} {ID:0051301; Method: IEA:UniProtKB-KW; Description: P:cell division} {ID:0000079; Method: IEA:InterPro; Description: P:regulation of cyclin-dependent protein kinase activity} {ID:0010389; Method: IEA:…
A01555	46.2	4.2e-43	Q6TDT0_CRYGA	SOD2	AAQ98967.1	225	Cryptococcus gattii	552467	FUNCTION: Destroys radicals which are normally produced within the cells and which are toxic to biological systems (By similarity).; CATALYTIC ACTIVITY: 2 superoxide + 2 H(+) = O(2) + H(2)O(2).; SIMILARITY: Belongs to the iron/manganese superoxide dismutase family.	15752200	Unknown	{ID:PF02777; Description: Sod_Fe_C} {ID:PF00081; Description: Sod_Fe_C}	humans	vertebrata	pulmonary cryptococcosis, basal meningitis, and cerebral cryptococcomas	Cryptococcosis	{ID:0046872; Method: IEA:InterPro; Description: F:metal ion binding} {ID:0004784; Method: IEA:EC; Description: F:superoxide dismutase activity} {ID:0006801; Method: IEA:InterPro; Description: P:superoxide metabolic process}
A09410	46	8.8e-47	Q8J031_PICAN	YPT1	AAN52527.1	203	Pichia angusta	4905	SIMILARITY: Belongs to the small GTPase superfamily. Rab family.	12112240	Unknown	{ID:PF00071; Description: Ras}	humans	vertebrata	occasional infection	Occasional Infection	{ID:0005525; Method: IEA:UniProtKB-KW; Description: F:GTP binding} {ID:0015031; Method: IEA:InterPro; Description: P:protein transport} {ID:0007264; Method: IEA:InterPro; Description: P:small GTPase mediated signal transduction}
A01778	45.8	2.6e-162	SED1_ASPFU	SED1	CAE51075.1	644	Neosartorya fumigata	330879	FUNCTION: Secreted tripeptidyl-peptidase which degrades proteins at acidic pHs and is involved in virulence.; CATALYTIC ACTIVITY: Release of an N-terminal tripeptide from a polypeptide.; COFACTOR: Binds 1 calcium ion per subunit (By similarity).; BIOPHYSICOCHEMICAL PROPERTIES: pH dependence: Optimum pH is about 5.5;; SUBCELLULAR LOCATION: Secreted, extracellular space (By similarity).; PTM: N-gly…	16517617, 16372009	XP_750914.1, XM_745821.1	{ID:PF00082; Description: Peptidase_S8} {ID:PF09286; Description: Peptidase_S8}	humans	vertebrata	infection	Infection	{ID:0005615; Method: IEA:UniProtKB-SubCell; Description: C:extracellular space} {ID:0046872; Method: IEA:UniProtKB-KW; Description: F:metal ion binding} {ID:0004252; Method: IEA:InterPro; Description: F:serine-type endopeptidase activity} {ID:0009405; Method: IEA:UniProtKB-KW; Description: P:pathogenesis} {ID:0006508; Method: IEA:InterPro; Description: P:proteolysis}
A08675	45.8	5.6e-110	Q5SE95_ASPFM	SIDA	AAT84594.1	501	Neosartorya fumigata	746128	Unknown	15504822, 16113265	Unknown	{ID:Pfam-B_1537; Description: PB001537}	humans	vertebrata	infection	Infection	{ID:0004497; Method: IEA:UniProtKB-KW; Description: F:monooxygenase activity}
A04051	45.6	6e-83	A4RED5_MAGO7	MGG_00692	EDK02656.1	618	Magnaporthe oryzae	242507	Unknown	15846337	XP_368552.2, XM_368552.2	{ID:Pfam-B_2053; Description: PB002053}	Poaceae, especially important on Oryzae	herb	Rice blast	Rice Blast	{ID:0003677; Method: IEA:InterPro; Description: F:DNA binding} {ID:0003700; Method: IEA:InterPro; Description: F:sequence-specific DNA binding transcription factor activity}
A06907	45.6	1.1e-166	A4RDS9_MAGO7	MGG_00883	EDK02450.1	1514	Magnaporthe oryzae	242507	Unknown	15846337	XP_368361.2, XM_368361.2	{ID:PF00069; Description: Pkinase}	Poaceae, especially important on Oryzae	herb	Rice blast	Rice Blast	{ID:0005524; Method: IEA:UniProtKB-KW; Description: F:ATP binding} {ID:0004674; Method: IEA:InterPro; Description: F:protein serine/threonine kinase activity}
A07277	45.6	9.5e-89	OPSB_ASPFU	OPSB	EAL85504.1	485	Neosartorya fumigata	330879	FUNCTION: Probable GPI-anchored aspartic-type endopeptidase which contributes to virulence (By similarity).; SUBCELLULAR LOCATION: Cell membrane; Lipid-anchor, GPI-anchor (Potential).; SIMILARITY: Belongs to the peptidase A1 family.	16372009	XP_747542.1, XM_742449.1	{ID:PF00026; Description: Asp}	humans	vertebrata	infection	Infection	{ID:0031225; Method: IEA:UniProtKB-KW; Description: C:anchored to membrane} {ID:0005886; Method: IEA:UniProtKB-SubCell; Description: C:plasma membrane} {ID:0004190; Method: IEA:UniProtKB-KW; Description: F:aspartic-type endopeptidase activity} {ID:0009405; Method: IEA:UniProtKB-KW; Description: P:pathogenesis} {ID:0006508; Method: IEA:InterPro; Description: P:proteolysis}
A04434	45.5	2.2e-104	A0ST42_CERNC	CTB4	ABK64181.1	512	Cercospora nicotianae	29003	Unknown	17250832, 17462021	Unknown	{ID:PF07690; Description: MFS_1}	Numerous taxa in Solanaceae	xyloid	Leaf spot	Leaf Spot	{ID:0016021; Method: IEA:InterPro; Description: C:integral to membrane} {ID:0055085; Method: IEA:InterPro; Description: P:transmembrane transport}
A07197	45.5	4.8e-63	O42793_COLTR	PKAC	AAC04355.1	530	Colletotrichum trifolii	5466	CATALYTIC ACTIVITY: ATP + a protein = ADP + a phosphoprotein.; SIMILARITY: Contains 1 AGC-kinase C-terminal domain.	10226376	Unknown	{ID:PF00069; Description: Pkinase}	Fabaceae	herb	Southern anthracnose of clover and other legumes	Anthracnose	{ID:0005524; Method: IEA:UniProtKB-KW; Description: F:ATP binding} {ID:0004674; Method: IEA:UniProtKB-KW; Description: F:protein serine/threonine kinase activity}
A02553	45.5	2e-106	Q6XX21_CRYNV	FHB1	AAP41066.1	504	Cryptococcus neoformans	178876	SIMILARITY: Belongs to the globin family.	14614821	Unknown	{ID:PF00970; Description: FAD_binding_6} {ID:PF00042; Description: FAD_binding_6} {ID:PF00175; Description: Globin}	humans	vertebrata	cryptococcosis	Cryptococcosis	{ID:0020037; Method: IEA:InterPro; Description: F:heme binding} {ID:0016491; Method: IEA:InterPro; Description: F:oxidoreductase activity} {ID:0019825; Method: IEA:InterPro; Description: F:oxygen binding} {ID:0005344; Method: IEA:UniProtKB-KW; Description: F:oxygen transporter activity}
A09373	45.5	3.1e-75	Q0QWD8_LEPMC	THIOL	ABB55459.1	359	Leptosphaeria maculans	5022	SIMILARITY: Belongs to the thiolase family.	16776292	Unknown	{ID:PF02803; Description: Thiolase_C} {ID:PF00108; Description: Thiolase_C}	Brassica spp. and other Brassicaceae	herb	Black leg, canker, dry rot, leaf spot	Canker	{ID:0003988; Method: IEA:EC; Description: F:acetyl-CoA C-acyltransferase activity}
A01811	45.4	1.3e-165	Q59KS4_CANAL	CNH1	EAK91072.1	800	Candida albicans	5476	CAUTION: The sequence shown here is derived from an EMBL/GenBank/DDBJ whole genome shotgun (WGS) entry which is preliminary data.	15123810	XP_710335.1, XM_705243.1	{ID:PF00999; Description: Na_H_Exchanger} {ID:PF08619; Description: Na_H_Exchanger}	Isolated from a wide variety of substrates including humans	animals	invasive candidal disease	invasive candidal disease	{ID:0016021; Method: IEA:UniProtKB-KW; Description: C:integral to membrane} {ID:0005886; Method: IDA:CGD; Description: C:plasma membrane} {ID:0015386; Method: IDA:CGD; Description: F:potassium:hydrogen antiporter activity} {ID:0015385; Method: IEA:InterPro; Description: F:sodium:hydrogen antiporter activity} {ID:0000902; Method: IMP:CGD; Description: P:cell morphogenesis} {ID:0030007; Method: IMP…
A01325	45.4	4.7e-107	Q6B971_CRYPA	CPRGS-1	AAT92283.1	510	Cryphonectria parasitica	5116	SIMILARITY: Contains 1 RGS domain.	15590820	Unknown	{ID:PF00610; Description: DEP} {ID:PF00615; Description: DEP}	Castanea spp., Fagus sylvatica, Quercus spp. (Fagaceae)	xyloid	Chestnut blight. Cankers	Canker	{ID:0004871; Method: IEA:InterPro; Description: F:signal transducer activity} {ID:0035556; Method: IEA:InterPro; Description: P:intracellular signal transduction}
A04991	45.4	3e-146	SED1_ASPFU	SED1	CAE51075.1	644	Neosartorya fumigata	330879	FUNCTION: Secreted tripeptidyl-peptidase which degrades proteins at acidic pHs and is involved in virulence.; CATALYTIC ACTIVITY: Release of an N-terminal tripeptide from a polypeptide.; COFACTOR: Binds 1 calcium ion per subunit (By similarity).; BIOPHYSICOCHEMICAL PROPERTIES: pH dependence: Optimum pH is about 5.5;; SUBCELLULAR LOCATION: Secreted, extracellular space (By similarity).; PTM: N-gly…	16517617, 16372009	XP_750914.1, XM_745821.1	{ID:PF00082; Description: Peptidase_S8} {ID:PF09286; Description: Peptidase_S8}	humans	vertebrata	infection	Infection	{ID:0005615; Method: IEA:UniProtKB-SubCell; Description: C:extracellular space} {ID:0046872; Method: IEA:UniProtKB-KW; Description: F:metal ion binding} {ID:0004252; Method: IEA:InterPro; Description: F:serine-type endopeptidase activity} {ID:0009405; Method: IEA:UniProtKB-KW; Description: P:pathogenesis} {ID:0006508; Method: IEA:InterPro; Description: P:proteolysis}
A01839	45.3	3.7e-57	Q5APH9_CANAL	PTC1	EAL04578.1	375	Candida albicans	5476	SIMILARITY: Belongs to the PP2C family.; CAUTION: The sequence shown here is derived from an EMBL/GenBank/DDBJ whole genome shotgun (WGS) entry which is preliminary data.	15123810	XP_723282.1, XM_718189.1, XP_723471.1, XM_718378.1	{ID:PF00481; Description: PP2C}	Isolated from a wide variety of substrates including humans	animals	invasive candidal disease	invasive candidal disease	{ID:0008287; Method: IEA:InterPro; Description: C:protein serine/threonine phosphatase complex} {ID:0046872; Method: IEA:UniProtKB-KW; Description: F:metal ion binding} {ID:0004722; Method: IEA:InterPro; Description: F:protein serine/threonine phosphatase activity} {ID:0009405; Method: IMP:CGD; Description: P:pathogenesis} {ID:0006470; Method: IEA:InterPro; Description: P:protein dephosphorylatio…
A03966	45.3	8e-79	Q5AJC0_CANAL	UTR2	EAL02833.1	470	Candida albicans	5476	CAUTION: The sequence shown here is derived from an EMBL/GenBank/DDBJ whole genome shotgun (WGS) entry which is preliminary data.	15123810	XP_721629.1, XM_716536.1, XP_721748.1, XM_716655.1	{ID:PF00722; Description: Glyco_hydro_16}	Isolated from a wide variety of substrates including humans	animals	invasive candidal disease	invasive candidal disease	{ID:0046658; Method: IDA:CGD; Description: C:anchored to plasma membrane} {ID:0030428; Method: IMP:CGD; Description: C:cell septum} {ID:0009986; Method: IDA:CGD; Description: C:cell surface} {ID:0005576; Method: IDA:CGD; Description: C:extracellular region} {ID:0030446; Method: IDA:CGD; Description: C:hyphal cell wall} {ID:0030445; Method: IDA:CGD; Description: C:yeast-form cell wall} {ID:0008061…
A09300	45.1	3.5e-225	P78585_BOTFU	BCPLC1	AAB39564.1	994	Botryotinia fuckeliana	40559	SIMILARITY: Contains 1 C2 domain.; SIMILARITY: Contains 1 PH domain.; SIMILARITY: Contains 1 PI-PLC X-box domain.; SIMILARITY: Contains 1 PI-PLC Y-box domain.	9163731	Unknown	{ID:PF00168; Description: C2} {ID:PF00388; Description: C2} {ID:PF00387; Description: PI-PLC-X}	Various plant families	plants	Grey mould. Parasite or saprophyte	Gray Mould	{ID:0005509; Method: IEA:InterPro; Description: F:calcium ion binding} {ID:0004435; Method: IEA:InterPro; Description: F:phosphatidylinositol phospholipase C activity} {ID:0004871; Method: IEA:UniProtKB-KW; Description: F:signal transducer activity} {ID:0035556; Method: IEA:InterPro; Description: P:intracellular signal transduction} {ID:0006629; Method: IEA:InterPro; Description: P:lipid metaboli…
A03230	44.9	1.2e-26	Q59QC5_CANAL	APS3	EAK92673.1	159	Candida albicans	5476	CAUTION: The sequence shown here is derived from an EMBL/GenBank/DDBJ whole genome shotgun (WGS) entry which is preliminary data.	15123810	XP_711881.1, XM_706788.1, XP_711910.1, XM_706817.1	{ID:PF01217; Description: Clat_adaptor_s}	Isolated from a wide variety of substrates including humans	animals	invasive candidal disease	invasive candidal disease	{ID:0030117; Method: IEA:InterPro; Description: C:membrane coat} {ID:0008565; Method: IEA:InterPro; Description: F:protein transporter activity} {ID:0006896; Method: IMP:CGD; Description: P:Golgi to vacuole transport} {ID:0006886; Method: IEA:InterPro; Description: P:intracellular protein transport} {ID:0009405; Method: IGI:CGD; Description: P:pathogenesis}
A03704	44.7	5.7e-75	Q75ZG3_ALTAL	AFTS1	BAC84993.1	366	Alternaria alternata	5599	Unknown	15066029	Unknown	{ID:PF00248; Description: Aldo_ket_red}	Plant	plants	Leaf spot, rots	Leaf Spot	{ID:0016491; Method: IEA:InterPro; Description: F:oxidoreductase activity}
A08307	44.7	1.1e-120	Q9P8L8_BOTFU	BCMFS1	AAF64435.2	598	Botryotinia fuckeliana	40559	Unknown	11374155, 12324349	Unknown	{ID:PF07690; Description: MFS_1}	Various plant families	plants	Grey mould. Parasite or saprophyte	Gray Mould	{ID:0016021; Method: IEA:InterPro; Description: C:integral to membrane} {ID:0055085; Method: IEA:InterPro; Description: P:transmembrane transport}
A09180	44.7	3.5e-196	O93841_9PEZI	CHIP6	AAD00894.3	914	Glomerella cingulata	5457	Unknown	12000454	Unknown	{ID:PF03033; Description: Glyco_transf_28} {ID:PF00201; Description: Glyco_transf_28}	Multiple genera in multiple families	plants	'Anthracnose of stems and leaves, dieback, root rot, leaf spot, blossom rot, fruit rot (dieback and ripe rot), seedling blight.' (Mordue 1971)	Anthracnose	{ID:0016758; Method: IEA:InterPro; Description: F:transferase activity, transferring hexosyl groups} {ID:0030259; Method: IEA:InterPro; Description: P:lipid glycosylation}
A01618	44.7	1.5e-47	Q2KG56_MAGO7	MGCH7_CH7G479, MGG_02731	EAQ71072.1	199	Magnaporthe oryzae	242507	SIMILARITY: Belongs to the small GTPase superfamily. Rho family.	15846337	XP_001522372.1, XM_001522322.1, XP_366655.1, XM_366655.1	{ID:PF00071; Description: Ras}	Poaceae, especially important on Oryzae	herb	Rice blast	Rice Blast	{ID:0005622; Method: IEA:InterPro; Description: C:intracellular} {ID:0016020; Method: IEA:UniProtKB-KW; Description: C:membrane} {ID:0005525; Method: IEA:UniProtKB-KW; Description: F:GTP binding} {ID:0007264; Method: IEA:InterPro; Description: P:small GTPase mediated signal transduction}
A09588	44.5	2.1e-105	Q5ANE1_CANAL	SNF3	EAL04310.1	748	Candida albicans	5476	SIMILARITY: Belongs to the major facilitator superfamily. Sugar transporter (TC 2.A.1.1) family.; CAUTION: The sequence shown here is derived from an EMBL/GenBank/DDBJ whole genome shotgun (WGS) entry which is preliminary data.	15123810	XP_723026.1, XM_717933.1, XP_723173.1, XM_718080.1	{ID:PF00083; Description: Sugar_tr}	Isolated from a wide variety of substrates including humans	animals	invasive candidal disease	invasive candidal disease	{ID:0016021; Method: IEA:UniProtKB-KW; Description: C:integral to membrane} {ID:0004872; Method: IDA:CGD; Description: F:receptor activity} {ID:0022891; Method: IEA:InterPro; Description: F:substrate-specific transmembrane transporter activity} {ID:0019660; Method: IMP:CGD; Description: P:glycolytic fermentation} {ID:0009405; Method: IMP:CGD; Description: P:pathogenesis} {ID:0009749; Method: IDA:…
A02428	44.3	1e-134	Q5AEK8_CANAL	CAO19.260, ORF19.260	EAL01099.1	584	Candida albicans	5476	SIMILARITY: Contains 1 cytochrome b5 heme-binding domain.	15123810	XP_719958.1, XM_714865.1	{ID:PF00173; Description: Cyt-b5} {ID:PF00487; Description: Cyt-b5}	Isolated from a wide variety of substrates including humans	animals	invasive candidal disease	invasive candidal disease	{ID:0020037; Method: IEA:InterPro; Description: F:heme binding} {ID:0016717; Method: IEA:InterPro; Description: F:oxidoreductase activity, acting on paired donors, with oxidation of a pair of donors resulting in} {ID:0006633; Method: IEA:InterPro; Description: P:fatty acid biosynthetic process} {ID:0006679; Method: IMP:CGD; Description: P:glucosylceramide biosynthetic process} {ID:0030448; Method…
A07881	44.3	8.7e-134	Q5AEK8_CANAL	CAO19.260, ORF19.260	EAL01099.1	584	Candida albicans	5476	SIMILARITY: Contains 1 cytochrome b5 heme-binding domain.	15123810	XP_719958.1, XM_714865.1	{ID:PF00173; Description: Cyt-b5} {ID:PF00487; Description: Cyt-b5}	Isolated from a wide variety of substrates including humans	animals	invasive candidal disease	invasive candidal disease	{ID:0020037; Method: IEA:InterPro; Description: F:heme binding} {ID:0016717; Method: IEA:InterPro; Description: F:oxidoreductase activity, acting on paired donors, with oxidation of a pair of donors resulting in} {ID:0006633; Method: IEA:InterPro; Description: P:fatty acid biosynthetic process} {ID:0006679; Method: IMP:CGD; Description: P:glucosylceramide biosynthetic process} {ID:0030448; Method…
A07496	44.2	4.1e-129	Q59RB8_CANAL	ICL1	EAK93009.1	550	Candida albicans	5476	SIMILARITY: Belongs to the isocitrate lyase/PEP mutase superfamily. Isocitrate lyase family.	15123810	XP_712202.1, XM_707109.1, XP_712232.1, XM_707139.1	{ID:PF00463; Description: ICL}	Isolated from a wide variety of substrates including humans	animals	invasive candidal disease	invasive candidal disease	{ID:0005777; Method: IDA:CGD; Description: C:peroxisome} {ID:0004451; Method: IEA:InterPro; Description: F:isocitrate lyase activity} {ID:0006097; Method: IMP:CGD; Description: P:glyoxylate cycle} {ID:0009405; Method: IMP:CGD; Description: P:pathogenesis}
A06888	44.1	6.1e-92	O59928_HYPVI	NULL	AAC05829.1	430	Hypocrea virens	29875	SIMILARITY: Belongs to the glycosyl hydrolase 18 family.	10022948	Unknown	{ID:PF00704; Description: Glyco_hydro_18}	humans	vertebrata	infection	Infection	{ID:0043169; Method: IEA:InterPro; Description: F:cation binding} {ID:0004568; Method: IEA:InterPro; Description: F:chitinase activity} {ID:0006032; Method: IEA:InterPro; Description: P:chitin catabolic process}
A03799	44.1	2.2e-96	LAP2_ASPFU	LAP2	EAL86348.2	501	Neosartorya fumigata	330879	FUNCTION: Extracellular aminopeptidase that releases a wide variety of amino acids from natural peptides and contributes to pathogenicity (By similarity).; CATALYTIC ACTIVITY: Release of an N-terminal amino acid from a peptide.; COFACTOR: Binds 1 zinc ion per subunit (By similarity).; SUBUNIT: Monomer (By similarity).; SUBCELLULAR LOCATION: Secreted (By similarity).; SIMILARITY: Belongs to the pe…	16372009	XP_748386.2, XM_743293.2	{ID:PF02225; Description: PA} {ID:PF04389; Description: PA}	humans	vertebrata	infection	Infection	{ID:0005576; Method: IEA:UniProtKB-SubCell; Description: C:extracellular region} {ID:0016020; Method: IEA:InterPro; Description: C:membrane} {ID:0004177; Method: IEA:UniProtKB-KW; Description: F:aminopeptidase activity} {ID:0005509; Method: IEA:InterPro; Description: F:calcium ion binding} {ID:0004571; Method: IEA:InterPro; Description: F:mannosyl-oligosaccharide 1,2-alpha-mannosidase activity} {…
A05035	44.1	3.2e-104	Q4PDC7_USTMA	UM01886.1	EAK82767.1	589	Ustilago maydis	237631	CAUTION: The sequence shown here is derived from an EMBL/GenBank/DDBJ whole genome shotgun (WGS) entry which is preliminary data.	17080091	XP_758033.1, XM_752940.1	{ID:PF00450; Description: Peptidase_S10}	Euchlaena spp., Zea spp. (Poaceae)	herb	Smut. Corn smut	Smut	{ID:0004185; Method: IEA:InterPro; Description: F:serine-type carboxypeptidase activity} {ID:0006508; Method: IEA:InterPro; Description: P:proteolysis}
A05221	43.6	7.5e-226	Q9UW03_BOTFU	ATRB	CAB52402.1	1439	Botryotinia fuckeliana	40559	SIMILARITY: Belongs to the ABC transporter superfamily.	11310744	Unknown	{ID:PF01061; Description: ABC2_membrane} {ID:PF00005; Description: ABC2_membrane} {ID:PF06422; Description: ABC_tran}	Various plant families	plants	Grey mould. Parasite or saprophyte	Gray Mould	{ID:0016021; Method: IEA:InterPro; Description: C:integral to membrane} {ID:0005524; Method: IEA:UniProtKB-KW; Description: F:ATP binding} {ID:0042626; Method: IEA:InterPro; Description: F:ATPase activity, coupled to transmembrane movement of substances}
A08009	43.6	1.6e-292	Q9C2Y4_MAGGR	PDE1	AAK07740.1	1501	Magnaporthe grisea	148305	CATALYTIC ACTIVITY: ATP + H(2)O + phospholipid(In) = ADP + phosphate + phospholipid(Out).	11549759	Unknown	{ID:PF00122; Description: E1-E2_ATPase} {ID:PF00702; Description: E1-E2_ATPase}	Digitaria (Poaceae)	herb	Leaf spot	Leaf Spot	{ID:0016021; Method: IEA:UniProtKB-KW; Description: C:integral to membrane} {ID:0005524; Method: IEA:UniProtKB-KW; Description: F:ATP binding} {ID:0015662; Method: IEA:InterPro; Description: F:ATPase activity, coupled to transmembrane movement of ions, phosphorylative mechanism} {ID:0000287; Method: IEA:InterPro; Description: F:magnesium ion binding} {ID:0004012; Method: IEA:InterPro; Description…
A01434	43.6	1.3e-152	Q99324_SEPLY	B2TOM	AAB08445.1	803	Septoria lycopersici	39703	Unknown	8664505, 8664504	Unknown	{ID:PF00933; Description: Glyco_hydro_3} {ID:PF01915; Description: Glyco_hydro_3}	Primarily tomato, Lycopersicon esculentum, also Solanum spp. and other Solanaceae	herb	Leaf spot	Leaf Spot	{ID:0008422; Method: IEA:EC; Description: F:beta-glucosidase activity} {ID:0005975; Method: IEA:InterPro; Description: P:carbohydrate metabolic process}
A07607	43.5	1.5e-137	SED1_ASPFU	SED1	CAE51075.1	644	Neosartorya fumigata	330879	FUNCTION: Secreted tripeptidyl-peptidase which degrades proteins at acidic pHs and is involved in virulence.; CATALYTIC ACTIVITY: Release of an N-terminal tripeptide from a polypeptide.; COFACTOR: Binds 1 calcium ion per subunit (By similarity).; BIOPHYSICOCHEMICAL PROPERTIES: pH dependence: Optimum pH is about 5.5;; SUBCELLULAR LOCATION: Secreted, extracellular space (By similarity).; PTM: N-gly…	16517617, 16372009	XP_750914.1, XM_745821.1	{ID:PF00082; Description: Peptidase_S8} {ID:PF09286; Description: Peptidase_S8}	humans	vertebrata	infection	Infection	{ID:0005615; Method: IEA:UniProtKB-SubCell; Description: C:extracellular space} {ID:0046872; Method: IEA:UniProtKB-KW; Description: F:metal ion binding} {ID:0004252; Method: IEA:InterPro; Description: F:serine-type endopeptidase activity} {ID:0009405; Method: IEA:UniProtKB-KW; Description: P:pathogenesis} {ID:0006508; Method: IEA:InterPro; Description: P:proteolysis}
A08565	43.5	5.8e-113	Q4PDC5_USTMA	UM01888.1	EAK82769.1	583	Ustilago maydis	237631	CAUTION: The sequence shown here is derived from an EMBL/GenBank/DDBJ whole genome shotgun (WGS) entry which is preliminary data.	17080091	XP_758035.1, XM_752942.1	{ID:PF00450; Description: Peptidase_S10}	Euchlaena spp., Zea spp. (Poaceae)	herb	Smut. Corn smut	Smut	{ID:0004185; Method: IEA:InterPro; Description: F:serine-type carboxypeptidase activity} {ID:0006508; Method: IEA:InterPro; Description: P:proteolysis}
A08871	43.4	1.1e-51	Q9P8L8_BOTFU	BCMFS1	AAF64435.2	598	Botryotinia fuckeliana	40559	Unknown	11374155, 12324349	Unknown	{ID:PF07690; Description: MFS_1}	Various plant families	plants	Grey mould. Parasite or saprophyte	Gray Mould	{ID:0016021; Method: IEA:InterPro; Description: C:integral to membrane} {ID:0055085; Method: IEA:InterPro; Description: P:transmembrane transport}
A01465	43.4	1.6e-85	Q96VZ3_FUSOX	PGX1	AAK81847.1	455	Fusarium oxysporum	61372	SIMILARITY: Belongs to the glycosyl hydrolase 28 family.	Unknown	Unknown	{ID:PF00295; Description: Glyco_hydro_28}	Multiple genera in multiple families	plants	Blights, wilts, rots of various sorts	Blight	{ID:0004650; Method: IEA:InterPro; Description: F:polygalacturonase activity} {ID:0005975; Method: IEA:InterPro; Description: P:carbohydrate metabolic process} {ID:0007047; Method: IEA:UniProtKB-KW; Description: P:cellular cell wall organization}
A07175	43.2	1.8e-21	Q2PBY8_CLAPU	CDC42	CAI48090.1	195	Claviceps purpurea	5111	SIMILARITY: Belongs to the small GTPase superfamily. Rho family.	Unknown	Unknown	{ID:PF00071; Description: Ras}	outcrossing species	plants	ergotism	Ergotism	{ID:0005622; Method: IEA:InterPro; Description: C:intracellular} {ID:0016020; Method: IEA:UniProtKB-KW; Description: C:membrane} {ID:0005525; Method: IEA:UniProtKB-KW; Description: F:GTP binding} {ID:0007264; Method: IEA:InterPro; Description: P:small GTPase mediated signal transduction}
A06911	43.2	7.4e-22	F2QX13_PICP7	YPT1	CCA39941.1	203	Pichia pastoris	981350	SIMILARITY: Belongs to the small GTPase superfamily. Rab family.	Unknown	Unknown	{ID:PF00071; Description: Ras}	humans	vertebrata	occasional infection	Occasional Infection	{ID:0005525; Method: IEA:InterPro; Description: F:GTP binding} {ID:0015031; Method: IEA:InterPro; Description: P:protein transport} {ID:0007264; Method: IEA:InterPro; Description: P:small GTPase mediated signal transduction}
A02037	43.2	2.1e-75	A3LNY8_PICST	KRE2	ABN64400.2	414	Scheffersomyces stipitis	322104	Unknown	17334359	XP_001382429.2, XM_001382392.1	{ID:PF01793; Description: Glyco_transf_15}	humans	vertebrata	occasional infection	Occasional Infection	{ID:0016020; Method: IEA:InterPro; Description: C:membrane} {ID:0004377; Method: IEA:EC; Description: F:glycolipid 2-alpha-mannosyltransferase activity} {ID:0006486; Method: IEA:InterPro; Description: P:protein glycosylation}
A01230	42.9	2.8e-149	Q5APK9_CANAL	KEX2	EAL04548.1	936	Candida albicans	5476	CAUTION: The sequence shown here is derived from an EMBL/GenBank/DDBJ whole genome shotgun (WGS) entry which is preliminary data.	15123810	XP_723252.1, XM_718159.1, XP_723441.1, XM_718348.1	{ID:PF01483; Description: P_proprotein} {ID:PF00082; Description: P_proprotein}	Isolated from a wide variety of substrates including humans	animals	invasive candidal disease	invasive candidal disease	{ID:0004252; Method: IDA:CGD; Description: F:serine-type endopeptidase activity} {ID:0000747; Method: IMP:CGD; Description: P:conjugation with cellular fusion} {ID:0030448; Method: IMP:CGD; Description: P:hyphal growth} {ID:0009405; Method: IMP:CGD; Description: P:pathogenesis} {ID:0007323; Method: IGI:CGD; Description: P:peptide pheromone maturation} {ID:0016485; Method: IDA:CGD; Description: P:…
A03492	42.9	7.8e-88	Q5AJC8_CANAL	MNT2	EAL02825.1	461	Candida albicans	5476	CAUTION: The sequence shown here is derived from an EMBL/GenBank/DDBJ whole genome shotgun (WGS) entry which is preliminary data.	15123810	XP_721621.1, XM_716528.1, XP_721740.1, XM_716647.1	{ID:PF01793; Description: Glyco_transf_15}	Isolated from a wide variety of substrates including humans	animals	invasive candidal disease	invasive candidal disease	{ID:0016020; Method: IEA:InterPro; Description: C:membrane} {ID:0000026; Method: IGI:CGD; Description: F:alpha-1,2-mannosyltransferase activity} {ID:0016337; Method: IMP:CGD; Description: P:cell-cell adhesion} {ID:0007160; Method: IMP:CGD; Description: P:cell-matrix adhesion} {ID:0051834; Method: IMP:CGD; Description: P:evasion or tolerance of defenses of other organism involved in symbiotic inte…
A07139	42.9	5.2e-113	Q5ANE1_CANAL	SNF3	EAL04310.1	748	Candida albicans	5476	SIMILARITY: Belongs to the major facilitator superfamily. Sugar transporter (TC 2.A.1.1) family.; CAUTION: The sequence shown here is derived from an EMBL/GenBank/DDBJ whole genome shotgun (WGS) entry which is preliminary data.	15123810	XP_723026.1, XM_717933.1, XP_723173.1, XM_718080.1	{ID:PF00083; Description: Sugar_tr}	Isolated from a wide variety of substrates including humans	animals	invasive candidal disease	invasive candidal disease	{ID:0016021; Method: IEA:UniProtKB-KW; Description: C:integral to membrane} {ID:0004872; Method: IDA:CGD; Description: F:receptor activity} {ID:0022891; Method: IEA:InterPro; Description: F:substrate-specific transmembrane transporter activity} {ID:0019660; Method: IMP:CGD; Description: P:glycolytic fermentation} {ID:0009405; Method: IMP:CGD; Description: P:pathogenesis} {ID:0009749; Method: IDA:…
A03511	42.7	1.6e-116	Q9P8L8_BOTFU	BCMFS1	AAF64435.2	598	Botryotinia fuckeliana	40559	Unknown	11374155, 12324349	Unknown	{ID:PF07690; Description: MFS_1}	Various plant families	plants	Grey mould. Parasite or saprophyte	Gray Mould	{ID:0016021; Method: IEA:InterPro; Description: C:integral to membrane} {ID:0055085; Method: IEA:InterPro; Description: P:transmembrane transport}
A06298	42.7	9.1e-67	Q59KY8_CANAL	SIT4	EAK91146.1	314	Candida albicans	5476	CATALYTIC ACTIVITY: A phosphoprotein + H(2)O = a protein + phosphate.; SIMILARITY: Belongs to the PPP phosphatase family.; CAUTION: The sequence shown here is derived from an EMBL/GenBank/DDBJ whole genome shotgun (WGS) entry which is preliminary data.	15123810	XP_710408.1, XM_705316.1, XP_710419.1, XM_705327.1	{ID:PF00149; Description: Metallophos}	Isolated from a wide variety of substrates including humans	animals	invasive candidal disease	invasive candidal disease	{ID:0004722; Method: IGI:CGD; Description: F:protein serine/threonine phosphatase activity} {ID:0030448; Method: IMP:CGD; Description: P:hyphal growth} {ID:0009405; Method: IMP:CGD; Description: P:pathogenesis} {ID:0006468; Method: IGI:CGD; Description: P:protein phosphorylation} {ID:0031929; Method: IGI:CGD; Description: P:TOR signaling cascade}
A05938	42.7	5.4e-199	O93841_9PEZI	CHIP6	AAD00894.3	914	Glomerella cingulata	5457	Unknown	12000454	Unknown	{ID:PF03033; Description: Glyco_transf_28} {ID:PF00201; Description: Glyco_transf_28}	Multiple genera in multiple families	plants	'Anthracnose of stems and leaves, dieback, root rot, leaf spot, blossom rot, fruit rot (dieback and ripe rot), seedling blight.' (Mordue 1971)	Anthracnose	{ID:0016758; Method: IEA:InterPro; Description: F:transferase activity, transferring hexosyl groups} {ID:0030259; Method: IEA:InterPro; Description: P:lipid glycosylation}
A08592	42.7	2.5e-109	O93841_9PEZI	CHIP6	AAD00894.3	914	Glomerella cingulata	5457	Unknown	12000454	Unknown	{ID:PF03033; Description: Glyco_transf_28} {ID:PF00201; Description: Glyco_transf_28}	Multiple genera in multiple families	plants	'Anthracnose of stems and leaves, dieback, root rot, leaf spot, blossom rot, fruit rot (dieback and ripe rot), seedling blight.' (Mordue 1971)	Anthracnose	{ID:0016758; Method: IEA:InterPro; Description: F:transferase activity, transferring hexosyl groups} {ID:0030259; Method: IEA:InterPro; Description: P:lipid glycosylation}
A02688	42.6	5.7e-41	Q2LMP0_BOTFU	XYN11A	AAZ03776.1	227	Botryotinia fuckeliana	40559	CATALYTIC ACTIVITY: Endohydrolysis of (1->4)-beta-D-xylosidic linkages in xylans.; PATHWAY: Glycan degradation; xylan degradation.; SIMILARITY: Belongs to the glycosyl hydrolase 11 (cellulase G) family.	16404950	Unknown	{ID:PF00457; Description: Glyco_hydro_11}	Various plant families	plants	Grey mould. Parasite or saprophyte	Gray Mould	{ID:0031176; Method: IEA:EC; Description: F:endo-1,4-beta-xylanase activity} {ID:0045493; Method: IEA:UniProtKB-KW; Description: P:xylan catabolic process}
A03951	42.6	2e-75	BUR1_CANAL	CRK1	AAD25159.1	746	Candida albicans	5476	FUNCTION: Serine/threonine-protein kinase involved in transcription regulation. Phosphorylates the UBC2/RAD6 ubiquitin- conjugating enzyme (E2), leading to monoubiquitination of histone H2B and the silencing of telomeric-associated genes. Also required for histone H3 methylation. Necessary for the recovery from pheromone-induced growth arrest in the cell cycle G1 phase (By similarity). Required f…	11073971, 15123810	XP_714882.1, XM_709789.1, XP_714883.1, XM_709790.1, XP_714945.1, XM_709852.1	{ID:PF00069; Description: Pkinase}	Isolated from a wide variety of substrates including humans	animals	invasive candidal disease	invasive candidal disease	{ID:0005634; Method: IEA:UniProtKB-SubCell; Description: C:nucleus} {ID:0005524; Method: IEA:UniProtKB-KW; Description: F:ATP binding} {ID:0004693; Method: IEA:EC; Description: F:cyclin-dependent protein kinase activity} {ID:0008353; Method: IEA:EC; Description: F:RNA polymerase II carboxy-terminal domain kinase activity}
A07697	42.6	4.1e-312	P79068_GLOLA	PKS1	BAA18956.1	2187	Glomerella lagenarium	5462	Unknown	7500937	Unknown	{ID:PF00698; Description: Acyl_transf_1} {ID:PF00109; Description: Acyl_transf_1} {ID:PF02801; Description: ketoacyl-synt} {ID:PF00550; Description: Ketoacyl-synt_C} {ID:PF00975; Description: PP-binding}	melons,cucumber	herb	anthracnose fruit rot	Anthracnose	{ID:0000036; Method: IEA:InterPro; Description: F:acyl carrier activity} {ID:0048037; Method: IEA:InterPro; Description: F:cofactor binding} {ID:0016788; Method: IEA:InterPro; Description: F:hydrolase activity, acting on ester bonds} {ID:0016740; Method: IEA:UniProtKB-KW; Description: F:transferase activity} {ID:0009058; Method: IEA:InterPro; Description: P:biosynthetic process}
A09823	42.6	3.4e-72	A4UC81_MAGO7	MGG_10702	EDJ94108.1	376	Magnaporthe oryzae	242507	Unknown	15846337	XP_367072.2, XM_367072.2	{ID:PF07690; Description: MFS_1}	Poaceae, especially important on Oryzae	herb	Rice blast	Rice Blast	{ID:0016021; Method: IEA:InterPro; Description: C:integral to membrane} {ID:0055085; Method: IEA:InterPro; Description: P:transmembrane transport}
A06239	42.6	1.1e-68	GEL1_ASPFU	GEL1	EAL87215.1	452	Neosartorya fumigata	330879	FUNCTION: Splits internally a 1,3-beta-glucan molecule and transfers the newly generated reducing end (the donor) to the non- reducing end of another 1,3-beta-glucan molecule (the acceptor) forming a 1,3-beta linkage, resulting in the elongation of 1,3- beta-glucan chains in the cell wall. Involved in cell wall morphogenesis (By similarity).; SUBCELLULAR LOCATION: Cell membrane; Lipid-anchor, GPI…	16372009	XP_749253.1, XM_744160.1	{ID:PF03198; Description: Glyco_hydro_72}	humans	vertebrata	infection	Infection	{ID:0031225; Method: IEA:UniProtKB-KW; Description: C:anchored to membrane} {ID:0005886; Method: IEA:UniProtKB-SubCell; Description: C:plasma membrane} {ID:0043169; Method: IEA:InterPro; Description: F:cation binding} {ID:0016740; Method: IEA:UniProtKB-KW; Description: F:transferase activity} {ID:0005975; Method: IEA:InterPro; Description: P:carbohydrate metabolic process}
A04907	42.6	6.4e-22	F2QZW6_PICP7	YPT1	CCA40944.1	218	Pichia pastoris	981350	SIMILARITY: Belongs to the small GTPase superfamily. Rab family.	Unknown	Unknown	{ID:PF00071; Description: Ras}	humans	vertebrata	occasional infection	Occasional Infection	{ID:0005525; Method: IEA:InterPro; Description: F:GTP binding} {ID:0015031; Method: IEA:InterPro; Description: P:protein transport} {ID:0007264; Method: IEA:InterPro; Description: P:small GTPase mediated signal transduction}
A00549	42.5	2.3e-62	A3F9N0_HANAN	MNN9	ABN41560.1	368	Hansenula anomala	4927	Unknown	Unknown	Unknown	{ID:PF03452; Description: Anp1}	humans	vertebrata	infection	Infection	{ID:0016757; Method: IEA:UniProtKB-KW; Description: F:transferase activity, transferring glycosyl groups}
A02754	42.4	1.2e-46	Q32WF7_PHAND	MDH1	AAX14688.1	266	Phaeosphaeria nodorum	13684	Unknown	16859492	Unknown	{ID:PF00106; Description: adh_short}	Multiple genera of Poaceae and Blysmus compressus (Cyperaceae)	herb	Glume blotch of wheat and other grasses	Glume Blotch	{ID:0005488; Method: IEA:InterPro; Description: F:binding} {ID:0016491; Method: IEA:InterPro; Description: F:oxidoreductase activity}
A01627	42.4	4.5e-28	A7A233_YEAS7	SEC4	EDN59144.1	215	Saccharomyces cerevisiae	307796	SIMILARITY: Belongs to the small GTPase superfamily. Rab family.	17652520	Unknown	{ID:PF00071; Description: Ras}	humans	vertebrata	occasional infection	Occasional Infection	{ID:0005525; Method: IEA:UniProtKB-KW; Description: F:GTP binding} {ID:0015031; Method: IEA:InterPro; Description: P:protein transport} {ID:0007264; Method: IEA:InterPro; Description: P:small GTPase mediated signal transduction}
A07755	42.4	3.2e-101	SCPA_TRITO	SCPA	ACJ06658.1	651	Trichophyton tonsurans	34387	FUNCTION: Extracellular serine carboxypeptidase that contributes to pathogenicity (By similarity).; CATALYTIC ACTIVITY: Preferential release of a C-terminal arginine or lysine residue.; SUBCELLULAR LOCATION: Cell membrane; Lipid-anchor, GPI-anchor (Potential).; SIMILARITY: Belongs to the peptidase S10 family.	Unknown	Unknown	{ID:PF00450; Description: Peptidase_S10}	humans	vertebrata	infection	Infection	{ID:0031225; Method: IEA:UniProtKB-KW; Description: C:anchored to membrane} {ID:0005886; Method: IEA:UniProtKB-SubCell; Description: C:plasma membrane} {ID:0004185; Method: IEA:InterPro; Description: F:serine-type carboxypeptidase activity} {ID:0009405; Method: IEA:UniProtKB-KW; Description: P:pathogenesis} {ID:0006508; Method: IEA:InterPro; Description: P:proteolysis}
A05230	42.3	2.1e-90	Q5GFD3_PHAND	NULL	AAT84078.1	437	Phaeosphaeria nodorum	13684	Unknown	Unknown	Unknown	{ID:PF01494; Description: FAD_binding_3}	Multiple genera of Poaceae and Blysmus compressus (Cyperaceae)	herb	Glume blotch of wheat and other grasses	Glume Blotch	{ID:0004497; Method: IEA:InterPro; Description: F:monooxygenase activity}
A02448	42.2	8e-176	Q9Y880_COCCA	SNF1	AAD43341.1	880	Cochliobolus carbonum	5017	Unknown	10662860	Unknown	{ID:PF00069; Description: Pkinase} {ID:PF08587; Description: Pkinase}	Corn, Zea mays, sometimes on Sorghum (Poaceae) and various other plant families	plants	Northern corn leaf spot, ear and kernel rot	Leaf Spot	{ID:0005524; Method: IEA:UniProtKB-KW; Description: F:ATP binding} {ID:0004674; Method: IEA:InterPro; Description: F:protein serine/threonine kinase activity}
A07840	42.2	3e-40	Q9C1R1_FUSOX	XYL4	AAK27975.1	231	Fusarium oxysporum	59765	CATALYTIC ACTIVITY: Endohydrolysis of (1->4)-beta-D-xylosidic linkages in xylans.; PATHWAY: Glycan degradation; xylan degradation.; SIMILARITY: Belongs to the glycosyl hydrolase 11 (cellulase G) family.	11795847	Unknown	{ID:PF00457; Description: Glyco_hydro_11}	Multiple genera in multiple families	plants	Blights, wilts, rots of various sorts	Blight	{ID:0031176; Method: IEA:EC; Description: F:endo-1,4-beta-xylanase activity} {ID:0045493; Method: IEA:UniProtKB-KW; Description: P:xylan catabolic process}
A08464	42.2	8.4e-171	A4R553_MAGO7	MGG_04116	EDJ99418.1	1283	Magnaporthe oryzae	242507	SIMILARITY: Contains 1 SH3 domain.	15846337	XP_361642.2, XM_361642.2	{ID:PF00018; Description: SH3_1}	Poaceae, especially important on Oryzae	herb	Rice blast	Rice Blast
A02702	42.2	9.1e-141	SED1_ASPFU	SED1	CAE51075.1	644	Neosartorya fumigata	330879	FUNCTION: Secreted tripeptidyl-peptidase which degrades proteins at acidic pHs and is involved in virulence.; CATALYTIC ACTIVITY: Release of an N-terminal tripeptide from a polypeptide.; COFACTOR: Binds 1 calcium ion per subunit (By similarity).; BIOPHYSICOCHEMICAL PROPERTIES: pH dependence: Optimum pH is about 5.5;; SUBCELLULAR LOCATION: Secreted, extracellular space (By similarity).; PTM: N-gly…	16517617, 16372009	XP_750914.1, XM_745821.1	{ID:PF00082; Description: Peptidase_S8} {ID:PF09286; Description: Peptidase_S8}	humans	vertebrata	infection	Infection	{ID:0005615; Method: IEA:UniProtKB-SubCell; Description: C:extracellular space} {ID:0046872; Method: IEA:UniProtKB-KW; Description: F:metal ion binding} {ID:0004252; Method: IEA:InterPro; Description: F:serine-type endopeptidase activity} {ID:0009405; Method: IEA:UniProtKB-KW; Description: P:pathogenesis} {ID:0006508; Method: IEA:InterPro; Description: P:proteolysis}
A03458	42.2	1.5e-56	PEPA_ASPFC	PEP1	EDP52067.1	395	Neosartorya fumigata	451804	FUNCTION: Secreted aspartic endopeptidase that allows assimilation of proteinaceous substrates. Can catalyze hydrolysis of the major structural proteins of basement membrane, elastin, collagen, and laminin. Thought to play a significant role in virulence (By similarity).; CATALYTIC ACTIVITY: Hydrolysis of proteins with broad specificity. Generally favors hydrophobic residues in P1 and P1', but al…	18404212	Unknown	{ID:PF00026; Description: Asp}	humans	vertebrata	infection	Infection	{ID:0005576; Method: IEA:UniProtKB-SubCell; Description: C:extracellular region} {ID:0004190; Method: IEA:UniProtKB-KW; Description: F:aspartic-type endopeptidase activity} {ID:0009405; Method: IEA:UniProtKB-KW; Description: P:pathogenesis} {ID:0006508; Method: IEA:InterPro; Description: P:proteolysis}
A05463	42.2	5.2e-89	Q5GFD3_PHAND	NULL	AAT84078.1	437	Phaeosphaeria nodorum	13684	Unknown	Unknown	Unknown	{ID:PF01494; Description: FAD_binding_3}	Multiple genera of Poaceae and Blysmus compressus (Cyperaceae)	herb	Glume blotch of wheat and other grasses	Glume Blotch	{ID:0004497; Method: IEA:InterPro; Description: F:monooxygenase activity}
A07970	42.1	1.4e-84	A6QVN0_AJECN	HCAG_01437	EDN03572.1	511	Ajellomyces capsulata	339724	Unknown	19717792	XP_001544390.1, XM_001544340.1	{ID:PF00561; Description: Abhydrolase_1}	humans	vertebrata	Darling's disease	Darling's Disease	{ID:0005737; Method: IEA:InterPro; Description: C:cytoplasm} {ID:0016413; Method: IEA:InterPro; Description: F:O-acetyltransferase activity}
A03464	42	3.2e-79	Q5A415_CANAL	ARP2	EAK97431.1	361	Candida albicans	5476	SIMILARITY: Belongs to the actin family.	15123810	XP_716427.1, XM_711334.1	{ID:PF00022; Description: Actin}	Isolated from a wide variety of substrates including humans	animals	invasive candidal disease	invasive candidal disease	{ID:0030036; Method: IMP:CGD; Description: P:actin cytoskeleton organization} {ID:0031505; Method: IMP:CGD; Description: P:fungal-type cell wall organization} {ID:0030448; Method: IMP:CGD; Description: P:hyphal growth} {ID:0052032; Method: IMP:CGD; Description: P:modulation by symbiont of host inflammatory response} {ID:0009405; Method: IMP:CGD; Description: P:pathogenesis} {ID:0042493; Method: I…
A07260	41.9	1.3e-76	GEL3_ASPFU	GEL3	EAL93577.1	544	Neosartorya fumigata	330879	FUNCTION: Splits internally a 1,3-beta-glucan molecule and transfers the newly generated reducing end (the donor) to the non- reducing end of another 1,3-beta-glucan molecule (the acceptor) forming a 1,3-beta linkage, resulting in the elongation of 1,3- beta-glucan chains in the cell wall. Involved in cell wall morphogenesis (By similarity).; SUBCELLULAR LOCATION: Cell membrane; Lipid-anchor, GPI…	16372009	XP_755615.1, XM_750522.1	{ID:PF03198; Description: Glyco_hydro_72} {ID:PF07983; Description: Glyco_hydro_72}	humans	vertebrata	infection	Infection	{ID:0031225; Method: IEA:UniProtKB-KW; Description: C:anchored to membrane} {ID:0005886; Method: IEA:UniProtKB-SubCell; Description: C:plasma membrane} {ID:0043169; Method: IEA:InterPro; Description: F:cation binding} {ID:0016740; Method: IEA:UniProtKB-KW; Description: F:transferase activity} {ID:0005975; Method: IEA:InterPro; Description: P:carbohydrate metabolic process}
A06475	41.8	1.1e-54	C5GWL2_AJEDR	BDCG_08831	EEQ85562.1	776	Ajellomyces dermatitidis	559297	Unknown	Unknown	Unknown	{ID:PF00339; Description: Arrestin_N}	humans	vertebrata	cutaneous Blastomyces dermatitidis infection	cutaneous Infection
A02431	41.8	1.5e-105	Q9P8L8_BOTFU	BCMFS1	AAF64435.2	598	Botryotinia fuckeliana	40559	Unknown	11374155, 12324349	Unknown	{ID:PF07690; Description: MFS_1}	Various plant families	plants	Grey mould. Parasite or saprophyte	Gray Mould	{ID:0016021; Method: IEA:InterPro; Description: C:integral to membrane} {ID:0055085; Method: IEA:InterPro; Description: P:transmembrane transport}
A03626	41.8	6.4e-255	Q5AL09_CANAL	KEM1	EAL03406.1	1422	Candida albicans	5476	CAUTION: The sequence shown here is derived from an EMBL/GenBank/DDBJ whole genome shotgun (WGS) entry which is preliminary data.	15123810	XP_722179.1, XM_717086.1	{ID:PF03159; Description: XRN_N}	Isolated from a wide variety of substrates including humans	animals	invasive candidal disease	invasive candidal disease	{ID:0005622; Method: IEA:InterPro; Description: C:intracellular} {ID:0004534; Method: IGI:CGD; Description: F:5'-3' exoribonuclease activity} {ID:0008017; Method: IGI:CGD; Description: F:microtubule binding} {ID:0003676; Method: IEA:InterPro; Description: F:nucleic acid binding} {ID:0000150; Method: IGI:CGD; Description: F:recombinase activity} {ID:0042710; Method: IMP:CGD; Description: P:biofilm…
A09488	41.8	2.9e-62	C0S2E8_PARBP	PABG_01763	EEH19444.1	333	Paracoccidioides brasiliensis	482561	Unknown	Unknown	Unknown	{ID:PF00069; Description: Pkinase}	humans	vertebrata	Paracoccidioidomycosis	Paracoccidioidomycosis	{ID:0005524; Method: IEA:UniProtKB-KW; Description: F:ATP binding} {ID:0004674; Method: IEA:InterPro; Description: F:protein serine/threonine kinase activity} {ID:0051301; Method: IEA:UniProtKB-KW; Description: P:cell division}
A09589	41.8	2e-173	Q99324_SEPLY	B2TOM	AAB08445.1	803	Septoria lycopersici	39703	Unknown	8664505, 8664504	Unknown	{ID:PF00933; Description: Glyco_hydro_3} {ID:PF01915; Description: Glyco_hydro_3}	Primarily tomato, Lycopersicon esculentum, also Solanum spp. and other Solanaceae	herb	Leaf spot	Leaf Spot	{ID:0008422; Method: IEA:EC; Description: F:beta-glucosidase activity} {ID:0005975; Method: IEA:InterPro; Description: P:carbohydrate metabolic process}
A03775	41.7	7.9e-54	F2R086_PICP7	MNN9	CCA41064.1	371	Pichia pastoris	981350	Unknown	Unknown	Unknown	{ID:PF03452; Description: Anp1}	humans	vertebrata	occasional infection	Occasional Infection	{ID:0016757; Method: IEA:UniProtKB-KW; Description: F:transferase activity, transferring glycosyl groups}
A01661	41.7	1.4e-145	Q99324_SEPLY	B2TOM	AAB08445.1	803	Septoria lycopersici	39703	Unknown	8664505, 8664504	Unknown	{ID:PF00933; Description: Glyco_hydro_3} {ID:PF01915; Description: Glyco_hydro_3}	Primarily tomato, Lycopersicon esculentum, also Solanum spp. and other Solanaceae	herb	Leaf spot	Leaf Spot	{ID:0008422; Method: IEA:EC; Description: F:beta-glucosidase activity} {ID:0005975; Method: IEA:InterPro; Description: P:carbohydrate metabolic process}
A04401	41.5	3.1e-77	DHH1_CRYNV	VAD1	AAV41010.1	616	Cryptococcus neoformans	178876	FUNCTION: ATP-dependent RNA helicase involved in mRNA turnover, and more specifically in mRNA decapping. Is involved in G1/S DNA- damage checkpoint recovery, probably through the regulation of the translational status of a subset of mRNAs. May also have a role in translation and mRNA nuclear export (By similarity). Is involved in virulence.; CATALYTIC ACTIVITY: ATP + H(2)O = ADP + phosphate.; SUB…	15765146	Unknown	{ID:PF00270; Description: DEAD} {ID:PF00271; Description: DEAD}	humans	vertebrata	cryptococcosis	Cryptococcosis	{ID:0000932; Method: IEA:UniProtKB-SubCell; Description: C:cytoplasmic mRNA processing body} {ID:0005524; Method: IEA:UniProtKB-KW; Description: F:ATP binding} {ID:0008026; Method: IEA:InterPro; Description: F:ATP-dependent helicase activity} {ID:0003723; Method: IEA:UniProtKB-KW; Description: F:RNA binding} {ID:0006397; Method: IEA:UniProtKB-KW; Description: P:mRNA processing} {ID:0051028; Metho…
A07112	41.5	2.6e-111	Q4PDC5_USTMA	UM01888.1	EAK82769.1	583	Ustilago maydis	237631	CAUTION: The sequence shown here is derived from an EMBL/GenBank/DDBJ whole genome shotgun (WGS) entry which is preliminary data.	17080091	XP_758035.1, XM_752942.1	{ID:PF00450; Description: Peptidase_S10}	Euchlaena spp., Zea spp. (Poaceae)	herb	Smut. Corn smut	Smut	{ID:0004185; Method: IEA:InterPro; Description: F:serine-type carboxypeptidase activity} {ID:0006508; Method: IEA:InterPro; Description: P:proteolysis}
A08752	41.3	9.5e-140	SED1_ASPFU	SED1	CAE51075.1	644	Neosartorya fumigata	330879	FUNCTION: Secreted tripeptidyl-peptidase which degrades proteins at acidic pHs and is involved in virulence.; CATALYTIC ACTIVITY: Release of an N-terminal tripeptide from a polypeptide.; COFACTOR: Binds 1 calcium ion per subunit (By similarity).; BIOPHYSICOCHEMICAL PROPERTIES: pH dependence: Optimum pH is about 5.5;; SUBCELLULAR LOCATION: Secreted, extracellular space (By similarity).; PTM: N-gly…	16517617, 16372009	XP_750914.1, XM_745821.1	{ID:PF00082; Description: Peptidase_S8} {ID:PF09286; Description: Peptidase_S8}	humans	vertebrata	infection	Infection	{ID:0005615; Method: IEA:UniProtKB-SubCell; Description: C:extracellular space} {ID:0046872; Method: IEA:UniProtKB-KW; Description: F:metal ion binding} {ID:0004252; Method: IEA:InterPro; Description: F:serine-type endopeptidase activity} {ID:0009405; Method: IEA:UniProtKB-KW; Description: P:pathogenesis} {ID:0006508; Method: IEA:InterPro; Description: P:proteolysis}
A06959	41.3	1.5e-68	Q4PD87_USTMA	UM01926.1	EAK82380.1	594	Ustilago maydis	237631	CAUTION: The sequence shown here is derived from an EMBL/GenBank/DDBJ whole genome shotgun (WGS) entry which is preliminary data.	17080091	XP_758073.1, XM_752980.1	{ID:PF03561; Description: Allantoicase} {ID:PF04115; Description: Allantoicase}	Euchlaena spp., Zea spp. (Poaceae)	herb	Smut. Corn smut	Smut	{ID:0004037; Method: IEA:InterPro; Description: F:allantoicase activity} {ID:0004848; Method: IEA:InterPro; Description: F:ureidoglycolate hydrolase activity} {ID:0000256; Method: IEA:InterPro; Description: P:allantoin catabolic process}
A07239	41.2	4.7e-39	Q00368_9PEZI	CAP20	AAA77678.1	183	Glomerella cingulata	5457	Unknown	7756829	Unknown	{ID:Perilipin; Description: PF03036.10}	Multiple genera in multiple families	plants	'Anthracnose of stems and leaves, dieback, root rot, leaf spot, blossom rot, fruit rot (dieback and ripe rot), seedling blight.' (Mordue 1971)	Anthracnose
A09478	41.2	7.9e-96	A4R178_MAGO7	MGG_07015	EDJ98043.1	610	Magnaporthe oryzae	242507	Unknown	15846337	XP_370518.1, XM_370518.1	{ID:Pfam-B_7116; Description: PB007116} {ID:Pfam-B_1679; Description: PB001679} {ID:Pfam-B_6999; Description: PB006999} {ID:Pfam-B_7600; Description: PB007600}	Poaceae, especially important on Oryzae	herb	Rice blast	Rice Blast
A03616	41.2	6e-231	Q705V7_USTMD	GAS1	CAF05793.1	1061	Ustilago maydis	5270	Unknown	16272431	Unknown	{ID:PF01055; Description: Glyco_hydro_31}	Euchlaena spp., Zea spp. (Poaceae)	herb	Smut. Corn smut	Smut	{ID:0030246; Method: IEA:InterPro; Description: F:carbohydrate binding} {ID:0032450; Method: IEA:EC; Description: F:maltose alpha-glucosidase activity} {ID:0005975; Method: IEA:InterPro; Description: P:carbohydrate metabolic process}
A00719	41.1	2.7e-25	SNF7_CANAL	SNF7	EAL00101.1	226	Candida albicans	5476	FUNCTION: Required for the sorting and concentration of proteins resulting in the entry of these proteins into the invaginating vesicles of the multivesicular body (MVB). Also required for the proteolytic cleavage of the transcription factor RIM101 in response to alkaline ambient pH.; SUBUNIT: A component of the endosomal sorting required for transport complex III (ESCRT-III) (By similarity).; SU…	15123810, 15590834	XP_718900.1, XM_713807.1, XP_719002.1, XM_713909.1	{ID:PF03357; Description: Snf7}	Isolated from a wide variety of substrates including humans	animals	invasive candidal disease	invasive candidal disease	{ID:0000815; Method: IDA:CGD; Description: C:ESCRT III complex} {ID:0031505; Method: IMP:CGD; Description: P:fungal-type cell wall organization} {ID:0030448; Method: IMP:CGD; Description: P:hyphal growth} {ID:0045324; Method: IMP:CGD; Description: P:late endosome to vacuole transport} {ID:0009405; Method: IMP:CGD; Description: P:pathogenesis} {ID:0016485; Method: IMP:CGD; Description: P:protein p…
A08335	41	3.5e-54	Q0QWD8_LEPMC	THIOL	ABB55459.1	359	Leptosphaeria maculans	5022	SIMILARITY: Belongs to the thiolase family.	16776292	Unknown	{ID:PF02803; Description: Thiolase_C} {ID:PF00108; Description: Thiolase_C}	Brassica spp. and other Brassicaceae	herb	Black leg, canker, dry rot, leaf spot	Canker	{ID:0003988; Method: IEA:EC; Description: F:acetyl-CoA C-acyltransferase activity}
A08438	40.9	1.4e-96	Q59WH0_CANAL	ADA2	EAK94837.1	445	Candida albicans	5476	CAUTION: The sequence shown here is derived from an EMBL/GenBank/DDBJ whole genome shotgun (WGS) entry which is preliminary data.	15123810	XP_713936.1, XM_708843.1, XP_713994.1, XM_708901.1	{ID:PF00249; Description: Myb_DNA-binding} {ID:PF04433; Description: Myb_DNA-binding} {ID:PF00569; Description: SWIRM}	Isolated from a wide variety of substrates including humans	animals	invasive candidal disease	invasive candidal disease	{ID:0005634; Method: IEA:UniProtKB-KW; Description: C:nucleus} {ID:0043565; Method: IDA:CGD; Description: F:sequence-specific DNA binding} {ID:0008270; Method: IEA:InterPro; Description: F:zinc ion binding} {ID:0031505; Method: IMP:CGD; Description: P:fungal-type cell wall organization} {ID:0016573; Method: IMP:CGD; Description: P:histone acetylation} {ID:0030448; Method: IMP:CGD; Description: P:…
A01209	40.6	4.3e-94	CCR4_CANAL	CCR4	EAK98599.1	787	Candida albicans	5476	FUNCTION: Acts as catalytic component of the CCR4-NOT core complex, which in the nucleus seems to be a general transcription factor, and in the cytoplasm the major mRNA deadenylase involved in mRNA turnover. Ccr4 has 3'-5' RNase activity with a strong preference for polyadenylated substrates and also low exonuclease activity towards single stranded DNA. Discovered because of its role in the contr…	15123810	XP_717564.1, XM_712471.1, XP_717638.1, XM_712545.1	{ID:PF03372; Description: Exo_endo_phos} {ID:PF00560; Description: Exo_endo_phos}	Isolated from a wide variety of substrates including humans	animals	invasive candidal disease	invasive candidal disease	{ID:0005737; Method: IEA:UniProtKB-SubCell; Description: C:cytoplasm} {ID:0005634; Method: IEA:UniProtKB-SubCell; Description: C:nucleus} {ID:0046872; Method: IEA:UniProtKB-KW; Description: F:metal ion binding} {ID:0004535; Method: IEA:EC; Description: F:poly(A)-specific ribonuclease activity} {ID:0003723; Method: IEA:UniProtKB-KW; Description: F:RNA binding} {ID:0030447; Method: IMP:CGD; Descrip…
A01445	40.6	3.2e-104	PLB1_CANAL	PLB1	AAC61890.1	605	Candida albicans	5476	FUNCTION: Catalyzes the release of fatty acids from lysophospholipids. Phospholipase B may well contribute to pathogenicity by abetting the fungus in damaging and traversing host cell membranes, processes which likely increase the rapidity of disseminated infection.; CATALYTIC ACTIVITY: 2-lysophosphatidylcholine + H(2)O = glycerophosphocholine + a carboxylate.; SUBCELLULAR LOCATION: Secreted (Pro…	9748287, 9809417, 15123810	XP_713822.1, XM_708729.1	{ID:PF01735; Description: PLA2_B}	Isolated from a wide variety of substrates including humans	animals	invasive candidal disease	invasive candidal disease	{ID:0005576; Method: IDA:CGD; Description: C:extracellular region} {ID:0004622; Method: IMP:CGD; Description: F:lysophospholipase activity} {ID:0044001; Method: IMP:CGD; Description: P:migration in host} {ID:0009405; Method: IMP:CGD; Description: P:pathogenesis} {ID:0009395; Method: IEA:InterPro; Description: P:phospholipid catabolic process}
A03379	40.6	1.2e-65	Q8NJ85_CANAL	CDC11	AAM51626.1	402	Candida albicans	5476	SIMILARITY: Belongs to the septin family.	12181342, 15123810	XP_710520.1, XM_705428.1	{ID:PF00735; Description: Septin}	Isolated from a wide variety of substrates including humans	animals	invasive candidal disease	invasive candidal disease	{ID:0000144; Method: IDA:CGD; Description: C:cellular bud neck septin ring} {ID:0032168; Method: IDA:CGD; Description: C:hyphal septin ring} {ID:0001411; Method: IDA:CGD; Description: C:hyphal tip} {ID:0031105; Method: IEA:InterPro; Description: C:septin complex} {ID:0005525; Method: IEA:UniProtKB-KW; Description: F:GTP binding} {ID:0008105; Method: IMP:CGD; Description: P:asymmetric protein loca…
A03759	40.6	1e-271	Q9UW87_CANAL	MLT1	AAD51594.2	1606	Candida albicans	5476	SIMILARITY: Belongs to the ABC transporter superfamily.	11929516	Unknown	{ID:PF00664; Description: ABC_membrane} {ID:PF00005; Description: ABC_membrane}	Isolated from a wide variety of substrates including humans	animals	invasive candidal disease	invasive candidal disease	{ID:0016021; Method: IEA:InterPro; Description: C:integral to membrane} {ID:0005524; Method: IEA:UniProtKB-KW; Description: F:ATP binding} {ID:0042626; Method: IEA:InterPro; Description: F:ATPase activity, coupled to transmembrane movement of substances}
A03548	40.6	2.3e-52	Q9HEW5_CRYNE	NULL	AAG48305.1	644	Cryptococcus neoformans	40410	CATALYTIC ACTIVITY: ATP + a protein = ADP + a phosphoprotein.; SIMILARITY: Contains 1 CRIB domain.; SIMILARITY: Contains 1 PH domain.; SIMILARITY: Contains 1 protein kinase domain.	11121047, 12455690, 15538538	Unknown	{ID:PF00786; Description: PBD} {ID:PF00169; Description: PBD} {ID:PF00069; Description: PH}	humans	vertebrata	cryptococcosis	Cryptococcosis	{ID:0005524; Method: IEA:UniProtKB-KW; Description: F:ATP binding} {ID:0004674; Method: IEA:UniProtKB-KW; Description: F:protein serine/threonine kinase activity}
A04314	40.6	1.5e-135	DPP4_ASPFC	DPP4	AAC34310.1	765	Neosartorya fumigata	451804	FUNCTION: Extracellular dipeptidyl-peptidase which removes N- terminal dipeptides sequentially from polypeptides having unsubstituted N-termini provided that the penultimate residue is proline. Contributes to pathogenicity.; CATALYTIC ACTIVITY: Release of an N-terminal dipeptide, Xaa-Yaa-|- Zaa-, from a polypeptide, preferentially when Yaa is Pro, provided Zaa is neither Pro nor hydroxyproline.; …	9234752, 18404212	Unknown	{ID:PF00930; Description: DPPIV_N} {ID:PF00326; Description: DPPIV_N}	humans	vertebrata	infection	Infection	{ID:0005576; Method: IEA:UniProtKB-SubCell; Description: C:extracellular region} {ID:0016020; Method: IEA:InterPro; Description: C:membrane} {ID:0004177; Method: IEA:UniProtKB-KW; Description: F:aminopeptidase activity} {ID:0008236; Method: IEA:UniProtKB-KW; Description: F:serine-type peptidase activity} {ID:0009405; Method: IEA:UniProtKB-KW; Description: P:pathogenesis} {ID:0006508; Method: IEA:…
A01546	40.5	7e-110	Q96VB5_ALTAL	AFT1-1	BAB69076.1	578	Alternaria alternata	5599	Unknown	12019223	Unknown	{ID:PF00501; Description: AMP-binding}	Plant	plants	Leaf spot, rots	Leaf Spot	{ID:0003824; Method: IEA:InterPro; Description: F:catalytic activity}
A01297	40.5	4.8e-19	Q8J0U4_LEPMC	SP1	AAM33130.1	136	Leptosphaeria maculans	5022	Unknown	Unknown	Unknown	{ID:PF07249; Description: Cerato-platanin}	Brassica spp. and other Brassicaceae	herb	Black leg, canker, dry rot, leaf spot	Canker
A06786	40.5	8.1e-155	Q99324_SEPLY	B2TOM	AAB08445.1	803	Septoria lycopersici	39703	Unknown	8664505, 8664504	Unknown	{ID:PF00933; Description: Glyco_hydro_3} {ID:PF01915; Description: Glyco_hydro_3}	Primarily tomato, Lycopersicon esculentum, also Solanum spp. and other Solanaceae	herb	Leaf spot	Leaf Spot	{ID:0008422; Method: IEA:EC; Description: F:beta-glucosidase activity} {ID:0005975; Method: IEA:InterPro; Description: P:carbohydrate metabolic process}
A07510	40.5	6.2e-151	Q99324_SEPLY	B2TOM	AAB08445.1	803	Septoria lycopersici	39703	Unknown	8664505, 8664504	Unknown	{ID:PF00933; Description: Glyco_hydro_3} {ID:PF01915; Description: Glyco_hydro_3}	Primarily tomato, Lycopersicon esculentum, also Solanum spp. and other Solanaceae	herb	Leaf spot	Leaf Spot	{ID:0008422; Method: IEA:EC; Description: F:beta-glucosidase activity} {ID:0005975; Method: IEA:InterPro; Description: P:carbohydrate metabolic process}
A09240	40.3	1.1e-92	Q59RG0_CANAL	NAG4	EAK93098.1	581	Candida albicans	5476	CAUTION: The sequence shown here is derived from an EMBL/GenBank/DDBJ whole genome shotgun (WGS) entry which is preliminary data.	15123810	XP_712291.1, XM_707198.1, XP_712435.1, XM_707342.1	{ID:PF07690; Description: MFS_1}	Isolated from a wide variety of substrates including humans	animals	invasive candidal disease	invasive candidal disease	{ID:0016021; Method: IEA:InterPro; Description: C:integral to membrane} {ID:0008645; Method: IMP:CGD; Description: P:hexose transport} {ID:0009405; Method: IMP:CGD; Description: P:pathogenesis} {ID:0042493; Method: IMP:CGD; Description: P:response to drug} {ID:0055085; Method: IEA:InterPro; Description: P:transmembrane transport}
A07321	40.3	4.3e-82	Q2I0M6_CERNC	CTB3	ABC79591.2	871	Cercospora nicotianae	29003	Unknown	17074519, 17462021	Unknown	{ID:PF01494; Description: FAD_binding_3} {ID:PF00891; Description: FAD_binding_3}	Numerous taxa in Solanaceae	xyloid	Leaf spot	Leaf Spot	{ID:0004497; Method: IEA:InterPro; Description: F:monooxygenase activity} {ID:0008171; Method: IEA:InterPro; Description: F:O-methyltransferase activity}
A09466	40.3	9.9e-91	Q875L7_MAGGR	TPS1	AAN46744.1	529	Magnaporthe grisea	148305	Unknown	12514128	Unknown	{ID:PF00982; Description: Glyco_transf_20}	Digitaria (Poaceae)	herb	Leaf spot	Leaf Spot	{ID:0003825; Method: IEA:EC; Description: F:alpha,alpha-trehalose-phosphate synthase (UDP-forming) activity} {ID:0005992; Method: IEA:InterPro; Description: P:trehalose biosynthetic process}
A05842	40.3	1.1e-152	DPP5_TRITO	DPP5	ACJ06660.1	726	Trichophyton tonsurans	34387	FUNCTION: Extracellular dipeptidyl-peptidase which removes N- terminal dipeptides sequentially from polypeptides having unsubstituted N-termini. Contributes to pathogenicity (By similarity).; SUBCELLULAR LOCATION: Secreted (By similarity).; SIMILARITY: Belongs to the peptidase S9B family.	Unknown	Unknown	{ID:PF07676; Description: PD40} {ID:PF00326; Description: PD40}	humans	vertebrata	infection	Infection	{ID:0005576; Method: IEA:UniProtKB-SubCell; Description: C:extracellular region} {ID:0004177; Method: IEA:UniProtKB-KW; Description: F:aminopeptidase activity} {ID:0008236; Method: IEA:UniProtKB-KW; Description: F:serine-type peptidase activity} {ID:0009405; Method: IEA:UniProtKB-KW; Description: P:pathogenesis} {ID:0006508; Method: IEA:InterPro; Description: P:proteolysis}
A05729	40.2	5e-92	CATA_CANAL	CTA1	AAC39448.1	487	Candida albicans	5476	FUNCTION: Occurs in almost all aerobically respiring organisms and serves to protect cells from the toxic effects of hydrogen peroxide. Required for hyphal growth.; CATALYTIC ACTIVITY: 2 H(2)O(2) = O(2) + 2 H(2)O.; COFACTOR: Heme group.; SUBUNIT: Homotetramer (By similarity).; SUBCELLULAR LOCATION: Peroxisome (By similarity).; SIMILARITY: Belongs to the catalase family.	9573075, 18352908, 15123810	XP_718734.1, XM_713641.1, XP_718818.1, XM_713725.1	{ID:PF00199; Description: Catalase} {ID:PF06628; Description: Catalase}	Isolated from a wide variety of substrates including humans	animals	invasive candidal disease	invasive candidal disease	{ID:0009277; Method: IDA:CGD; Description: C:fungal-type cell wall} {ID:0005777; Method: IEA:UniProtKB-SubCell; Description: C:peroxisome} {ID:0004096; Method: IDA:CGD; Description: F:catalase activity} {ID:0020037; Method: IEA:InterPro; Description: F:heme binding} {ID:0005515; Method: IPI:CGD; Description: F:protein binding} {ID:0042744; Method: IMP:CGD; Description: P:hydrogen peroxide catabol…
A05513	40.2	7.1e-73	Q9C1F9_COCCA	CEL2	AAK19621.1	423	Cochliobolus carbonum	5017	Unknown	11471744	Unknown	{ID:PF00840; Description: Glyco_hydro_7}	Corn, Zea mays, sometimes on Sorghum (Poaceae) and various other plant families	plants	Northern corn leaf spot, ear and kernel rot	Leaf Spot	{ID:0004553; Method: IEA:InterPro; Description: F:hydrolase activity, hydrolyzing O-glycosyl compounds} {ID:0005975; Method: IEA:InterPro; Description: P:carbohydrate metabolic process}
A03524	40.2	6.2e-73	DHH1_CRYNV	VAD1	AAV41010.1	616	Cryptococcus neoformans	178876	FUNCTION: ATP-dependent RNA helicase involved in mRNA turnover, and more specifically in mRNA decapping. Is involved in G1/S DNA- damage checkpoint recovery, probably through the regulation of the translational status of a subset of mRNAs. May also have a role in translation and mRNA nuclear export (By similarity). Is involved in virulence.; CATALYTIC ACTIVITY: ATP + H(2)O = ADP + phosphate.; SUB…	15765146	Unknown	{ID:PF00270; Description: DEAD} {ID:PF00271; Description: DEAD}	humans	vertebrata	cryptococcosis	Cryptococcosis	{ID:0000932; Method: IEA:UniProtKB-SubCell; Description: C:cytoplasmic mRNA processing body} {ID:0005524; Method: IEA:UniProtKB-KW; Description: F:ATP binding} {ID:0008026; Method: IEA:InterPro; Description: F:ATP-dependent helicase activity} {ID:0003723; Method: IEA:UniProtKB-KW; Description: F:RNA binding} {ID:0006397; Method: IEA:UniProtKB-KW; Description: P:mRNA processing} {ID:0051028; Metho…
A06778	40.1	1e-47	Q59Z39_CANAL	SAP49	EAK95746.1	259	Candida albicans	5476	CAUTION: The sequence shown here is derived from an EMBL/GenBank/DDBJ whole genome shotgun (WGS) entry which is preliminary data.	15123810	XP_714789.1, XM_709696.1, XP_714851.1, XM_709758.1	{ID:PF00076; Description: RRM_1}	Isolated from a wide variety of substrates including humans	animals	invasive candidal disease	invasive candidal disease	{ID:0003676; Method: IEA:InterPro; Description: F:nucleic acid binding} {ID:0000166; Method: IEA:InterPro; Description: F:nucleotide binding}
A00934	40.1	9.6e-157	Q5K995_CRYNJ	CNK02740	AAW46354.1	1005	Cryptococcus neoformans	214684	Unknown	15653466	XP_567871.1, XM_567871.1	{ID:PF02149; Description: KA1} {ID:PF00069; Description: KA1}	humans	vertebrata	cryptococcosis	Cryptococcosis	{ID:0005524; Method: IEA:UniProtKB-KW; Description: F:ATP binding} {ID:0004674; Method: IEA:InterPro; Description: F:protein serine/threonine kinase activity}
A09751	40	1.1e-98	Q9P8L8_BOTFU	BCMFS1	AAF64435.2	598	Botryotinia fuckeliana	40559	Unknown	11374155, 12324349	Unknown	{ID:PF07690; Description: MFS_1}	Various plant families	plants	Grey mould. Parasite or saprophyte	Gray Mould	{ID:0016021; Method: IEA:InterPro; Description: C:integral to membrane} {ID:0055085; Method: IEA:InterPro; Description: P:transmembrane transport}
A04263	40	2.6e-64	A0ST44_CERNC	CTB6	ABK64183.1	357	Cercospora nicotianae	29003	Unknown	17462021, 17660442	Unknown	{ID:PF01370; Description: Epimerase}	Numerous taxa in Solanaceae	xyloid	Leaf spot	Leaf Spot	{ID:0003824; Method: IEA:InterPro; Description: F:catalytic activity} {ID:0050662; Method: IEA:InterPro; Description: F:coenzyme binding} {ID:0044237; Method: IEA:InterPro; Description: P:cellular metabolic process}
A09458	40	1.5e-47	Q9HEW5_CRYNE	NULL	AAG48305.1	644	Cryptococcus neoformans	40410	CATALYTIC ACTIVITY: ATP + a protein = ADP + a phosphoprotein.; SIMILARITY: Contains 1 CRIB domain.; SIMILARITY: Contains 1 PH domain.; SIMILARITY: Contains 1 protein kinase domain.	11121047, 12455690, 15538538	Unknown	{ID:PF00786; Description: PBD} {ID:PF00169; Description: PBD} {ID:PF00069; Description: PH}	humans	vertebrata	cryptococcosis	Cryptococcosis	{ID:0005524; Method: IEA:UniProtKB-KW; Description: F:ATP binding} {ID:0004674; Method: IEA:UniProtKB-KW; Description: F:protein serine/threonine kinase activity}
A07904	40	1.4e-78	O59928_HYPVI	NULL	AAC05829.1	430	Hypocrea virens	29875	SIMILARITY: Belongs to the glycosyl hydrolase 18 family.	10022948	Unknown	{ID:PF00704; Description: Glyco_hydro_18}	humans	vertebrata	infection	Infection	{ID:0043169; Method: IEA:InterPro; Description: F:cation binding} {ID:0004568; Method: IEA:InterPro; Description: F:chitinase activity} {ID:0006032; Method: IEA:InterPro; Description: P:chitin catabolic process}
