# Supplementary material for: Genomic Sequence Resource of Talaromyces albobiverticillius, the Causative Pathogen of Pomegranate Pulp Rot Disease
Source: J Fungi (Basel). 2023 Sep 7;9(9):909. doi: 10.3390/jof9090909 (PMC10533087; doi:10.3390/jof9090909)
Supplement: Supplementary file 1 [file jof-09-00909-s001.zip › Supplementary/Table S4.xlsx]

## Sheet: Sheet1
##gff-version 2
##sequence-name	source	feature	start	end	score	N/A ?
## -----------------------------------------------------------
A00547	SignalP-4.1	SIGNAL	1	19	0.61	.	.	YES
A00558	SignalP-4.1	SIGNAL	1	19	0.863	.	.	YES
A00591	SignalP-4.1	SIGNAL	1	23	0.899	.	.	YES
A00595	SignalP-4.1	SIGNAL	1	23	0.815	.	.	YES
A00597	SignalP-4.1	SIGNAL	1	23	0.622	.	.	YES
A00645	SignalP-4.1	SIGNAL	1	20	0.681	.	.	YES
A00653	SignalP-4.1	SIGNAL	1	27	0.864	.	.	YES
A00712	SignalP-4.1	SIGNAL	1	19	0.745	.	.	YES
A00727	SignalP-4.1	SIGNAL	1	20	0.669	.	.	YES
A00747	SignalP-4.1	SIGNAL	1	19	0.511	.	.	YES
A00763	SignalP-4.1	SIGNAL	1	21	0.79	.	.	YES
A00792	SignalP-4.1	SIGNAL	1	18	0.748	.	.	YES
A00803	SignalP-4.1	SIGNAL	1	20	0.834	.	.	YES
A00854	SignalP-4.1	SIGNAL	1	19	0.727	.	.	YES
A00866	SignalP-4.1	SIGNAL	1	20	0.787	.	.	YES
A00912	SignalP-4.1	SIGNAL	1	16	0.52	.	.	YES
A00942	SignalP-4.1	SIGNAL	1	27	0.713	.	.	YES
A00948	SignalP-4.1	SIGNAL	1	16	0.774	.	.	YES
A00949	SignalP-4.1	SIGNAL	1	19	0.721	.	.	YES
A00958	SignalP-4.1	SIGNAL	1	21	0.841	.	.	YES
A00968	SignalP-4.1	SIGNAL	1	21	0.646	.	.	YES
A01100	SignalP-4.1	SIGNAL	1	23	0.472	.	.	YES
A01119	SignalP-4.1	SIGNAL	1	24	0.69	.	.	YES
A01256	SignalP-4.1	SIGNAL	1	27	0.714	.	.	YES
A01258	SignalP-4.1	SIGNAL	1	17	0.7	.	.	YES
A01266	SignalP-4.1	SIGNAL	1	19	0.775	.	.	YES
A01273	SignalP-4.1	SIGNAL	1	18	0.667	.	.	YES
A01281	SignalP-4.1	SIGNAL	1	23	0.765	.	.	YES
A01297	SignalP-4.1	SIGNAL	1	21	0.713	.	.	YES
A01330	SignalP-4.1	SIGNAL	1	24	0.769	.	.	YES
A01336	SignalP-4.1	SIGNAL	1	24	0.727	.	.	YES
A01344	SignalP-4.1	SIGNAL	1	25	0.726	.	.	YES
A01345	SignalP-4.1	SIGNAL	1	24	0.901	.	.	YES
A01369	SignalP-4.1	SIGNAL	1	16	0.535	.	.	YES
A01400	SignalP-4.1	SIGNAL	1	25	0.578	.	.	YES
A01412	SignalP-4.1	SIGNAL	1	26	0.893	.	.	YES
A01413	SignalP-4.1	SIGNAL	1	16	0.731	.	.	YES
A01414	SignalP-4.1	SIGNAL	1	18	0.714	.	.	YES
A01419	SignalP-4.1	SIGNAL	1	16	0.533	.	.	YES
A01429	SignalP-4.1	SIGNAL	1	18	0.786	.	.	YES
A01442	SignalP-4.1	SIGNAL	1	16	0.769	.	.	YES
A01456	SignalP-4.1	SIGNAL	1	28	0.479	.	.	YES
A01458	SignalP-4.1	SIGNAL	1	19	0.86	.	.	YES
A01464	SignalP-4.1	SIGNAL	1	20	0.862	.	.	YES
A01465	SignalP-4.1	SIGNAL	1	21	0.782	.	.	YES
A01511	SignalP-4.1	SIGNAL	1	18	0.67	.	.	YES
A01518	SignalP-4.1	SIGNAL	1	18	0.924	.	.	YES
A01519	SignalP-4.1	SIGNAL	1	17	0.715	.	.	YES
A01522	SignalP-4.1	SIGNAL	1	23	0.698	.	.	YES
A01545	SignalP-4.1	SIGNAL	1	19	0.779	.	.	YES
A01615	SignalP-4.1	SIGNAL	1	20	0.911	.	.	YES
A01655	SignalP-4.1	SIGNAL	1	16	0.548	.	.	YES
A01657	SignalP-4.1	SIGNAL	1	18	0.753	.	.	YES
A01658	SignalP-4.1	SIGNAL	1	16	0.845	.	.	YES
A01659	SignalP-4.1	SIGNAL	1	23	0.762	.	.	YES
A01669	SignalP-4.1	SIGNAL	1	17	0.779	.	.	YES
A01677	SignalP-4.1	SIGNAL	1	18	0.833	.	.	YES
A01685	SignalP-4.1	SIGNAL	1	17	0.875	.	.	YES
A01757	SignalP-4.1	SIGNAL	1	21	0.867	.	.	YES
A01765	SignalP-4.1	SIGNAL	1	22	0.644	.	.	YES
A01767	SignalP-4.1	SIGNAL	1	18	0.549	.	.	YES
A01775	SignalP-4.1	SIGNAL	1	20	0.806	.	.	YES
A01790	SignalP-4.1	SIGNAL	1	21	0.737	.	.	YES
A01794	SignalP-4.1	SIGNAL	1	20	0.838	.	.	YES
A01818	SignalP-4.1	SIGNAL	1	25	0.466	.	.	YES
A01931	SignalP-4.1	SIGNAL	1	20	0.82	.	.	YES
A01945	SignalP-4.1	SIGNAL	1	19	0.849	.	.	YES
A01955	SignalP-4.1	SIGNAL	1	22	0.789	.	.	YES
A01957	SignalP-4.1	SIGNAL	1	25	0.701	.	.	YES
A02014	SignalP-4.1	SIGNAL	1	13	0.513	.	.	YES
A02015	SignalP-4.1	SIGNAL	1	19	0.804	.	.	YES
A02048	SignalP-4.1	SIGNAL	1	20	0.904	.	.	YES
A02091	SignalP-4.1	SIGNAL	1	19	0.652	.	.	YES
A02095	SignalP-4.1	SIGNAL	1	17	0.846	.	.	YES
A02117	SignalP-4.1	SIGNAL	1	18	0.591	.	.	YES
A02118	SignalP-4.1	SIGNAL	1	18	0.716	.	.	YES
A02165	SignalP-4.1	SIGNAL	1	19	0.563	.	.	YES
A02223	SignalP-4.1	SIGNAL	1	17	0.883	.	.	YES
A02224	SignalP-4.1	SIGNAL	1	21	0.805	.	.	YES
A02225	SignalP-4.1	SIGNAL	1	16	0.924	.	.	YES
A02226	SignalP-4.1	SIGNAL	1	21	0.75	.	.	YES
A02227	SignalP-4.1	SIGNAL	1	20	0.785	.	.	YES
A02251	SignalP-4.1	SIGNAL	1	10	0.468	.	.	YES
A02298	SignalP-4.1	SIGNAL	1	18	0.807	.	.	YES
A02304	SignalP-4.1	SIGNAL	1	19	0.55	.	.	YES
A02317	SignalP-4.1	SIGNAL	1	20	0.855	.	.	YES
A02321	SignalP-4.1	SIGNAL	1	19	0.89	.	.	YES
A02336	SignalP-4.1	SIGNAL	1	20	0.573	.	.	YES
A02340	SignalP-4.1	SIGNAL	1	17	0.771	.	.	YES
A02377	SignalP-4.1	SIGNAL	1	20	0.586	.	.	YES
A02384	SignalP-4.1	SIGNAL	1	19	0.785	.	.	YES
A02456	SignalP-4.1	SIGNAL	1	25	0.774	.	.	YES
A02461	SignalP-4.1	SIGNAL	1	22	0.547	.	.	YES
A02465	SignalP-4.1	SIGNAL	1	19	0.626	.	.	YES
A02472	SignalP-4.1	SIGNAL	1	19	0.837	.	.	YES
A02494	SignalP-4.1	SIGNAL	1	19	0.501	.	.	YES
A02499	SignalP-4.1	SIGNAL	1	20	0.75	.	.	YES
A02532	SignalP-4.1	SIGNAL	1	18	0.857	.	.	YES
A02550	SignalP-4.1	SIGNAL	1	19	0.798	.	.	YES
A02561	SignalP-4.1	SIGNAL	1	16	0.886	.	.	YES
A02562	SignalP-4.1	SIGNAL	1	19	0.783	.	.	YES
A02563	SignalP-4.1	SIGNAL	1	20	0.748	.	.	YES
A02610	SignalP-4.1	SIGNAL	1	18	0.725	.	.	YES
A02632	SignalP-4.1	SIGNAL	1	17	0.758	.	.	YES
A02642	SignalP-4.1	SIGNAL	1	19	0.52	.	.	YES
A02661	SignalP-4.1	SIGNAL	1	25	0.462	.	.	YES
A02674	SignalP-4.1	SIGNAL	1	16	0.637	.	.	YES
A02688	SignalP-4.1	SIGNAL	1	19	0.786	.	.	YES
A02702	SignalP-4.1	SIGNAL	1	18	0.508	.	.	YES
A02712	SignalP-4.1	SIGNAL	1	17	0.819	.	.	YES
A02720	SignalP-4.1	SIGNAL	1	19	0.703	.	.	YES
A02722	SignalP-4.1	SIGNAL	1	16	0.823	.	.	YES
A02723	SignalP-4.1	SIGNAL	1	24	0.755	.	.	YES
A02724	SignalP-4.1	SIGNAL	1	16	0.456	.	.	YES
A02740	SignalP-4.1	SIGNAL	1	20	0.657	.	.	YES
A02742	SignalP-4.1	SIGNAL	1	18	0.778	.	.	YES
A02743	SignalP-4.1	SIGNAL	1	20	0.878	.	.	YES
A02784	SignalP-4.1	SIGNAL	1	19	0.576	.	.	YES
A02788	SignalP-4.1	SIGNAL	1	16	0.679	.	.	YES
A02828	SignalP-4.1	SIGNAL	1	16	0.613	.	.	YES
A02842	SignalP-4.1	SIGNAL	1	26	0.478	.	.	YES
A02843	SignalP-4.1	SIGNAL	1	19	0.813	.	.	YES
A02856	SignalP-4.1	SIGNAL	1	23	0.807	.	.	YES
A02860	SignalP-4.1	SIGNAL	1	17	0.775	.	.	YES
A02864	SignalP-4.1	SIGNAL	1	23	0.65	.	.	YES
A02867	SignalP-4.1	SIGNAL	1	19	0.816	.	.	YES
A02879	SignalP-4.1	SIGNAL	1	18	0.879	.	.	YES
A02902	SignalP-4.1	SIGNAL	1	20	0.705	.	.	YES
A02909	SignalP-4.1	SIGNAL	1	17	0.783	.	.	YES
A02933	SignalP-4.1	SIGNAL	1	17	0.726	.	.	YES
A02943	SignalP-4.1	SIGNAL	1	18	0.81	.	.	YES
A02952	SignalP-4.1	SIGNAL	1	20	0.879	.	.	YES
A02972	SignalP-4.1	SIGNAL	1	19	0.696	.	.	YES
A02973	SignalP-4.1	SIGNAL	1	28	0.736	.	.	YES
A02979	SignalP-4.1	SIGNAL	1	18	0.871	.	.	YES
A03011	SignalP-4.1	SIGNAL	1	19	0.806	.	.	YES
A03013	SignalP-4.1	SIGNAL	1	19	0.672	.	.	YES
A03027	SignalP-4.1	SIGNAL	1	18	0.701	.	.	YES
A03041	SignalP-4.1	SIGNAL	1	18	0.83	.	.	YES
A03046	SignalP-4.1	SIGNAL	1	18	0.85	.	.	YES
A03047	SignalP-4.1	SIGNAL	1	21	0.503	.	.	YES
A03055	SignalP-4.1	SIGNAL	1	21	0.818	.	.	YES
A03063	SignalP-4.1	SIGNAL	1	19	0.766	.	.	YES
A03066	SignalP-4.1	SIGNAL	1	17	0.669	.	.	YES
A03103	SignalP-4.1	SIGNAL	1	20	0.788	.	.	YES
A03112	SignalP-4.1	SIGNAL	1	19	0.836	.	.	YES
A03115	SignalP-4.1	SIGNAL	1	20	0.47	.	.	YES
A03122	SignalP-4.1	SIGNAL	1	18	0.761	.	.	YES
A03134	SignalP-4.1	SIGNAL	1	20	0.752	.	.	YES
A03139	SignalP-4.1	SIGNAL	1	21	0.774	.	.	YES
A03141	SignalP-4.1	SIGNAL	1	17	0.638	.	.	YES
A03142	SignalP-4.1	SIGNAL	1	19	0.938	.	.	YES
A03153	SignalP-4.1	SIGNAL	1	20	0.79	.	.	YES
A03171	SignalP-4.1	SIGNAL	1	22	0.621	.	.	YES
A03175	SignalP-4.1	SIGNAL	1	18	0.649	.	.	YES
A03184	SignalP-4.1	SIGNAL	1	17	0.761	.	.	YES
A03186	SignalP-4.1	SIGNAL	1	21	0.784	.	.	YES
A03187	SignalP-4.1	SIGNAL	1	21	0.856	.	.	YES
A03192	SignalP-4.1	SIGNAL	1	17	0.815	.	.	YES
A03193	SignalP-4.1	SIGNAL	1	16	0.737	.	.	YES
A03195	SignalP-4.1	SIGNAL	1	18	0.698	.	.	YES
A03200	SignalP-4.1	SIGNAL	1	17	0.829	.	.	YES
A03211	SignalP-4.1	SIGNAL	1	18	0.663	.	.	YES
A03214	SignalP-4.1	SIGNAL	1	22	0.459	.	.	YES
A03217	SignalP-4.1	SIGNAL	1	20	0.508	.	.	YES
A03309	SignalP-4.1	SIGNAL	1	16	0.775	.	.	YES
A03341	SignalP-4.1	SIGNAL	1	18	0.721	.	.	YES
A03485	SignalP-4.1	SIGNAL	1	26	0.731	.	.	YES
A03525	SignalP-4.1	SIGNAL	1	19	0.725	.	.	YES
A03527	SignalP-4.1	SIGNAL	1	18	0.809	.	.	YES
A03581	SignalP-4.1	SIGNAL	1	21	0.725	.	.	YES
A03602	SignalP-4.1	SIGNAL	1	19	0.876	.	.	YES
A03606	SignalP-4.1	SIGNAL	1	20	0.691	.	.	YES
A03622	SignalP-4.1	SIGNAL	1	26	0.455	.	.	YES
A03633	SignalP-4.1	SIGNAL	1	19	0.806	.	.	YES
A03677	SignalP-4.1	SIGNAL	1	16	0.646	.	.	YES
A03680	SignalP-4.1	SIGNAL	1	16	0.751	.	.	YES
A03723	SignalP-4.1	SIGNAL	1	18	0.719	.	.	YES
A03742	SignalP-4.1	SIGNAL	1	20	0.782	.	.	YES
A03744	SignalP-4.1	SIGNAL	1	23	0.46	.	.	YES
A03754	SignalP-4.1	SIGNAL	1	19	0.71	.	.	YES
A03763	SignalP-4.1	SIGNAL	1	19	0.459	.	.	YES
A03773	SignalP-4.1	SIGNAL	1	19	0.908	.	.	YES
A03777	SignalP-4.1	SIGNAL	1	22	0.694	.	.	YES
A03799	SignalP-4.1	SIGNAL	1	18	0.747	.	.	YES
A03803	SignalP-4.1	SIGNAL	1	28	0.499	.	.	YES
A03824	SignalP-4.1	SIGNAL	1	17	0.585	.	.	YES
A03838	SignalP-4.1	SIGNAL	1	20	0.841	.	.	YES
A03884	SignalP-4.1	SIGNAL	1	18	0.71	.	.	YES
A03933	SignalP-4.1	SIGNAL	1	21	0.75	.	.	YES
A03934	SignalP-4.1	SIGNAL	1	21	0.871	.	.	YES
A04041	SignalP-4.1	SIGNAL	1	19	0.7	.	.	YES
A04111	SignalP-4.1	SIGNAL	1	14	0.503	.	.	YES
A04122	SignalP-4.1	SIGNAL	1	16	0.748	.	.	YES
A04134	SignalP-4.1	SIGNAL	1	18	0.602	.	.	YES
A04156	SignalP-4.1	SIGNAL	1	18	0.635	.	.	YES
A04202	SignalP-4.1	SIGNAL	1	17	0.631	.	.	YES
A04217	SignalP-4.1	SIGNAL	1	18	0.543	.	.	YES
A04226	SignalP-4.1	SIGNAL	1	17	0.822	.	.	YES
A04232	SignalP-4.1	SIGNAL	1	22	0.698	.	.	YES
A04283	SignalP-4.1	SIGNAL	1	18	0.807	.	.	YES
A04289	SignalP-4.1	SIGNAL	1	18	0.856	.	.	YES
A04332	SignalP-4.1	SIGNAL	1	19	0.802	.	.	YES
A04349	SignalP-4.1	SIGNAL	1	19	0.591	.	.	YES
A04350	SignalP-4.1	SIGNAL	1	19	0.744	.	.	YES
A04351	SignalP-4.1	SIGNAL	1	20	0.578	.	.	YES
A04352	SignalP-4.1	SIGNAL	1	18	0.854	.	.	YES
A04353	SignalP-4.1	SIGNAL	1	21	0.613	.	.	YES
A04355	SignalP-4.1	SIGNAL	1	19	0.753	.	.	YES
A04363	SignalP-4.1	SIGNAL	1	19	0.476	.	.	YES
A04373	SignalP-4.1	SIGNAL	1	17	0.752	.	.	YES
A04389	SignalP-4.1	SIGNAL	1	20	0.627	.	.	YES
A04390	SignalP-4.1	SIGNAL	1	20	0.653	.	.	YES
A04391	SignalP-4.1	SIGNAL	1	18	0.796	.	.	YES
A04405	SignalP-4.1	SIGNAL	1	17	0.605	.	.	YES
A04409	SignalP-4.1	SIGNAL	1	20	0.717	.	.	YES
A04410	SignalP-4.1	SIGNAL	1	21	0.719	.	.	YES
A04458	SignalP-4.1	SIGNAL	1	19	0.564	.	.	YES
A04460	SignalP-4.1	SIGNAL	1	21	0.812	.	.	YES
A04467	SignalP-4.1	SIGNAL	1	25	0.513	.	.	YES
A04476	SignalP-4.1	SIGNAL	1	18	0.736	.	.	YES
A04493	SignalP-4.1	SIGNAL	1	17	0.787	.	.	YES
A04502	SignalP-4.1	SIGNAL	1	22	0.698	.	.	YES
A04507	SignalP-4.1	SIGNAL	1	23	0.832	.	.	YES
A04515	SignalP-4.1	SIGNAL	1	25	0.885	.	.	YES
A04516	SignalP-4.1	SIGNAL	1	19	0.723	.	.	YES
A04518	SignalP-4.1	SIGNAL	1	18	0.921	.	.	YES
A04519	SignalP-4.1	SIGNAL	1	24	0.808	.	.	YES
A04549	SignalP-4.1	SIGNAL	1	19	0.848	.	.	YES
A04558	SignalP-4.1	SIGNAL	1	21	0.69	.	.	YES
A04559	SignalP-4.1	SIGNAL	1	18	0.711	.	.	YES
A04574	SignalP-4.1	SIGNAL	1	16	0.507	.	.	YES
A04575	SignalP-4.1	SIGNAL	1	16	0.753	.	.	YES
A04586	SignalP-4.1	SIGNAL	1	17	0.831	.	.	YES
A04592	SignalP-4.1	SIGNAL	1	20	0.622	.	.	YES
A04598	SignalP-4.1	SIGNAL	1	18	0.897	.	.	YES
A04616	SignalP-4.1	SIGNAL	1	27	0.665	.	.	YES
A04627	SignalP-4.1	SIGNAL	1	21	0.809	.	.	YES
A04628	SignalP-4.1	SIGNAL	1	20	0.781	.	.	YES
A04661	SignalP-4.1	SIGNAL	1	17	0.65	.	.	YES
A04692	SignalP-4.1	SIGNAL	1	15	0.739	.	.	YES
A04694	SignalP-4.1	SIGNAL	1	20	0.838	.	.	YES
A04695	SignalP-4.1	SIGNAL	1	15	0.781	.	.	YES
A04701	SignalP-4.1	SIGNAL	1	16	0.466	.	.	YES
A04704	SignalP-4.1	SIGNAL	1	24	0.743	.	.	YES
A04708	SignalP-4.1	SIGNAL	1	29	0.515	.	.	YES
A04769	SignalP-4.1	SIGNAL	1	21	0.557	.	.	YES
A04799	SignalP-4.1	SIGNAL	1	23	0.592	.	.	YES
A04815	SignalP-4.1	SIGNAL	1	17	0.869	.	.	YES
A04832	SignalP-4.1	SIGNAL	1	19	0.818	.	.	YES
A04837	SignalP-4.1	SIGNAL	1	20	0.678	.	.	YES
A04841	SignalP-4.1	SIGNAL	1	15	0.627	.	.	YES
A04845	SignalP-4.1	SIGNAL	1	24	0.864	.	.	YES
A04848	SignalP-4.1	SIGNAL	1	19	0.768	.	.	YES
A04876	SignalP-4.1	SIGNAL	1	18	0.794	.	.	YES
A04884	SignalP-4.1	SIGNAL	1	19	0.581	.	.	YES
A04920	SignalP-4.1	SIGNAL	1	19	0.812	.	.	YES
A04932	SignalP-4.1	SIGNAL	1	24	0.69	.	.	YES
A04941	SignalP-4.1	SIGNAL	1	19	0.799	.	.	YES
A04942	SignalP-4.1	SIGNAL	1	20	0.874	.	.	YES
A04946	SignalP-4.1	SIGNAL	1	19	0.459	.	.	YES
A04948	SignalP-4.1	SIGNAL	1	18	0.724	.	.	YES
A04956	SignalP-4.1	SIGNAL	1	16	0.857	.	.	YES
A04959	SignalP-4.1	SIGNAL	1	18	0.544	.	.	YES
A04961	SignalP-4.1	SIGNAL	1	19	0.818	.	.	YES
A04991	SignalP-4.1	SIGNAL	1	22	0.742	.	.	YES
A05004	SignalP-4.1	SIGNAL	1	20	0.655	.	.	YES
A05035	SignalP-4.1	SIGNAL	1	19	0.502	.	.	YES
A05044	SignalP-4.1	SIGNAL	1	21	0.581	.	.	YES
A05068	SignalP-4.1	SIGNAL	1	20	0.782	.	.	YES
A05070	SignalP-4.1	SIGNAL	1	17	0.7	.	.	YES
A05097	SignalP-4.1	SIGNAL	1	17	0.796	.	.	YES
A05109	SignalP-4.1	SIGNAL	1	15	0.619	.	.	YES
A05116	SignalP-4.1	SIGNAL	1	20	0.861	.	.	YES
A05141	SignalP-4.1	SIGNAL	1	21	0.57	.	.	YES
A05155	SignalP-4.1	SIGNAL	1	21	0.787	.	.	YES
A05170	SignalP-4.1	SIGNAL	1	18	0.541	.	.	YES
A05180	SignalP-4.1	SIGNAL	1	17	0.661	.	.	YES
A05185	SignalP-4.1	SIGNAL	1	21	0.605	.	.	YES
A05193	SignalP-4.1	SIGNAL	1	19	0.809	.	.	YES
A05196	SignalP-4.1	SIGNAL	1	23	0.47	.	.	YES
A05215	SignalP-4.1	SIGNAL	1	19	0.826	.	.	YES
A05257	SignalP-4.1	SIGNAL	1	19	0.834	.	.	YES
A05272	SignalP-4.1	SIGNAL	1	16	0.698	.	.	YES
A05286	SignalP-4.1	SIGNAL	1	21	0.931	.	.	YES
A05332	SignalP-4.1	SIGNAL	1	27	0.738	.	.	YES
A05358	SignalP-4.1	SIGNAL	1	20	0.8	.	.	YES
A05364	SignalP-4.1	SIGNAL	1	19	0.768	.	.	YES
A05417	SignalP-4.1	SIGNAL	1	19	0.841	.	.	YES
A05470	SignalP-4.1	SIGNAL	1	19	0.699	.	.	YES
A05506	SignalP-4.1	SIGNAL	1	21	0.795	.	.	YES
A05508	SignalP-4.1	SIGNAL	1	18	0.461	.	.	YES
A05513	SignalP-4.1	SIGNAL	1	18	0.771	.	.	YES
A05529	SignalP-4.1	SIGNAL	1	16	0.665	.	.	YES
A05540	SignalP-4.1	SIGNAL	1	27	0.473	.	.	YES
A05574	SignalP-4.1	SIGNAL	1	21	0.781	.	.	YES
A05579	SignalP-4.1	SIGNAL	1	17	0.461	.	.	YES
A05580	SignalP-4.1	SIGNAL	1	18	0.802	.	.	YES
A05588	SignalP-4.1	SIGNAL	1	18	0.51	.	.	YES
A05590	SignalP-4.1	SIGNAL	1	17	0.467	.	.	YES
A05591	SignalP-4.1	SIGNAL	1	19	0.638	.	.	YES
A05597	SignalP-4.1	SIGNAL	1	19	0.844	.	.	YES
A05607	SignalP-4.1	SIGNAL	1	17	0.759	.	.	YES
A05621	SignalP-4.1	SIGNAL	1	18	0.713	.	.	YES
A05635	SignalP-4.1	SIGNAL	1	20	0.755	.	.	YES
A05636	SignalP-4.1	SIGNAL	1	21	0.914	.	.	YES
A05639	SignalP-4.1	SIGNAL	1	20	0.796	.	.	YES
A05645	SignalP-4.1	SIGNAL	1	21	0.621	.	.	YES
A05657	SignalP-4.1	SIGNAL	1	20	0.704	.	.	YES
A05658	SignalP-4.1	SIGNAL	1	19	0.878	.	.	YES
A05664	SignalP-4.1	SIGNAL	1	21	0.761	.	.	YES
A05665	SignalP-4.1	SIGNAL	1	16	0.669	.	.	YES
A05667	SignalP-4.1	SIGNAL	1	17	0.81	.	.	YES
A05672	SignalP-4.1	SIGNAL	1	18	0.864	.	.	YES
A05702	SignalP-4.1	SIGNAL	1	16	0.66	.	.	YES
A05705	SignalP-4.1	SIGNAL	1	19	0.564	.	.	YES
A05711	SignalP-4.1	SIGNAL	1	24	0.508	.	.	YES
A05742	SignalP-4.1	SIGNAL	1	18	0.825	.	.	YES
A05751	SignalP-4.1	SIGNAL	1	15	0.686	.	.	YES
A05754	SignalP-4.1	SIGNAL	1	20	0.645	.	.	YES
A05762	SignalP-4.1	SIGNAL	1	20	0.563	.	.	YES
A05766	SignalP-4.1	SIGNAL	1	22	0.749	.	.	YES
A05789	SignalP-4.1	SIGNAL	1	20	0.733	.	.	YES
A05791	SignalP-4.1	SIGNAL	1	20	0.545	.	.	YES
A05792	SignalP-4.1	SIGNAL	1	17	0.604	.	.	YES
A05795	SignalP-4.1	SIGNAL	1	16	0.6	.	.	YES
A05824	SignalP-4.1	SIGNAL	1	22	0.748	.	.	YES
A05834	SignalP-4.1	SIGNAL	1	18	0.669	.	.	YES
A05835	SignalP-4.1	SIGNAL	1	22	0.713	.	.	YES
A05852	SignalP-4.1	SIGNAL	1	19	0.706	.	.	YES
A05853	SignalP-4.1	SIGNAL	1	33	0.686	.	.	YES
A05872	SignalP-4.1	SIGNAL	1	23	0.887	.	.	YES
A05878	SignalP-4.1	SIGNAL	1	17	0.454	.	.	YES
A05899	SignalP-4.1	SIGNAL	1	19	0.563	.	.	YES
A05906	SignalP-4.1	SIGNAL	1	21	0.787	.	.	YES
A05909	SignalP-4.1	SIGNAL	1	18	0.642	.	.	YES
A05925	SignalP-4.1	SIGNAL	1	20	0.819	.	.	YES
A05934	SignalP-4.1	SIGNAL	1	19	0.849	.	.	YES
A05936	SignalP-4.1	SIGNAL	1	18	0.653	.	.	YES
A05937	SignalP-4.1	SIGNAL	1	19	0.828	.	.	YES
A05958	SignalP-4.1	SIGNAL	1	20	0.696	.	.	YES
A05964	SignalP-4.1	SIGNAL	1	22	0.903	.	.	YES
A05991	SignalP-4.1	SIGNAL	1	22	0.752	.	.	YES
A06011	SignalP-4.1	SIGNAL	1	18	0.757	.	.	YES
A06017	SignalP-4.1	SIGNAL	1	17	0.601	.	.	YES
A06024	SignalP-4.1	SIGNAL	1	26	0.654	.	.	YES
A06025	SignalP-4.1	SIGNAL	1	18	0.824	.	.	YES
A06027	SignalP-4.1	SIGNAL	1	16	0.667	.	.	YES
A06029	SignalP-4.1	SIGNAL	1	18	0.816	.	.	YES
A06042	SignalP-4.1	SIGNAL	1	29	0.91	.	.	YES
A06070	SignalP-4.1	SIGNAL	1	17	0.687	.	.	YES
A06101	SignalP-4.1	SIGNAL	1	17	0.827	.	.	YES
A06178	SignalP-4.1	SIGNAL	1	19	0.8	.	.	YES
A06182	SignalP-4.1	SIGNAL	1	25	0.655	.	.	YES
A06211	SignalP-4.1	SIGNAL	1	20	0.774	.	.	YES
A06222	SignalP-4.1	SIGNAL	1	22	0.68	.	.	YES
A06239	SignalP-4.1	SIGNAL	1	21	0.663	.	.	YES
A06248	SignalP-4.1	SIGNAL	1	22	0.713	.	.	YES
A06253	SignalP-4.1	SIGNAL	1	18	0.82	.	.	YES
A06268	SignalP-4.1	SIGNAL	1	18	0.692	.	.	YES
A06270	SignalP-4.1	SIGNAL	1	22	0.871	.	.	YES
A06336	SignalP-4.1	SIGNAL	1	21	0.638	.	.	YES
A06348	SignalP-4.1	SIGNAL	1	19	0.69	.	.	YES
A06356	SignalP-4.1	SIGNAL	1	19	0.783	.	.	YES
A06416	SignalP-4.1	SIGNAL	1	16	0.678	.	.	YES
A06423	SignalP-4.1	SIGNAL	1	16	0.699	.	.	YES
A06492	SignalP-4.1	SIGNAL	1	15	0.715	.	.	YES
A06493	SignalP-4.1	SIGNAL	1	18	0.703	.	.	YES
A06539	SignalP-4.1	SIGNAL	1	19	0.913	.	.	YES
A06559	SignalP-4.1	SIGNAL	1	20	0.762	.	.	YES
A06590	SignalP-4.1	SIGNAL	1	25	0.873	.	.	YES
A06627	SignalP-4.1	SIGNAL	1	21	0.74	.	.	YES
A06638	SignalP-4.1	SIGNAL	1	19	0.704	.	.	YES
A06648	SignalP-4.1	SIGNAL	1	22	0.674	.	.	YES
A06652	SignalP-4.1	SIGNAL	1	16	0.568	.	.	YES
A06653	SignalP-4.1	SIGNAL	1	20	0.748	.	.	YES
A06674	SignalP-4.1	SIGNAL	1	19	0.792	.	.	YES
A06676	SignalP-4.1	SIGNAL	1	21	0.842	.	.	YES
A06688	SignalP-4.1	SIGNAL	1	17	0.582	.	.	YES
A06697	SignalP-4.1	SIGNAL	1	18	0.766	.	.	YES
A06709	SignalP-4.1	SIGNAL	1	18	0.716	.	.	YES
A06716	SignalP-4.1	SIGNAL	1	23	0.729	.	.	YES
A06718	SignalP-4.1	SIGNAL	1	21	0.754	.	.	YES
A06740	SignalP-4.1	SIGNAL	1	21	0.798	.	.	YES
A06764	SignalP-4.1	SIGNAL	1	28	0.504	.	.	YES
A06779	SignalP-4.1	SIGNAL	1	19	0.7	.	.	YES
A06786	SignalP-4.1	SIGNAL	1	17	0.54	.	.	YES
A06797	SignalP-4.1	SIGNAL	1	17	0.811	.	.	YES
A06804	SignalP-4.1	SIGNAL	1	17	0.697	.	.	YES
A06810	SignalP-4.1	SIGNAL	1	25	0.64	.	.	YES
A06830	SignalP-4.1	SIGNAL	1	19	0.652	.	.	YES
A06841	SignalP-4.1	SIGNAL	1	27	0.875	.	.	YES
A06921	SignalP-4.1	SIGNAL	1	18	0.731	.	.	YES
A06925	SignalP-4.1	SIGNAL	1	19	0.712	.	.	YES
A06993	SignalP-4.1	SIGNAL	1	19	0.901	.	.	YES
A06994	SignalP-4.1	SIGNAL	1	23	0.632	.	.	YES
A07021	SignalP-4.1	SIGNAL	1	20	0.701	.	.	YES
A07024	SignalP-4.1	SIGNAL	1	18	0.857	.	.	YES
A07041	SignalP-4.1	SIGNAL	1	24	0.533	.	.	YES
A07065	SignalP-4.1	SIGNAL	1	19	0.671	.	.	YES
A07082	SignalP-4.1	SIGNAL	1	16	0.458	.	.	YES
A07087	SignalP-4.1	SIGNAL	1	20	0.765	.	.	YES
A07099	SignalP-4.1	SIGNAL	1	21	0.861	.	.	YES
A07112	SignalP-4.1	SIGNAL	1	22	0.607	.	.	YES
A07133	SignalP-4.1	SIGNAL	1	19	0.787	.	.	YES
A07143	SignalP-4.1	SIGNAL	1	19	0.841	.	.	YES
A07146	SignalP-4.1	SIGNAL	1	25	0.719	.	.	YES
A07153	SignalP-4.1	SIGNAL	1	18	0.585	.	.	YES
A07160	SignalP-4.1	SIGNAL	1	21	0.809	.	.	YES
A07168	SignalP-4.1	SIGNAL	1	19	0.824	.	.	YES
A07238	SignalP-4.1	SIGNAL	1	20	0.635	.	.	YES
A07257	SignalP-4.1	SIGNAL	1	22	0.553	.	.	YES
A07268	SignalP-4.1	SIGNAL	1	20	0.667	.	.	YES
A07363	SignalP-4.1	SIGNAL	1	22	0.477	.	.	YES
A07382	SignalP-4.1	SIGNAL	1	18	0.731	.	.	YES
A07395	SignalP-4.1	SIGNAL	1	22	0.573	.	.	YES
A07407	SignalP-4.1	SIGNAL	1	37	0.71	.	.	YES
A07421	SignalP-4.1	SIGNAL	1	21	0.817	.	.	YES
A07441	SignalP-4.1	SIGNAL	1	18	0.64	.	.	YES
A07506	SignalP-4.1	SIGNAL	1	18	0.548	.	.	YES
A07518	SignalP-4.1	SIGNAL	1	23	0.784	.	.	YES
A07538	SignalP-4.1	SIGNAL	1	18	0.767	.	.	YES
A07573	SignalP-4.1	SIGNAL	1	18	0.872	.	.	YES
A07574	SignalP-4.1	SIGNAL	1	24	0.572	.	.	YES
A07579	SignalP-4.1	SIGNAL	1	16	0.715	.	.	YES
A07606	SignalP-4.1	SIGNAL	1	20	0.544	.	.	YES
A07613	SignalP-4.1	SIGNAL	1	18	0.699	.	.	YES
A07632	SignalP-4.1	SIGNAL	1	21	0.708	.	.	YES
A07671	SignalP-4.1	SIGNAL	1	18	0.591	.	.	YES
A07674	SignalP-4.1	SIGNAL	1	19	0.818	.	.	YES
A07694	SignalP-4.1	SIGNAL	1	22	0.597	.	.	YES
A07710	SignalP-4.1	SIGNAL	1	21	0.869	.	.	YES
A07740	SignalP-4.1	SIGNAL	1	21	0.815	.	.	YES
A07741	SignalP-4.1	SIGNAL	1	18	0.691	.	.	YES
A07799	SignalP-4.1	SIGNAL	1	18	0.882	.	.	YES
A07818	SignalP-4.1	SIGNAL	1	19	0.849	.	.	YES
A07837	SignalP-4.1	SIGNAL	1	16	0.823	.	.	YES
A07840	SignalP-4.1	SIGNAL	1	19	0.767	.	.	YES
A07861	SignalP-4.1	SIGNAL	1	19	0.706	.	.	YES
A07904	SignalP-4.1	SIGNAL	1	18	0.612	.	.	YES
A07909	SignalP-4.1	SIGNAL	1	16	0.738	.	.	YES
A07917	SignalP-4.1	SIGNAL	1	21	0.809	.	.	YES
A07926	SignalP-4.1	SIGNAL	1	19	0.562	.	.	YES
A07944	SignalP-4.1	SIGNAL	1	20	0.83	.	.	YES
A07947	SignalP-4.1	SIGNAL	1	20	0.477	.	.	YES
A07967	SignalP-4.1	SIGNAL	1	19	0.591	.	.	YES
A07999	SignalP-4.1	SIGNAL	1	19	0.596	.	.	YES
A08004	SignalP-4.1	SIGNAL	1	25	0.707	.	.	YES
A08015	SignalP-4.1	SIGNAL	1	20	0.7	.	.	YES
A08016	SignalP-4.1	SIGNAL	1	21	0.788	.	.	YES
A08030	SignalP-4.1	SIGNAL	1	18	0.631	.	.	YES
A08044	SignalP-4.1	SIGNAL	1	20	0.833	.	.	YES
A08051	SignalP-4.1	SIGNAL	1	18	0.647	.	.	YES
A08055	SignalP-4.1	SIGNAL	1	23	0.679	.	.	YES
A08056	SignalP-4.1	SIGNAL	1	18	0.847	.	.	YES
A08077	SignalP-4.1	SIGNAL	1	20	0.697	.	.	YES
A08079	SignalP-4.1	SIGNAL	1	19	0.908	.	.	YES
A08085	SignalP-4.1	SIGNAL	1	19	0.753	.	.	YES
A08089	SignalP-4.1	SIGNAL	1	17	0.801	.	.	YES
A08125	SignalP-4.1	SIGNAL	1	18	0.697	.	.	YES
A08149	SignalP-4.1	SIGNAL	1	22	0.738	.	.	YES
A08155	SignalP-4.1	SIGNAL	1	25	0.516	.	.	YES
A08178	SignalP-4.1	SIGNAL	1	16	0.66	.	.	YES
A08186	SignalP-4.1	SIGNAL	1	20	0.769	.	.	YES
A08188	SignalP-4.1	SIGNAL	1	23	0.513	.	.	YES
A08199	SignalP-4.1	SIGNAL	1	16	0.82	.	.	YES
A08212	SignalP-4.1	SIGNAL	1	20	0.533	.	.	YES
A08236	SignalP-4.1	SIGNAL	1	19	0.797	.	.	YES
A08237	SignalP-4.1	SIGNAL	1	15	0.643	.	.	YES
A08250	SignalP-4.1	SIGNAL	1	14	0.7	.	.	YES
A08261	SignalP-4.1	SIGNAL	1	18	0.822	.	.	YES
A08265	SignalP-4.1	SIGNAL	1	19	0.693	.	.	YES
A08279	SignalP-4.1	SIGNAL	1	18	0.539	.	.	YES
A08289	SignalP-4.1	SIGNAL	1	18	0.48	.	.	YES
A08356	SignalP-4.1	SIGNAL	1	19	0.84	.	.	YES
A08465	SignalP-4.1	SIGNAL	1	17	0.712	.	.	YES
A08479	SignalP-4.1	SIGNAL	1	25	0.487	.	.	YES
A08484	SignalP-4.1	SIGNAL	1	17	0.595	.	.	YES
A08487	SignalP-4.1	SIGNAL	1	19	0.743	.	.	YES
A08504	SignalP-4.1	SIGNAL	1	18	0.872	.	.	YES
A08511	SignalP-4.1	SIGNAL	1	18	0.829	.	.	YES
A08513	SignalP-4.1	SIGNAL	1	19	0.69	.	.	YES
A08547	SignalP-4.1	SIGNAL	1	20	0.473	.	.	YES
A08564	SignalP-4.1	SIGNAL	1	23	0.601	.	.	YES
A08565	SignalP-4.1	SIGNAL	1	22	0.866	.	.	YES
A08566	SignalP-4.1	SIGNAL	1	22	0.643	.	.	YES
A08568	SignalP-4.1	SIGNAL	1	18	0.809	.	.	YES
A08575	SignalP-4.1	SIGNAL	1	21	0.633	.	.	YES
A08581	SignalP-4.1	SIGNAL	1	24	0.587	.	.	YES
A08583	SignalP-4.1	SIGNAL	1	15	0.689	.	.	YES
A08601	SignalP-4.1	SIGNAL	1	20	0.668	.	.	YES
A08623	SignalP-4.1	SIGNAL	1	15	0.679	.	.	YES
A08634	SignalP-4.1	SIGNAL	1	19	0.75	.	.	YES
A08643	SignalP-4.1	SIGNAL	1	19	0.88	.	.	YES
A08649	SignalP-4.1	SIGNAL	1	18	0.803	.	.	YES
A08654	SignalP-4.1	SIGNAL	1	16	0.699	.	.	YES
A08666	SignalP-4.1	SIGNAL	1	19	0.703	.	.	YES
A08667	SignalP-4.1	SIGNAL	1	19	0.938	.	.	YES
A08669	SignalP-4.1	SIGNAL	1	19	0.755	.	.	YES
A08679	SignalP-4.1	SIGNAL	1	16	0.73	.	.	YES
A08682	SignalP-4.1	SIGNAL	1	16	0.77	.	.	YES
A08688	SignalP-4.1	SIGNAL	1	15	0.602	.	.	YES
A08702	SignalP-4.1	SIGNAL	1	18	0.832	.	.	YES
A08719	SignalP-4.1	SIGNAL	1	18	0.878	.	.	YES
A08720	SignalP-4.1	SIGNAL	1	20	0.838	.	.	YES
A08734	SignalP-4.1	SIGNAL	1	14	0.48	.	.	YES
A08739	SignalP-4.1	SIGNAL	1	17	0.792	.	.	YES
A08742	SignalP-4.1	SIGNAL	1	18	0.851	.	.	YES
A08743	SignalP-4.1	SIGNAL	1	18	0.766	.	.	YES
A08752	SignalP-4.1	SIGNAL	1	18	0.645	.	.	YES
A08754	SignalP-4.1	SIGNAL	1	18	0.709	.	.	YES
A08764	SignalP-4.1	SIGNAL	1	20	0.651	.	.	YES
A08768	SignalP-4.1	SIGNAL	1	20	0.677	.	.	YES
A08778	SignalP-4.1	SIGNAL	1	19	0.84	.	.	YES
A08786	SignalP-4.1	SIGNAL	1	21	0.75	.	.	YES
A08788	SignalP-4.1	SIGNAL	1	21	0.771	.	.	YES
A08809	SignalP-4.1	SIGNAL	1	18	0.743	.	.	YES
A08837	SignalP-4.1	SIGNAL	1	18	0.834	.	.	YES
A08850	SignalP-4.1	SIGNAL	1	16	0.87	.	.	YES
A08884	SignalP-4.1	SIGNAL	1	21	0.814	.	.	YES
A08912	SignalP-4.1	SIGNAL	1	24	0.834	.	.	YES
A08923	SignalP-4.1	SIGNAL	1	19	0.589	.	.	YES
A09001	SignalP-4.1	SIGNAL	1	21	0.542	.	.	YES
A09002	SignalP-4.1	SIGNAL	1	20	0.809	.	.	YES
A09014	SignalP-4.1	SIGNAL	1	27	0.608	.	.	YES
A09034	SignalP-4.1	SIGNAL	1	20	0.646	.	.	YES
A09039	SignalP-4.1	SIGNAL	1	19	0.792	.	.	YES
A09044	SignalP-4.1	SIGNAL	1	19	0.758	.	.	YES
A09087	SignalP-4.1	SIGNAL	1	17	0.72	.	.	YES
A09096	SignalP-4.1	SIGNAL	1	21	0.679	.	.	YES
A09111	SignalP-4.1	SIGNAL	1	18	0.928	.	.	YES
A09115	SignalP-4.1	SIGNAL	1	20	0.502	.	.	YES
A09127	SignalP-4.1	SIGNAL	1	25	0.785	.	.	YES
A09139	SignalP-4.1	SIGNAL	1	22	0.776	.	.	YES
A09143	SignalP-4.1	SIGNAL	1	20	0.51	.	.	YES
A09169	SignalP-4.1	SIGNAL	1	21	0.726	.	.	YES
A09192	SignalP-4.1	SIGNAL	1	19	0.499	.	.	YES
A09226	SignalP-4.1	SIGNAL	1	21	0.667	.	.	YES
A09248	SignalP-4.1	SIGNAL	1	26	0.535	.	.	YES
A09253	SignalP-4.1	SIGNAL	1	22	0.839	.	.	YES
A09266	SignalP-4.1	SIGNAL	1	20	0.709	.	.	YES
A09267	SignalP-4.1	SIGNAL	1	15	0.723	.	.	YES
A09272	SignalP-4.1	SIGNAL	1	18	0.789	.	.	YES
A09281	SignalP-4.1	SIGNAL	1	17	0.459	.	.	YES
A09288	SignalP-4.1	SIGNAL	1	20	0.627	.	.	YES
A09361	SignalP-4.1	SIGNAL	1	16	0.763	.	.	YES
A09370	SignalP-4.1	SIGNAL	1	23	0.654	.	.	YES
A09377	SignalP-4.1	SIGNAL	1	21	0.843	.	.	YES
A09383	SignalP-4.1	SIGNAL	1	19	0.569	.	.	YES
A09403	SignalP-4.1	SIGNAL	1	19	0.662	.	.	YES
A09404	SignalP-4.1	SIGNAL	1	20	0.749	.	.	YES
A09405	SignalP-4.1	SIGNAL	1	16	0.648	.	.	YES
A09430	SignalP-4.1	SIGNAL	1	21	0.781	.	.	YES
A09438	SignalP-4.1	SIGNAL	1	20	0.712	.	.	YES
A09469	SignalP-4.1	SIGNAL	1	18	0.757	.	.	YES
A09509	SignalP-4.1	SIGNAL	1	17	0.765	.	.	YES
A09515	SignalP-4.1	SIGNAL	1	17	0.816	.	.	YES
A09521	SignalP-4.1	SIGNAL	1	18	0.767	.	.	YES
A09522	SignalP-4.1	SIGNAL	1	17	0.868	.	.	YES
A09526	SignalP-4.1	SIGNAL	1	16	0.698	.	.	YES
A09542	SignalP-4.1	SIGNAL	1	19	0.598	.	.	YES
A09548	SignalP-4.1	SIGNAL	1	19	0.819	.	.	YES
A09585	SignalP-4.1	SIGNAL	1	18	0.676	.	.	YES
A09589	SignalP-4.1	SIGNAL	1	22	0.736	.	.	YES
A09590	SignalP-4.1	SIGNAL	1	18	0.504	.	.	YES
A09597	SignalP-4.1	SIGNAL	1	20	0.603	.	.	YES
A09599	SignalP-4.1	SIGNAL	1	16	0.876	.	.	YES
A09606	SignalP-4.1	SIGNAL	1	18	0.813	.	.	YES
A09607	SignalP-4.1	SIGNAL	1	19	0.476	.	.	YES
A09612	SignalP-4.1	SIGNAL	1	18	0.758	.	.	YES
A09618	SignalP-4.1	SIGNAL	1	20	0.821	.	.	YES
A09621	SignalP-4.1	SIGNAL	1	20	0.628	.	.	YES
A09623	SignalP-4.1	SIGNAL	1	21	0.605	.	.	YES
A09639	SignalP-4.1	SIGNAL	1	24	0.641	.	.	YES
A09641	SignalP-4.1	SIGNAL	1	22	0.824	.	.	YES
A09654	SignalP-4.1	SIGNAL	1	21	0.585	.	.	YES
A09667	SignalP-4.1	SIGNAL	1	21	0.796	.	.	YES
A09671	SignalP-4.1	SIGNAL	1	19	0.805	.	.	YES
A09702	SignalP-4.1	SIGNAL	1	20	0.748	.	.	YES
A09703	SignalP-4.1	SIGNAL	1	23	0.805	.	.	YES
A09715	SignalP-4.1	SIGNAL	1	19	0.751	.	.	YES
A09716	SignalP-4.1	SIGNAL	1	20	0.812	.	.	YES
A09717	SignalP-4.1	SIGNAL	1	16	0.82	.	.	YES
A09765	SignalP-4.1	SIGNAL	1	19	0.645	.	.	YES
A09766	SignalP-4.1	SIGNAL	1	22	0.575	.	.	YES
A09767	SignalP-4.1	SIGNAL	1	22	0.569	.	.	YES
A09773	SignalP-4.1	SIGNAL	1	21	0.871	.	.	YES
A09777	SignalP-4.1	SIGNAL	1	22	0.687	.	.	YES
A09788	SignalP-4.1	SIGNAL	1	16	0.744	.	.	YES
A09801	SignalP-4.1	SIGNAL	1	20	0.827	.	.	YES
A09834	SignalP-4.1	SIGNAL	1	21	0.562	.	.	YES
A09847	SignalP-4.1	SIGNAL	1	19	0.89	.	.	YES
A09850	SignalP-4.1	SIGNAL	1	17	0.663	.	.	YES
A09865	SignalP-4.1	SIGNAL	1	16	0.678	.	.	YES
A09866	SignalP-4.1	SIGNAL	1	18	0.8	.	.	YES
A09873	SignalP-4.1	SIGNAL	1	19	0.791	.	.	YES
A09874	SignalP-4.1	SIGNAL	1	18	0.739	.	.	YES
A09900	SignalP-4.1	SIGNAL	1	16	0.559	.	.	YES
A09929	SignalP-4.1	SIGNAL	1	18	0.676	.	.	YES
A09960	SignalP-4.1	SIGNAL	1	19	0.747	.	.	YES
A09969	SignalP-4.1	SIGNAL	1	22	0.802	.	.	YES
A09974	SignalP-4.1	SIGNAL	1	21	0.865	.	.	YES
A09992	SignalP-4.1	SIGNAL	1	24	0.651	.	.	YES
A09997	SignalP-4.1	SIGNAL	1	19	0.853	.	.	YES
A10031	SignalP-4.1	SIGNAL	1	19	0.906	.	.	YES
A10032	SignalP-4.1	SIGNAL	1	28	0.778	.	.	YES
A10038	SignalP-4.1	SIGNAL	1	22	0.77	.	.	YES
A10112	SignalP-4.1	SIGNAL	1	17	0.886	.	.	YES
A10126	SignalP-4.1	SIGNAL	1	18	0.756	.	.	YES
A10161	SignalP-4.1	SIGNAL	1	20	0.711	.	.	YES
A10164	SignalP-4.1	SIGNAL	1	20	0.821	.	.	YES
A10187	SignalP-4.1	SIGNAL	1	22	0.745	.	.	YES
A10197	SignalP-4.1	SIGNAL	1	22	0.568	.	.	YES
A10227	SignalP-4.1	SIGNAL	1	23	0.742	.	.	YES
A10278	SignalP-4.1	SIGNAL	1	16	0.666	.	.	YES
A10295	SignalP-4.1	SIGNAL	1	27	0.871	.	.	YES
A10300	SignalP-4.1	SIGNAL	1	20	0.711	.	.	YES
A10302	SignalP-4.1	SIGNAL	1	19	0.742	.	.	YES
A10355	SignalP-4.1	SIGNAL	1	20	0.471	.	.	YES
A10363	SignalP-4.1	SIGNAL	1	19	0.839	.	.	YES
A10366	SignalP-4.1	SIGNAL	1	19	0.867	.	.	YES
A00023	SignalP-4.1	SIGNAL	1	18	0.701	.	.	YES
A00030	SignalP-4.1	SIGNAL	1	17	0.802	.	.	YES
A00035	SignalP-4.1	SIGNAL	1	18	0.887	.	.	YES
A00039	SignalP-4.1	SIGNAL	1	24	0.692	.	.	YES
A00043	SignalP-4.1	SIGNAL	1	18	0.757	.	.	YES
A00044	SignalP-4.1	SIGNAL	1	19	0.537	.	.	YES
A00051	SignalP-4.1	SIGNAL	1	21	0.848	.	.	YES
A00067	SignalP-4.1	SIGNAL	1	26	0.725	.	.	YES
A00077	SignalP-4.1	SIGNAL	1	18	0.866	.	.	YES
A00104	SignalP-4.1	SIGNAL	1	19	0.745	.	.	YES
A00118	SignalP-4.1	SIGNAL	1	20	0.706	.	.	YES
A00129	SignalP-4.1	SIGNAL	1	18	0.487	.	.	YES
A00149	SignalP-4.1	SIGNAL	1	17	0.745	.	.	YES
A00150	SignalP-4.1	SIGNAL	1	19	0.72	.	.	YES
A00152	SignalP-4.1	SIGNAL	1	17	0.872	.	.	YES
A00164	SignalP-4.1	SIGNAL	1	21	0.798	.	.	YES
A00176	SignalP-4.1	SIGNAL	1	22	0.493	.	.	YES
A00191	SignalP-4.1	SIGNAL	1	19	0.825	.	.	YES
A00195	SignalP-4.1	SIGNAL	1	18	0.821	.	.	YES
A00210	SignalP-4.1	SIGNAL	1	19	0.711	.	.	YES
A00256	SignalP-4.1	SIGNAL	1	20	0.85	.	.	YES
A00338	SignalP-4.1	SIGNAL	1	20	0.713	.	.	YES
A00343	SignalP-4.1	SIGNAL	1	18	0.677	.	.	YES
A00351	SignalP-4.1	SIGNAL	1	24	0.721	.	.	YES
A00355	SignalP-4.1	SIGNAL	1	17	0.867	.	.	YES
A00356	SignalP-4.1	SIGNAL	1	23	0.7	.	.	YES
A00358	SignalP-4.1	SIGNAL	1	18	0.776	.	.	YES
A00366	SignalP-4.1	SIGNAL	1	23	0.749	.	.	YES
A00370	SignalP-4.1	SIGNAL	1	27	0.474	.	.	YES
A00399	SignalP-4.1	SIGNAL	1	22	0.589	.	.	YES
A00412	SignalP-4.1	SIGNAL	1	19	0.479	.	.	YES
A00418	SignalP-4.1	SIGNAL	1	19	0.71	.	.	YES
A00419	SignalP-4.1	SIGNAL	1	21	0.741	.	.	YES
A00425	SignalP-4.1	SIGNAL	1	17	0.596	.	.	YES
A00428	SignalP-4.1	SIGNAL	1	19	0.615	.	.	YES
A00429	SignalP-4.1	SIGNAL	1	19	0.817	.	.	YES
A00435	SignalP-4.1	SIGNAL	1	22	0.527	.	.	YES
A00437	SignalP-4.1	SIGNAL	1	18	0.616	.	.	YES
A00454	SignalP-4.1	SIGNAL	1	23	0.497	.	.	YES
A00455	SignalP-4.1	SIGNAL	1	17	0.546	.	.	YES
A00475	SignalP-4.1	SIGNAL	1	19	0.57	.	.	YES
A00485	SignalP-4.1	SIGNAL	1	19	0.865	.	.	YES
A00497	SignalP-4.1	SIGNAL	1	18	0.689	.	.	YES
A00507	SignalP-4.1	SIGNAL	1	20	0.469	.	.	YES
A00517	SignalP-4.1	SIGNAL	1	15	0.906	.	.	YES
A00518	SignalP-4.1	SIGNAL	1	19	0.49	.	.	YES
A00519	SignalP-4.1	SIGNAL	1	19	0.883	.	.	YES
A00532	SignalP-4.1	SIGNAL	1	17	0.69	.	.	YES
A00533	SignalP-4.1	SIGNAL	1	18	0.72	.	.	YES
A00535	SignalP-4.1	SIGNAL	1	16	0.553	.	.	YES
