# Supplementary material for: Genomic Sequence Resource of Talaromyces albobiverticillius, the Causative Pathogen of Pomegranate Pulp Rot Disease
Source: J Fungi (Basel). 2023 Sep 7;9(9):909. doi: 10.3390/jof9090909 (PMC10533087; doi:10.3390/jof9090909)
Supplement: Supplementary file 1 [file jof-09-00909-s001.zip › Supplementary/Table S3.xlsx]

## Sheet: Table S3
Gene_id	Identity	E_value	TCDB_gene_id	TC_number	TCDB_gene_discription
A00559	43.1	2.3e-180	gnl|TC-DB|XP_003835298.1	2.A.1.7.25	similar to MFS monosaccharide transporter [Leptosphaeria maculans JN3]
A00592	61.5	1.2e-62	gnl|TC-DB|A2QHQ3	3.A.19.1.2	Protein get1 OS=Aspergillus niger (strain CBS 513.88 / FGSC A1513) GN=get1 PE=3 SV=1
A00603	72.1	7.8e-116	gnl|TC-DB|P07144	1.B.8.1.20	Mitochondrial outer membrane protein porin OS=Neurospora crassa (strain ATCC 24698 / 74-OR23-1A / CBS 708.71 / DSM 1257 / FGSC 987) OX=367110 GN=B7H23.070 PE=2 SV=1
A00605	40.7	4.4e-18	gnl|TC-DB|Q9P0L0	1.R.1.1.1	Vesicle-associated membrane protein-associated protein A OS=Homo sapiens OX=9606 GN=VAPA PE=1 SV=3
A00609	46	3e-46	gnl|TC-DB|P39981	2.A.18.6.20	Vacuolar amino acid transporter 2 OS=Saccharomyces cerevisiae (strain ATCC 204508 / S288c) GN=AVT2 PE=2 SV=1
A00698	56.9	5.8e-32	gnl|TC-DB|P11943	3.D.1.6.2	Acyl carrier protein, mitochondrial - Neurospora crassa.
A00699	82.8	4.6e-79	gnl|TC-DB|Q12644	3.D.1.6.2	NADH-ubiquinone oxidoreductase 23 kDa subunit, mitochondrial - Neurospora crassa.
A00705	45.8	5.5e-64	gnl|TC-DB|P32331	2.A.29.8.12	Carrier protein YMC1, mitochondrial OS=Saccharomyces cerevisiae (strain ATCC 204508 / S288c) GN=YMC1 PE=1 SV=2
A00711	47.4	3e-75	gnl|TC-DB|Q8NQC8	2.A.59.1.7	Arsenite efflux pump ACR3 and related permeases OS=Corynebacterium glutamicum (strain ATCC 13032 / DSM 20300 / JCM 1318 / LMG 3730 / NCIMB 10025) GN=Cgl1510 PE=4 SV=1
A00719	41.1	1.3e-25	gnl|TC-DB|P39929	3.A.31.1.1	Vacuolar-sorting protein SNF7 OS=Saccharomyces cerevisiae (strain ATCC 204508 / S288c) OX=559292 GN=SNF7 PE=1 SV=1
A00728	50.7	1e-46	gnl|TC-DB|P47818	2.A.89.1.1	Protein CCC1 - Saccharomyces cerevisiae (Baker's yeast).
A00753	44.5	1.3e-133	gnl|TC-DB|Q9SS94	3.A.16.1.5	Cell division control protein 48 homolog C OS=Arabidopsis thaliana OX=3702 GN=CDC48C PE=2 SV=2
A00761	40.5	6.3e-22	gnl|TC-DB|Q9FY89	3.A.31.1.2	Vacuolar protein sorting-associated protein 20 homolog 2 OS=Arabidopsis thaliana OX=3702 GN=VPS20.2 PE=1 SV=1
A00788	50	4.9e-45	gnl|TC-DB|Q9UBQ0	9.A.3.1.2	Vacuolar protein sorting-associated protein 29 OS=Homo sapiens OX=9606 GN=VPS29 PE=1 SV=1
A00791	64.4	2.6e-300	gnl|TC-DB|P39940	3.A.31.1.1	E3 ubiquitin-protein ligase RSP5 OS=Saccharomyces cerevisiae (strain ATCC 204508 / S288c) OX=559292 GN=RSP5 PE=1 SV=1
A00794	43.1	7.4e-76	gnl|TC-DB|A6N844	2.A.39.3.10	Uracil transporter FurD OS=Emericella nidulans GN=furD PE=4 SV=1
A00799	73.6	2.4e-48	gnl|TC-DB|P40046	9.B.51.1.6	Vacuolar transporter chaperone 1 OS=Saccharomyces cerevisiae (strain ATCC 204508 / S288c) GN=VTC1 PE=1 SV=3
A00809	56.6	7.1e-96	gnl|TC-DB|Q99297	2.A.29.2.5	PUTATIVE MITOCHONDRIAL CARRIER YOR222W - Saccharomyces cerevisiae (Baker's yeast).
A00828	41.9	5.7e-74	gnl|TC-DB|Q01852	3.A.8.1.1	3.A.8.1.1 Mitochondrial import inner membrane translocase subunit TIM44
A00853	51.1	1.6e-123	gnl|TC-DB|O43865	8.A.151.1.1	S-adenosylhomocysteine hydrolase-like protein 1 OS=Homo sapiens OX=9606 GN=AHCYL1 PE=1 SV=2
A00860	74.8	7.1e-268	gnl|TC-DB|KZV12328	3.A.1.31.3	RLI1 [Saccharomyces cerevisiae]
A00917	57.9	0	gnl|TC-DB|Q9UUY2	3.A.3.2.27	Putative calcium P-type ATPase (Fragment) OS=Neurospora crassa GN=nca-2 PE=3 SV=1
A00924	68.1	8.9e-173	gnl|TC-DB|Q8NKD5	1.A.11.3.3	Ammonium transporter - Hebeloma cylindrosporum.
A00927	68.2	1.3e-51	gnl|TC-DB|P61326	3.A.18.1.1	Protein mago nashi homolog - Homo sapiens (Human).
A00947	41.8	1.8e-15	gnl|TC-DB|P62837	3.A.20.1.1	Ubiquitin-conjugating enzyme E2 D2 OS=Homo sapiens GN=UBE2D2 PE=1 SV=1
A00952	46.5	9.6e-179	gnl|TC-DB|Q9FI56	3.A.9.1.2	Chaperone protein ClpC1, chloroplastic OS=Arabidopsis thaliana GN=CLPC1 PE=1 SV=1
A00960	41.8	1.5e-97	gnl|TC-DB|Q8NKG7	2.A.1.2.77	Multidrug resistant protein OS=Acremonium chrysogenum GN=cefT PE=4 SV=1
A00969	51	7.5e-74	gnl|TC-DB|ACV04919	2.A.1.1.141	lactose permease [Aspergillus nidulans]
A00971	55.6	3.8e-55	gnl|TC-DB|P38116	3.A.30.1.1	ADP-ribosylation factor-like protein 1 OS=Saccharomyces cerevisiae (strain ATCC 204508 / S288c) OX=559292 GN=ARL1 PE=1 SV=4
A00984	45	6.9e-34	gnl|TC-DB|P47818	2.A.89.1.1	Protein CCC1 - Saccharomyces cerevisiae (Baker's yeast).
A00988	59.1	3.8e-188	gnl|TC-DB|AKU75155.2	2.A.1.1.137	glycerol symporter [Wickerhamomyces anomalus]
A00990	74.7	2.4e-123	gnl|TC-DB|XP_003003461.1	9.B.214.1.3	ER-derived vesicles protein ERV29 [Verticillium alfalfae VaMs.102]
A00996	48.9	1.1e-209	gnl|TC-DB|Q09764	2.A.53.3.7	Hypothetical protein C24H6.11c in chromosome I - Schizosaccharomyces pombe (Fission yeast).
A00999	42.1	6.4e-41	gnl|TC-DB|Q460G9	2.A.96.2.1	AlcS OS=Emericella nidulans GN=alcS PE=4 SV=1
A01016	43.9	5.7e-53	gnl|TC-DB|P14635	1.I.1.1.3	G2/mitotic-specific cyclin-B1 OS=Homo sapiens GN=CCNB1 PE=1 SV=1
A01025	61.2	1.5e-106	gnl|TC-DB|Q4G0F5	9.A.3.1.1	Vacuolar protein sorting-associated protein 26B OS=Homo sapiens OX=9606 GN=VPS26B PE=1 SV=2
A01066	41.8	5.6e-41	gnl|TC-DB|EKG16306	9.B.313.1.4	CFEM domain containing protein [Macrophomina phaseolina MS6]
A01075	51.6	3.3e-169	gnl|TC-DB|P32795	3.A.29.1.1	Mitochondrial inner membrane i-AAA protease supercomplex subunit YME1 OS=Saccharomyces cerevisiae (strain ATCC 204508 / S288c) OX=559292 GN=YME1 PE=1 SV=1
A01079	43.3	2.4e-103	gnl|TC-DB|TEY43933.1	8.A.92.1.6	hypothetical protein BOTCAL_0360g00070 [Botryotinia calthae]
A01091	48.4	2.4e-221	gnl|TC-DB|P32563	3.A.2.2.3	VACUOLAR ATP SYNTHASE 95 KDA SUBUNIT (EC 3.6.1.34) (VACUOLAR ATPASE 95 KDA SUBUNIT) - Saccharomyces cerevisiae (Baker's yeast).
A01106	63.8	8.5e-202	gnl|TC-DB|RDH20175.1	2.A.55.1.6	natural resistance-associated macrophage protein [Aspergillus niger ATCC 13496]
A01107	48.3	2.5e-28	gnl|TC-DB|Q03390	3.A.31.1.1	Vacuolar protein-sorting-associated protein 60 OS=Saccharomyces cerevisiae (strain ATCC 204508 / S288c) OX=559292 GN=VPS60 PE=1 SV=2
A01111	48.3	2e-35	gnl|TC-DB|Q9LSP7	3.A.16.1.5	Ubiquitin-conjugating enzyme E2 32 OS=Arabidopsis thaliana OX=3702 GN=UBC32 PE=2 SV=1
A01115	61.6	0	gnl|TC-DB|TPR03863.1	9.A.57.1.9	metal ion transporter, metal ion (Mn2+/Fe2+) transporter (Nramp) family protein [Aspergillus niger]
A01118	43.8	6.4e-32	gnl|TC-DB|P06704	1.I.1.1.1	Cell division control protein 31 - Saccharomyces cerevisiae (Baker's yeast).
A01139	44.3	4.8e-152	gnl|TC-DB|Q5B1G6	9.B.63.1.3	Plasma membrane fusion protein prm1 OS=Emericella nidulans (strain FGSC A4 / ATCC 38163 / CBS 112.46 / NRRL 194 / M139) GN=prm1 PE=3 SV=1
A01152	41.5	3.3e-43	gnl|TC-DB|K1QQE6	2.A.90.3.3	Trans-2,3-enoyl-CoA reductase OS=Crassostrea gigas GN=CGI_10024580 PE=4 SV=1
A01157	40.8	3.3e-24	gnl|TC-DB|Q04338	1.F.1.1.2	t-SNARE VTI1 OS=Saccharomyces cerevisiae (strain ATCC 204508 / S288c) GN=VTI1 PE=1 SV=3
A01169	41.2	5.3e-20	gnl|TC-DB|Q07540	9.B.21.1.2	Frataxin homolog, mitochondrial OS=Saccharomyces cerevisiae (strain ATCC 204508 / S288c) GN=YFH1 PE=1 SV=1
A01175	57.8	2e-174	gnl|TC-DB|Q870L2	2.A.1.16.7	Siderophore iron transporter mirB OS=Emericella nidulans (strain FGSC A4 / ATCC 38163 / CBS 112.46 / NRRL 194 / M139) GN=mirB PE=3 SV=1
A01181	63.1	1e-151	gnl|TC-DB|P00505	9.A.70.1.1	Aspartate aminotransferase, mitochondrial OS=Homo sapiens GN=GOT2 PE=1 SV=3
A01183	58.9	8.5e-117	gnl|TC-DB|A1CWT6	1.A.77.1.15	Uncharacterized protein OS=Neosartorya fischeri (strain ATCC 1020 / DSM 3700 / CBS 544.65 / FGSC A1164 / JCM 1740 / NRRL 181 / WB 181) OX=331117 GN=NFIA_105760 PE=4 SV=1
A01185	96.1	2.8e-164	gnl|TC-DB|B7FZS1	3.A.25.1.1	Predicted protein OS=Phaeodactylum tricornutum (strain CCAP 1055/1) GN=hUbi PE=4 SV=1
A01187	44.5	1e-150	gnl|TC-DB|B5B9V9	3.A.3.9.5	Na+ or K+ P-type ATPase OS=Ustilago maydis GN=ena1 PE=3 SV=1
A01224	60.5	2.5e-57	gnl|TC-DB|P27824	8.A.165.1.1	Calnexin OS=Homo sapiens OX=9606 GN=CANX PE=1 SV=2
A01248	43.8	2.4e-79	gnl|TC-DB|B3ET62	3.A.23.6.1	Glyceraldehyde-3-phosphate dehydrogenase OS=Amoebophilus asiaticus (strain 5a2) GN=Aasi_1069 PE=3 SV=1
A01249	51.1	2e-43	gnl|TC-DB|P38264	9.A.64.1.1	SRP-independent targeting protein 3 OS=Saccharomyces cerevisiae (strain ATCC 204508 / S288c) GN=PHO88 PE=1 SV=1
A01346	42.2	1e-39	gnl|TC-DB|WP_106247303.1	1.A.115.1.3	SDR family NAD(P)-dependent oxidoreductase [Allonocardiopsis opalescens]
A01399	49.7	5.7e-90	gnl|TC-DB|P38702	2.A.29.12.4	Mitochondrial carrier protein LEU5 OS=Saccharomyces cerevisiae (strain ATCC 204508 / S288c) GN=LEU5 PE=2 SV=1
A01401	44	4.7e-117	gnl|TC-DB|Q8NKC4	2.A.3.10.18	Aromatic amino acid and leucine permease - Penicillium chrysogenum.
A01422	42.7	8.3e-92	gnl|TC-DB|OXN28687	2.A.57.3.3	hypothetical protein CDV57_01388 [Aspergillus fumigatus]
A01437	40.8	1.4e-21	gnl|TC-DB|Q06563	9.B.192.1.2	Protein SYM1 OS=Saccharomyces cerevisiae (strain ATCC 204508 / S288c) GN=SYM1 PE=1 SV=1
A01488	42.7	1e-105	gnl|TC-DB|Q7SD12	2.A.1.1.83	Putative uncharacterized protein OS=Neurospora crassa (strain ATCC 24698 / 74-OR23-1A / CBS 708.71 / DSM 1257 / FGSC 987) GN=NCU08114 PE=3 SV=1
A01497	48.3	5.1e-55	gnl|TC-DB|O15131	1.I.1.1.3	Importin subunit alpha-6 OS=Homo sapiens GN=KPNA5 PE=1 SV=2
A01512	58	1e-129	gnl|TC-DB|Q4WUA9	2.A.7.24.11	DUF914 domain membrane protein OS=Neosartorya fumigata (strain ATCC MYA-4609 / Af293 / CBS 101355 / FGSC A1100) GN=AFUA_5G07810 PE=4 SV=1
A01543	47.4	2.8e-109	gnl|TC-DB|B6HN82	2.A.1.2.86	Pc21g09220 protein OS=Penicillium chrysogenum (strain ATCC 28089 / DSM 1075 / Wisconsin 54-1255) GN=Pc21g09220 PE=4 SV=1
A01554	54.8	5.6e-167	gnl|TC-DB|Q9FJH6	3.A.1.121.10	ABC transporter F family member 1 OS=Arabidopsis thaliana OX=3702 GN=ABCF1 PE=2 SV=1
A01557	46.1	6e-48	gnl|TC-DB|E7Q288	3.A.16.1.2	Ubc1p OS=Saccharomyces cerevisiae (strain FostersB) GN=FOSTERSB_0886 PE=3 SV=1
A01626	74.3	6.4e-54	gnl|TC-DB|P23968	3.A.2.2.3	VACUOLAR ATP SYNTHASE 22 KDA PROTEOLIPID SUBUNIT (EC 3.6.1.34) - Saccharomyces cerevisiae (Baker's yeast).
A01641	58.8	0	gnl|TC-DB|E7LWL7	3.A.16.1.2	Uba1p OS=Saccharomyces cerevisiae (strain VIN 13) GN=VIN13_2757 PE=3 SV=1
A01643	46.6	4.2e-85	gnl|TC-DB|P48233	2.A.29.23.2	Calcium-binding mitochondrial carrier SAL1 - Saccharomyces cerevisiae (Baker's yeast).
A01660	40.4	1.5e-108	gnl|TC-DB|Q1MU37	2.A.17.2.4	Putative peptide transporter OS=Trichoderma harzianum OX=5544 GN=ptr2 PE=3 SV=1
A01662	54.4	1e-73	gnl|TC-DB|Q4WVR6	9.B.143.5.3	DUF1275 domain protein OS=Neosartorya fumigata (strain ATCC MYA-4609 / Af293 / CBS 101355 / FGSC A1100) GN=AFUA_5G13060 PE=4 SV=1
A01680	56.2	1.9e-115	gnl|TC-DB|e9cyw5	2.A.1.75.2	MFS monocarboxylic acid transporter OS=Coccidioides posadasii (strain RMSCC 757 / Silveira) GN=CPSG_02985 PE=4 SV=1
A01721	40.9	7.2e-69	gnl|TC-DB|Q8NKG7	2.A.1.2.77	Multidrug resistant protein OS=Acremonium chrysogenum GN=cefT PE=4 SV=1
A01764	84	4.3e-222	gnl|TC-DB|P22142	3.D.1.6.2	NADH-ubiquinone oxidoreductase 49 kDa subunit, mitochondrial - Neurospora crassa.
A01766	59	1.2e-265	gnl|TC-DB|P38360	3.A.3.5.14	Probable copper-transporting ATPase - Saccharomyces cerevisiae (Baker's yeast).
A01781	48.3	2.5e-118	gnl|TC-DB|A0ST42	2.A.1.2.79	MFS transporter OS=Cercospora nicotianae GN=CTB4 PE=4 SV=1
A01791	61.3	1.2e-96	gnl|TC-DB|P33303	2.A.29.13.1	REGULATOR OF ACETYL-COA SYNTHETASE ACTIVITY - Saccharomyces cerevisiae (Baker's yeast).
A01807	75.4	0	gnl|TC-DB|P25694	3.A.16.1.2	Cell division control protein 48 - Saccharomyces cerevisiae (Baker's yeast).
A01811	44.8	1.1e-165	gnl|TC-DB|Q9P937	2.A.36.4.4	Na+/H+ antiporter Cnh1 - Candida albicans (Yeast).
A01819	41.1	1.8e-55	gnl|TC-DB|KXN86439.1	9.B.311.1.29	Sphingosine N-acyltransferase lac1 [Leucoagaricus sp. SymC.cos]
A01820	43	1.5e-176	gnl|TC-DB|O74724	2.A.72.3.2	POTASSIUM TRANSPORTER - Neurospora crassa.
A01840	57.4	1.6e-36	gnl|TC-DB|P36108	3.A.31.1.1	DOA4-independent degradation protein 4 OS=Saccharomyces cerevisiae (strain ATCC 204508 / S288c) OX=559292 GN=DID4 PE=1 SV=2
A01848	47.9	4.6e-154	gnl|TC-DB|P53389	2.A.1.2.33	Protein HOL1 - Saccharomyces cerevisiae (Baker's yeast).
A01901	46.4	1.4e-108	gnl|TC-DB|Q59UP8	1.A.11.3.5	Putative uncharacterized protein MEP2 OS=Candida albicans GN=MEP2 PE=4 SV=1
A01918	41.1	3.7e-43	gnl|TC-DB|Q09752	2.A.1.48.3	Multidrug resistance protein fnx1 - Schizosaccharomyces pombe (Fission yeast).
A01976	48.4	1.4e-68	gnl|TC-DB|Q8IB73	2.A.29.2.10	Oxoglutarate/malate translocator protein, putative OS=Plasmodium falciparum (isolate 3D7) GN=PF08_0031 PE=3 SV=1
A02036	42.6	4.5e-173	gnl|TC-DB|O14031	2.A.67.1.5	Uncharacterized oligopeptide transporter C29B12.10c OS=Schizosaccharomyces pombe GN=SPAC29B12.10c PE=1 SV=1
A02038	40	7.5e-44	gnl|TC-DB|Q03730	2.A.7.24.5	Uncharacterized vacuolar membrane protein YML018C OS=Saccharomyces cerevisiae (strain ATCC 204508 / S288c) GN=YML018C PE=1 SV=1
A02039	69.2	1.7e-74	gnl|TC-DB|P51149	9.A.3.1.1	Ras-related protein Rab-7a OS=Homo sapiens OX=9606 GN=RAB7A PE=1 SV=1
A02058	61.6	9.2e-70	gnl|TC-DB|P32610	3.A.2.2.3	VACUOLAR ATP SYNTHASE SUBUNIT D (EC 3.6.1.34) (V-ATPASE D SUBUNIT) (VACUOLAR PROTON PUMP D SUBUNIT) - Saccharomyces cerevisiae (Baker's yeast).
A02079	47.9	0	gnl|TC-DB|P34036	1.I.1.1.5	Dynein heavy chain, cytoplasmic OS=Dictyostelium discoideum OX=44689 GN=dhcA PE=1 SV=2
A02086	45.9	6.3e-127	gnl|TC-DB|Q0CZ13	2.A.1.19.48	Putative uncharacterized protein OS=Aspergillus terreus (strain NIH 2624 / FGSC A1156) GN=ATEG_01071 PE=4 SV=1
A02132	46.1	2.7e-139	gnl|TC-DB|Q07307	2.A.40.4.1	URIC ACID-XANTHINE PERMEASE (UAPA TRANSPORTER) - Emericella nidulans (Aspergillus nidulans).
A02138	50.4	6.6e-31	gnl|TC-DB|A9SUG7	9.A.15.3.1	Lactoylglutathione lyase OS=Physcomitrella patens subsp. patens GN=PHYPADRAFT_107013 PE=3 SV=1
A02141	62.6	1.8e-51	gnl|TC-DB|XP_001825565	1.A.51.1.7	unnamed protein product [Aspergillus oryzae RIB40]
A02146	68.6	9.1e-248	gnl|TC-DB|P11021	1.A.33.1.5	78 kDa glucose-regulated protein OS=Homo sapiens GN=HSPA5 PE=1 SV=2
A02153	46.4	2.1e-66	gnl|TC-DB|P38152	2.A.29.7.3	Tricarboxylate transport protein - Saccharomyces cerevisiae (Baker's yeast).
A02168	49.9	4.7e-174	gnl|TC-DB|P38993	2.A.108.1.1	IRON TRANSPORT MULTICOPPER OXIDASE FET3 PRECURSOR (EC 1.-.-.-) - Saccharomyces cerevisiae (Baker's yeast).
A02169	54.7	3.2e-109	gnl|TC-DB|Q9P8U8	2.A.108.1.3	High-affinity iron permease CaFTR2 - Candida albicans (Yeast).
A02260	40.8	6.9e-128	gnl|TC-DB|P53154	2.A.50.1.1	HYPOTHETICAL 65.3 KDA PROTEIN IN MAD1-SCY1 INTERGENIC REGION - Saccharomyces cerevisiae (Baker's yeast).
A02269	68.6	3e-98	gnl|TC-DB|P40915	3.D.1.6.2	NADH-ubiquinone oxidoreductase 24 kDa subunit, mitochondrial - Neurospora crassa.
A02272	57.9	4.1e-70	gnl|TC-DB|Q84VJ0	8.A.21.2.3	Prohibitin protein Wph OS=Triticum aestivum PE=2 SV=1
A02276	52.2	4.3e-207	gnl|TC-DB|P47075	4.E.1.1.3	Vacuolar transporter chaperone 4 OS=Saccharomyces cerevisiae (strain ATCC 204508 / S288c) GN=VTC4 PE=1 SV=2
A02277	43.4	1.6e-135	gnl|TC-DB|E5CZT5	2.A.21.6.6	Urea active transporter OS=Emericella nidulans GN=ureA PE=2 SV=1
A02280	62.6	1.8e-111	gnl|TC-DB|A6N844	2.A.39.3.10	Uracil transporter FurD OS=Emericella nidulans GN=furD PE=4 SV=1
A02284	43.4	7.5e-107	gnl|TC-DB|P38776	2.A.1.2.63	Probable drug/proton antiporter YHK8 OS=Saccharomyces cerevisiae (strain ATCC 204508 / S288c) GN=YHK8 PE=1 SV=1
A02286	60.7	0	gnl|TC-DB|Q9UUX9	3.A.3.2.6	PUTATIVE CALCIUM P-TYPE ATPASE (FRAGMENT) - Neurospora crassa.
A02290	53.3	5e-139	gnl|TC-DB|H2E274	2.A.1.3.65	MFS multidrug transporter OS=Trichoderma harzianum GN=mfs1 PE=2 SV=1
A02295	51.7	1.5e-126	gnl|TC-DB|P40260	1.A.11.3.1	AMMONIUM TRANSPORTER MEP1 - Saccharomyces cerevisiae (Baker's yeast).
A02301	63	1.3e-96	gnl|TC-DB|Q5AW73	8.A.65.1.3	Uncharacterized protein OS=Emericella nidulans (strain FGSC A4 / ATCC 38163 / CBS 112.46 / NRRL 194 / M139) GN=AN7457.2 PE=4 SV=1
A02328	41.4	1.9e-144	gnl|TC-DB|O95352	9.A.15.2.1	Ubiquitin-like modifier-activating enzyme ATG7 OS=Homo sapiens GN=ATG7 PE=1 SV=1
A02330	48.3	1.3e-82	gnl|TC-DB|U4LWM1	1.A.76.1.14	Similar to Magnesium transporter protein 1 acc. no. Q7ZV50 OS=Pyronema omphalodes (strain CBS 100304) GN=PCON_02130 PE=4 SV=1
A02342	81.2	1.3e-94	gnl|TC-DB|O47950	3.D.1.6.2	NADH-ubiquinone oxidoreductase 19.3 kDa subunit, mitochondrial - Neurospora crassa.
A02360	46.2	4.1e-127	gnl|TC-DB|Q07824	2.A.1.2.16	CHROMOSOME XII READING FRAME ORF YLL028W - Saccharomyces cerevisiae (Baker's yeast).
A02364	43.7	1.3e-165	gnl|TC-DB|Q9NUQ8	3.A.1.121.9	ATP-binding cassette sub-family F member 3 OS=Homo sapiens OX=9606 GN=ABCF3 PE=1 SV=2
A02367	59.7	5.6e-96	gnl|TC-DB|G0SA60	1.I.1.1.2	Protein transport protein SEC13 OS=Chaetomium thermophilum (strain DSM 1495 / CBS 144.50 / IMI 039719) GN=SEC13 PE=3 SV=2
A02392	44.3	1.8e-46	gnl|TC-DB|P06493	1.I.1.1.3	Cyclin-dependent kinase 1 OS=Homo sapiens GN=CDK1 PE=1 SV=3
A02397	45.6	2.8e-101	gnl|TC-DB|P00505	9.A.70.1.1	Aspartate aminotransferase, mitochondrial OS=Homo sapiens GN=GOT2 PE=1 SV=3
A02406	44	6.8e-115	gnl|TC-DB|P15380	2.A.3.10.3	Proline-specific permease - Saccharomyces cerevisiae (Baker's yeast).
A02431	41.3	2.1e-105	gnl|TC-DB|H2E274	2.A.1.3.65	MFS multidrug transporter OS=Trichoderma harzianum GN=mfs1 PE=2 SV=1
A02460	58.9	3.1e-51	gnl|TC-DB|G3JCK4	1.A.8.9.8	Glycerol uptake facilitator, putative OS=Cordyceps militaris (strain CM01) GN=CCM_02085 PE=3 SV=1
A02464	70.1	0	gnl|TC-DB|B3LDT4	3.A.3.3.10	Plasma membrane ATPase OS=Leptosphaeria maculans GN=pma1 PE=3 SV=1
A02486	56.3	2e-78	gnl|TC-DB|XP_002384136.1	1.H.3.2.4	pH signal transduction protein PalI, putative [Aspergillus flavus NRRL3357]
A02497	40.4	1.7e-116	gnl|TC-DB|M9MY71	2.A.1.14.43	FACL203Cp OS=Ashbya gossypii (strain FDAG1) GN=FAGOS_FACL203C PE=4 SV=1
A02578	67.6	1.9e-99	gnl|TC-DB|P07143	3.D.3.3.1	Cytochrome C1, heme protein precursor - Saccharomyces cerevisiae (Baker's yeast).
A02594	46.1	6.4e-122	gnl|TC-DB|P49374	2.A.1.1.39	High-affinity glucose transporter - Kluyveromyces lactis (Yeast) (Candida sphaerica).
A02601	71.1	5.7e-101	gnl|TC-DB|P21912	3.D.10.1.7	Succinate dehydrogenase [ubiquinone] iron-sulfur subunit, mitochondrial OS=Homo sapiens OX=9606 GN=SDHB PE=1 SV=3
A02615	69.1	8.1e-145	gnl|TC-DB|B6HN82	2.A.1.2.86	Pc21g09220 protein OS=Penicillium chrysogenum (strain ATCC 28089 / DSM 1075 / Wisconsin 54-1255) GN=Pc21g09220 PE=4 SV=1
A02629	43.4	1.4e-56	gnl|TC-DB|CDO95046.1	4.C.3.2.3	unnamed protein product [Kluyveromyces dobzhanskii CBS 2104]
A02659	48	2.7e-199	gnl|TC-DB|P08004	4.D.1.1.17	Chitin synthase 1 OS=Saccharomyces cerevisiae (strain ATCC 204508 / S288c) OX=559292 GN=CHS1 PE=1 SV=2
A02697	56.1	2.5e-47	gnl|TC-DB|F4K2G0	3.D.1.8.1	Peptidyl-prolyl cis-trans isomerase OS=Arabidopsis thaliana GN=CYP20-2 PE=3 SV=1
A02699	43.4	2.2e-45	gnl|TC-DB|G9NVB0	1.A.8.9.18	Uncharacterized protein OS=Hypocrea atroviridis (strain ATCC 20476 / IMI 206040) OX=452589 GN=TRIATDRAFT_39327 PE=3 SV=1
A02710	40.8	2.8e-91	gnl|TC-DB|G4TIR7	2.A.1.1.127	Related to hexose transporter protein OS=Piriformospora indica (strain DSM 11827) GN=PIIN_05137 PE=4 SV=1
A02716	47	2.3e-127	gnl|TC-DB|G2R6Y3	9.B.57.1.3	Uncharacterized protein OS=Thielavia terrestris (strain ATCC 38088 / NRRL 8126) GN=THITE_2116636 PE=4 SV=1
A02732	72.9	9.4e-216	gnl|TC-DB|Q0CZ13	2.A.1.19.48	Putative uncharacterized protein OS=Aspergillus terreus (strain NIH 2624 / FGSC A1156) GN=ATEG_01071 PE=4 SV=1
A02766	41.7	7.9e-88	gnl|TC-DB|Q5A7S4	2.A.1.58.1	Putative uncharacterized protein - Candida albicans (Yeast).
A02774	63	3.8e-122	gnl|TC-DB|WP_052523837.1	4.C.3.1.4	alpha/beta hydrolase [Mycobacteroides abscessus]
A02807	42.3	7.5e-98	gnl|TC-DB|OXN28687	2.A.57.3.3	hypothetical protein CDV57_01388 [Aspergillus fumigatus]
A02851	43.9	2.2e-189	gnl|TC-DB|O14031	2.A.67.1.5	Uncharacterized oligopeptide transporter C29B12.10c OS=Schizosaccharomyces pombe GN=SPAC29B12.10c PE=1 SV=1
A02855	46.2	2.7e-123	gnl|TC-DB|C4YTQ0	2.A.79.1.10	Pheromone-regulated membrane protein 10 OS=Candida albicans (strain WO-1) GN=CAWG_05545 PE=3 SV=1
A02858	48.2	0	gnl|TC-DB|Q9UW03	3.A.1.205.26	ABC transporter OS=Botryotinia fuckeliana GN=atrB PE=3 SV=1
A02872	42.4	1.8e-238	gnl|TC-DB|Q12200	2.A.6.6.3	HYPOTHETICAL 132.6 kDa PROTEIN YPL006W - Saccharomyces cerevisiae (Baker's yeast).
A02934	70.9	3.7e-179	gnl|TC-DB|Q6IT47	2.A.18.4.2	Aromatic and neutral aliphatic amino acid permease - Penicillium chrysogenum (Penicillium notatum).
A02937	44.2	1.7e-91	gnl|TC-DB|Q5A7S4	2.A.1.58.1	Putative uncharacterized protein - Candida albicans (Yeast).
A02962	56.8	1.6e-140	gnl|TC-DB|Q9M6N7	1.A.11.2.2	Ammonium transporter - Arabidopsis thaliana (Mouse-ear cress).
A02971	52.8	0	gnl|TC-DB|F2SHL1	3.A.1.205.27	Uncharacterized protein OS=Trichophyton rubrum (strain ATCC MYA-4607 / CBS 118892) GN=TERG_02508 PE=3 SV=2
A03021	42.1	2.1e-86	gnl|TC-DB|Q8NKD5	1.A.11.3.3	Ammonium transporter - Hebeloma cylindrosporum.
A03061	57	2.7e-181	gnl|TC-DB|Q7SCU1	2.A.1.1.82	Putative uncharacterized protein OS=Neurospora crassa (strain ATCC 24698 / 74-OR23-1A / CBS 708.71 / DSM 1257 / FGSC 987) GN=NCU00801 PE=3 SV=1
A03099	45.4	1.7e-122	gnl|TC-DB|Q8J266	2.A.3.10.17	General amino acid permease 1 - Hebeloma cylindrosporum.
A03106	40.9	8.3e-41	gnl|TC-DB|P40100	9.A.26.1.3	Uncharacterized protein YER185W - Saccharomyces cerevisiae (Baker's yeast).
A03117	49.6	5e-132	gnl|TC-DB|P49374	2.A.1.1.39	High-affinity glucose transporter - Kluyveromyces lactis (Yeast) (Candida sphaerica).
A03132	72.6	0	gnl|TC-DB|P78577	3.A.1.205.7	AtrB - Aspergillus nidulans.
A03169	45.3	1.8e-28	gnl|TC-DB|Q8I607	3.A.16.1.3	Ubiquitin conjugating enzyme E2, putative OS=Plasmodium falciparum (isolate 3D7) GN=PFL0190w PE=3 SV=1
A03212	46.5	1.2e-128	gnl|TC-DB|A4ZGP3	2.A.1.3.73	Major facilitator superfamily transporter OS=Zymoseptoria tritici GN=Mfs1 PE=4 SV=1
A03242	76.1	1.3e-158	gnl|TC-DB|P25284	3.D.1.6.2	NADH-ubiquinone oxidoreductase 40 kDa subunit, mitochondrial - Neurospora crassa.
A03249	43.2	1.8e-122	gnl|TC-DB|G2R6Y3	9.B.57.1.3	Uncharacterized protein OS=Thielavia terrestris (strain ATCC 38088 / NRRL 8126) GN=THITE_2116636 PE=4 SV=1
A03272	53.2	2.1e-70	gnl|TC-DB|P10566	2.A.29.5.1	Mitochondrial RNA-splicing protein MRS3 OS=Saccharomyces cerevisiae GN=MRS3 PE=1 SV=4
A03322	40.7	3.7e-97	gnl|TC-DB|Q09852	2.A.1.9.8	Putative inorganic phosphate transporter C23D3.12 OS=Schizosaccharomyces pombe (strain 972 / ATCC 24843) GN=SPAC23D3.12 PE=1 SV=1
A03332	44.1	1.9e-47	gnl|TC-DB|Q9HC24	1.A.14.3.6	Protein lifeguard 4 OS=Homo sapiens GN=TMBIM4 PE=1 SV=3
A03343	47.4	2.5e-30	gnl|TC-DB|C8ZEM9	3.A.16.1.2	Ubc7p OS=Saccharomyces cerevisiae (strain Lalvin EC1118 / Prise de mousse) GN=EC1118_1M3_1838g PE=3 SV=1
A03345	43.4	0	gnl|TC-DB|P32386	3.A.1.208.12	ATP-dependent bile acid permease - Saccharomyces cerevisiae (Baker's yeast).
A03367	42.7	1.9e-107	gnl|TC-DB|P38090	2.A.3.10.19	General amino acid permease AGP2 - Saccharomyces cerevisiae (Baker's yeast).
A03381	63.9	3.5e-42	gnl|TC-DB|P32842	3.A.2.2.3	PROTEOLIPID PROTEIN VMA11 - Saccharomyces cerevisiae (Baker's yeast).
A03396	49	2.2e-33	gnl|TC-DB|S0E1C0	9.B.56.2.1	Related to integral membrane protein OS=Gibberella fujikuroi (strain CBS 195.34 / IMI 58289 / NRRL A-6831) GN=FFUJ_07453 PE=4 SV=1
A03405	60.2	4.1e-201	gnl|TC-DB|P40416	3.A.1.210.1	Mitochondrial transporter ATM1 precursor - Saccharomyces cerevisiae (Baker's yeast).
A03408	65.3	0	gnl|TC-DB|P38631	9.B.119.1.1	1,3-beta-glucan synthase component FKS1 OS=Saccharomyces cerevisiae (strain ATCC 204508 / S288c) GN=FKS1 PE=1 SV=2
A03411	40.2	2.1e-104	gnl|TC-DB|P38090	2.A.3.10.19	General amino acid permease AGP2 - Saccharomyces cerevisiae (Baker's yeast).
A03412	44.4	2.1e-130	gnl|TC-DB|Q12142	9.A.15.1.1	Autophagy-related protein 9 OS=Saccharomyces cerevisiae (strain ATCC 204508 / S288c) GN=ATG9 PE=1 SV=1
A03418	46.2	2e-46	gnl|TC-DB|P25710	3.D.1.6.2	NADH-ubiquinone oxidoreductase 21.3 kDa subunit - Neurospora crassa.
A03423	40.5	1.2e-98	gnl|TC-DB|Q7SD12	2.A.1.1.83	Putative uncharacterized protein OS=Neurospora crassa (strain ATCC 24698 / 74-OR23-1A / CBS 708.71 / DSM 1257 / FGSC 987) GN=NCU08114 PE=3 SV=1
A03441	72.8	1.1e-120	gnl|TC-DB|Q5AST3	1.A.16.2.2	Formate/nitrate family transporter (Eurofung) OS=Emericella nidulans (strain FGSC A4 / M139) GN=AN8647.2 PE=4 SV=1
A03469	42.3	3.5e-104	gnl|TC-DB|AKU75155.2	2.A.1.1.137	glycerol symporter [Wickerhamomyces anomalus]
A03471	40.2	4.3e-94	gnl|TC-DB|Q6UEH3	2.A.1.3.83	Efflux pump aflT OS=Aspergillus parasiticus (strain ATCC 56775 / NRRL 5862 / SRRC 143 / SU-1) OX=1403190 GN=aflT PE=2 SV=1
A03481	45.3	6.1e-78	gnl|TC-DB|P63144	8.A.5.1.3	Voltage-gated potassium channel subunit beta-1 - Rattus norvegicus (Rat).
A03483	51.2	4.6e-149	gnl|TC-DB|Q9UT18	2.A.3.4.6	Uncharacterized amino-acid permease C9.10 - Schizosaccharomyces pombe (Fission yeast).
A03488	52	9.5e-270	gnl|TC-DB|P11024	3.D.2.3.1	NAD(P) TRANSHYDROGENASE, MITOCHONDRIAL PRECURSOR (EC 1.6.1.2) (PYRIDINE NUCLEOTIDE TRANSHYDROGENASE) (NICOTINAMIDE NUCLEOTIDE TRANSHYDROGENASE) - Bos taurus (Bovine).
A03491	62.1	2.9e-35	gnl|TC-DB|P00427	3.D.4.8.1	Cytochrome c oxidase subunit 6, mitochondrial OS=Saccharomyces cerevisiae (strain ATCC 204508 / S288c) GN=COX6 PE=1 SV=1
A03495	70.5	2.7e-187	gnl|TC-DB|B6HIC2	2.A.1.2.78	Pc21g01300 protein OS=Penicillium chrysogenum (strain ATCC 28089 / DSM 1075 / Wisconsin 54-1255) GN=Pc21g01300 PE=4 SV=1
A03499	54	1.7e-196	gnl|TC-DB|P18759	1.F.1.1.2	Vesicular-fusion protein SEC18 OS=Saccharomyces cerevisiae (strain ATCC 204508 / S288c) GN=SEC18 PE=1 SV=2
A03509	49.2	2.5e-139	gnl|TC-DB|Q32SL4	2.A.1.1.138	Maltose permease OS=Pichia angusta OX=870730 GN=MAL2 PE=3 SV=1
A03511	42.7	1.4e-121	gnl|TC-DB|B6Q577	2.A.1.3.68	Putative uncharacterized protein OS=Penicillium marneffei (strain ATCC 18224 / CBS 334.59 / QM 7333) GN=PMAA_032090 PE=4 SV=1
A03524	81.9	6.3e-188	gnl|TC-DB|P38919	3.A.18.1.1	Eukaryotic initiation factor 4A-III - Homo sapiens (Human).
A03528	46.5	2.8e-174	gnl|TC-DB|O74723	2.A.38.2.2	TRK-1 PROTEIN - Neurospora crassa.
A03535	60.1	3.9e-233	gnl|TC-DB|P21576	9.A.63.1.1	Vacuolar protein sorting-associated protein 1 OS=Saccharomyces cerevisiae (strain ATCC 204508 / S288c) GN=VPS1 PE=1 SV=2
A03536	64.3	1.9e-222	gnl|TC-DB|P38606	3.A.2.2.4	Vacuolar ATP synthase catalytic subunit A - Homo sapiens (Human).
A03544	40.9	3.3e-181	gnl|TC-DB|Q06593	2.A.67.1.4	SIMILAR TO S. CEREVISIAE HYPOTHETICAL PROTEIN HRD799 - Saccharomyces cerevisiae (Baker's yeast).
A03545	50.6	5.4e-35	gnl|TC-DB|Q12328	3.A.8.1.1	Mitochondrial import inner membrane translocase subunit TIM22 - Saccharomyces cerevisiae (Baker's yeast).
A03552	74.3	2e-47	gnl|TC-DB|Q7RWU3	3.D.1.6.2	NADH:ubiquinone oxidoreductase 18.4kD subunit - Neurospora crassa.
A03557	64.3	3.6e-109	gnl|TC-DB|XP_018126179.1	1.W.6.4.1	hypothetical protein VE01_09594 [Pseudogymnoascus verrucosus]
A03591	72.4	1.5e-115	gnl|TC-DB|P63244	8.A.92.1.4	Receptor of activated protein C kinase 1 OS=Homo sapiens OX=9606 GN=RACK1 PE=1 SV=3
A03602	40.5	6.1e-109	gnl|TC-DB|Q09920	2.A.108.1.5	Iron transport multicopper oxidase fio1 precursor (EC 1.-.-.-) - Schizosaccharomyces pombe (Fission yeast).
A03625	42	8.1e-52	gnl|TC-DB|P06493	1.I.1.1.3	Cyclin-dependent kinase 1 OS=Homo sapiens GN=CDK1 PE=1 SV=3
A03636	42	2.8e-08	gnl|TC-DB|Q07549	9.B.12.3.2	Protein SNA4 OS=Saccharomyces cerevisiae (strain ATCC 204508 / S288c) GN=SNA4 PE=1 SV=1
A03647	47.3	6.8e-211	gnl|TC-DB|B3LDT4	3.A.3.3.10	Plasma membrane ATPase OS=Leptosphaeria maculans GN=pma1 PE=3 SV=1
A03675	52	1.1e-131	gnl|TC-DB|P61011	3.A.5.9.1	Signal recognition particle 54 kDa protein (SRP54) - Homo sapiens (Human).
A03681	50.3	2.6e-77	gnl|TC-DB|P31040	3.D.10.1.7	Succinate dehydrogenase [ubiquinone] flavoprotein subunit, mitochondrial OS=Homo sapiens OX=9606 GN=SDHA PE=1 SV=2
A03697	69	4.4e-174	gnl|TC-DB|Q9BXS5	9.B.278.1.1	AP-1 complex subunit mu-1 OS=Homo sapiens OX=9606 GN=AP1M1 PE=1 SV=3
A03704	45.3	4.9e-80	gnl|TC-DB|P77735	8.A.5.1.6	Uncharacterized oxidoreductase YajO OS=Escherichia coli (strain K12) GN=yajO PE=3 SV=2
A03707	41.9	8.8e-52	gnl|TC-DB|Q12010	2.A.43.2.3	Uncharacterized membrane protein YOL092W OS=Saccharomyces cerevisiae (strain ATCC 204508 / S288c) GN=YOL092W PE=1 SV=1
A03720	50.4	0	gnl|TC-DB|Q8X0Z3	3.A.1.205.6	ABC transporter - Cryptococcus neoformans (Filobasidiella neoformans).
A03746	96	4.1e-258	gnl|TC-DB|G9M9M7	3.A.5.9.2	Sec61 alpha subunit OS=Penicillium ochrochloron GN=PoSec61 PE=2 SV=1
A03759	51.2	0	gnl|TC-DB|P39109	3.A.1.208.11	Metal resistance protein YCF1 (Yeast cadmium factor 1) - Saccharomyces cerevisiae (Baker's yeast).
A03765	48.8	2.7e-114	gnl|TC-DB|Q96CW1	9.B.278.1.4	AP-2 complex subunit mu OS=Homo sapiens OX=9606 GN=AP2M1 PE=1 SV=2
A03766	43.7	4.8e-114	gnl|TC-DB|ACV04919	2.A.1.1.141	lactose permease [Aspergillus nidulans]
A03801	58	2e-32	gnl|TC-DB|Q8X0V6	3.D.1.6.2	Related to nadh-ubiquinone oxidoreductase subunit b17.2 - Neurospora crassa.
A03812	84.1	5.6e-239	gnl|TC-DB|CRG88657	9.B.313.1.2	4-aminobutyrate aminotransferase / (S)-3-amino-2-methylpropionate transaminase [Talaromyces islandicus]
A03814	67	7.3e-115	gnl|TC-DB|Q5BB29	1.A.46.2.1	Putative uncharacterized protein OS=Emericella nidulans GN=AN2251.2 PE=4 SV=1
A03832	63.5	1.2e-135	gnl|TC-DB|Q04121	2.A.36.1.12	Endosomal/prevacuolar sodium/hydrogen exchanger OS=Saccharomyces cerevisiae GN=NHX1 PE=1 SV=1
A03846	56.5	1.2e-153	gnl|TC-DB|G4MKH1	9.B.57.1.1	Uncharacterized protein OS=Magnaporthe oryzae (strain 70-15 / ATCC MYA-4617 / FGSC 8958) GN=MGG_05336 PE=4 SV=1
A03847	73	0	gnl|TC-DB|B0Y3B6	3.A.1.201.10	ABC multidrug transporter Mdr1 OS=Aspergillus fumigatus (strain CEA10 / CBS 144.89 / FGSC A1163) GN=AFUB_053630 PE=4 SV=1
A03849	63.8	1.2e-95	gnl|TC-DB|S3DAG4	8.A.52.1.6	Ubiquitin-like protein OS=Glarea lozoyensis (strain ATCC 20868 / MF5171) GN=GLAREA_11146 PE=4 SV=1
A03859	55.2	4.7e-75	gnl|TC-DB|P25343	8.A.34.2.1	Reduced viability upon starvation protein 161 - Saccharomyces cerevisiae (Baker's yeast).
A03868	43.5	2.9e-19	gnl|TC-DB|P62942	8.A.11.1.2	Peptidyl-prolyl cis-trans isomerase FKBP1A OS=Homo sapiens GN=FKBP1A PE=1 SV=2
A03869	49.3	3.9e-71	gnl|TC-DB|NP_001308896.1	1.R.1.1.2	ATPase family AAA domain-containing protein 1 isoform 1 [Homo sapiens]
A03887	52.5	1.8e-206	gnl|TC-DB|P14180	4.D.1.1.16	Chitin synthase 2 OS=Saccharomyces cerevisiae (strain ATCC 204508 / S288c) OX=559292 GN=CHS2 PE=1 SV=1
A03895	41.7	1.2e-197	gnl|TC-DB|O94973	9.B.278.1.4	AP-2 complex subunit alpha-2 OS=Homo sapiens OX=9606 GN=AP2A2 PE=1 SV=2
A03924	46.4	4e-48	gnl|TC-DB|E7NGV2	3.A.16.1.2	Ubc6p OS=Saccharomyces cerevisiae (strain FostersO) GN=FOSTERSO_1338 PE=4 SV=1
A03925	68.5	9.5e-197	gnl|TC-DB|XP_001537376.1	1.B.33.3.11	hypothetical protein HCAG_07685 [Histoplasma capsulatum NAm1]
A03926	53.9	2.2e-23	gnl|TC-DB|P53039	9.B.135.1.1	Protein transport protein YIP1 OS=Saccharomyces cerevisiae (strain ATCC 204508 / S288c) GN=YIP1 PE=1 SV=1
A03930	40.1	3.5e-164	gnl|TC-DB|P42839	2.A.19.7.1	Putative cation exchanger YNL321W - Saccharomyces cerevisiae (Baker's yeast).
A03931	45.2	5.5e-224	gnl|TC-DB|G0S024	1.I.1.1.2	Nucleoporin NIC96 OS=Chaetomium thermophilum (strain DSM 1495 / CBS 144.50 / IMI 039719) GN=NIC96 PE=1 SV=1
A03937	66.5	8e-61	gnl|TC-DB|Q02854	3.D.1.6.2	NADH-ubiquinone oxidoreductase 21 kDa subunit - Neurospora crassa.
A03940	43.3	3.4e-51	gnl|TC-DB|Q9ZPR1	3.A.16.1.5	Cell division control protein 48 homolog B OS=Arabidopsis thaliana OX=3702 GN=CDC48B PE=2 SV=1
A03941	40.9	1.6e-33	gnl|TC-DB|P32939	9.A.63.1.1	GTP-binding protein YPT7 OS=Saccharomyces cerevisiae (strain ATCC 204508 / S288c) GN=YPT7 PE=1 SV=1
A03952	51.8	7.1e-260	gnl|TC-DB|Q12697	3.A.3.10.8	Probable cation-transporting ATPase 2 - Saccharomyces cerevisiae (Baker's yeast).
A03974	62.3	5.9e-104	gnl|TC-DB|Q5A477	2.A.7.13.2	2.A.7.13.2 GDP-mannose transporter
A03993	51	3.3e-133	gnl|TC-DB|Q5A7S4	2.A.1.58.1	Putative uncharacterized protein - Candida albicans (Yeast).
A04008	63.5	1.1e-200	gnl|TC-DB|P0A6Y8	1.A.33.1.2	Chaperone protein dnaK - Escherichia coli.
A04016	66.7	6.8e-195	gnl|TC-DB|B1PXD0	2.A.39.2.4	Cytosine-purine permease OS=Emericella nidulans GN=fcyB PE=2 SV=1
A04022	44.7	4.6e-84	gnl|TC-DB|P40445	2.A.1.14.38	Uncharacterized transporter YIL166C OS=Saccharomyces cerevisiae (strain ATCC 204508 / S288c) GN=YIL166C PE=1 SV=1
A04049	58	1.3e-188	gnl|TC-DB|Q5AZI1	2.A.7.25.7	Putative uncharacterized protein OS=Emericella nidulans GN=AN6299.2 PE=4 SV=1
A04061	46.8	1.9e-89	gnl|TC-DB|Q08269	1.A.35.2.1	Aluminum resistance protein 1 - Saccharomyces cerevisiae (Baker's yeast).
A04085	64.5	4.2e-70	gnl|TC-DB|P08067	3.D.3.3.1	Cytochrome b-c1 complex subunit Rieske, mitochondrial OS=Saccharomyces cerevisiae (strain ATCC 204508 / S288c) GN=RIP1 PE=1 SV=1
A04087	62.4	3e-291	gnl|TC-DB|A7LKG1	2.A.49.1.2	CLC voltage-gated chloride channel - Fusarium oxysporum f. sp. lycopersici.
A04105	47	5.2e-87	gnl|TC-DB|Q99385	2.A.19.2.2	CHROMOSOME IV READING FRAME ORF YDL128W - Saccharomyces cerevisiae (Baker's yeast).
A04108	56	1.4e-104	gnl|TC-DB|P32804	2.A.5.1.1	ZRT1 PROTEIN - Saccharomyces cerevisiae (Baker's yeast).
A04139	43.6	2.5e-99	gnl|TC-DB|KAF4923135.1	9.A.78.1.5	putative phospholipase [Colletotrichum viniferum]
A04142	51	3.1e-74	gnl|TC-DB|Q12251	2.A.29.23.9	Uncharacterized mitochondrial carrier YPR011C OS=Saccharomyces cerevisiae (strain ATCC 204508 / S288c) GN=YPR011C PE=1 SV=1
A04149	51.6	5.2e-153	gnl|TC-DB|AKU75155.2	2.A.1.1.137	glycerol symporter [Wickerhamomyces anomalus]
A04161	45.4	5.2e-68	gnl|TC-DB|F9FER0	9.B.1.2.2	Uncharacterized protein OS=Fusarium oxysporum (strain Fo5176) GN=FOXB_04888 PE=4 SV=1
A04171	72.9	0	gnl|TC-DB|Q4WDD4	3.A.1.205.30	ABC multidrug transporter atrF OS=Neosartorya fumigata (strain ATCC MYA-4609 / Af293 / CBS 101355 / FGSC A1100) OX=330879 GN=atrF PE=2 SV=1
A04193	60.2	3.4e-24	gnl|TC-DB|P42114	3.D.1.6.2	NADH-ubiquinone oxidoreductase 14.8 kDa subunit - Neurospora crassa.
A04209	87.1	7.6e-82	gnl|TC-DB|A1CM58	9.B.199.1.4	UPF0220 domain protein OS=Aspergillus clavatus (strain ATCC 1007 / CBS 513.65 / DSM 816 / NCTC 3887 / NRRL 1) GN=ACLA_095780 PE=4 SV=1
A04221	61.3	9.1e-78	gnl|TC-DB|I3VPY1	1.A.81.3.1	Factor-induced protein 1 OS=Gibberella zeae GN=FIG1 PE=4 SV=1
A04229	49.8	8e-260	gnl|TC-DB|P53622	3.A.31.1.1	Coatomer subunit alpha OS=Saccharomyces cerevisiae (strain ATCC 204508 / S288c) OX=559292 GN=COP1 PE=1 SV=2
A04231	54.5	1.2e-197	gnl|TC-DB|Q10567	9.B.278.1.1	AP-1 complex subunit beta-1 OS=Homo sapiens OX=9606 GN=AP1B1 PE=1 SV=2
A04233	48.4	1.5e-190	gnl|TC-DB|A7EIH8	4.D.3.2.1	Putative uncharacterized protein OS=Sclerotinia sclerotiorum (strain ATCC 18683 / 1980 / Ss-1) GN=SS1G_05121 PE=4 SV=1
A04241	65	6.7e-37	gnl|TC-DB|Q7S1I2	3.D.1.6.2	NADH:ubiquinone oxidoreductase 14kD subunit - Neurospora crassa.
A04266	52	1.2e-152	gnl|TC-DB|Q32SL4	2.A.1.1.138	Maltose permease OS=Pichia angusta OX=870730 GN=MAL2 PE=3 SV=1
A04293	62.5	3.2e-103	gnl|TC-DB|Q9FMU6	2.A.29.4.6	AT5g14040/MUA22_4 OS=Arabidopsis thaliana GN=PHT3;1 PE=2 SV=1
A04308	66.2	2.9e-251	gnl|TC-DB|P31040	3.D.10.1.7	Succinate dehydrogenase [ubiquinone] flavoprotein subunit, mitochondrial OS=Homo sapiens OX=9606 GN=SDHA PE=1 SV=2
A04309	42.7	1.4e-55	gnl|TC-DB|P0AAI3	3.A.29.1.5	ATP-dependent zinc metalloprotease FtsH OS=Escherichia coli (strain K12) OX=83333 GN=ftsH PE=1 SV=1
A04315	43.1	4.7e-125	gnl|TC-DB|P40445	2.A.1.14.38	Uncharacterized transporter YIL166C OS=Saccharomyces cerevisiae (strain ATCC 204508 / S288c) GN=YIL166C PE=1 SV=1
A04323	70.4	8.8e-206	gnl|TC-DB|Q9Y860	2.A.3.4.2	GABA PERMEASE - Emericella nidulans (Aspergillus nidulans).
A04362	41.6	1.6e-101	gnl|TC-DB|P38090	2.A.3.10.19	General amino acid permease AGP2 - Saccharomyces cerevisiae (Baker's yeast).
A04376	47.1	8.6e-93	gnl|TC-DB|Q12834	9.A.61.2.2	Cell division cycle protein 20 homolog OS=Homo sapiens OX=9606 GN=CDC20 PE=1 SV=2
A04384	47	3.1e-81	gnl|TC-DB|Q06493	2.A.97.1.4	LETM1 domain-containing protein YLH47, mitochondrial OS=Saccharomyces cerevisiae GN=YLH47 PE=1 SV=1
A04398	41.6	3.3e-15	gnl|TC-DB|A9XIK8	1.A.56.1.10	CTR2 long splice variant OS=Colletotrichum gloeosporioides f. sp. aeschynomenes GN=CTR2 PE=2 SV=1
A04401	71.9	5.2e-158	gnl|TC-DB|P38919	3.A.18.1.1	Eukaryotic initiation factor 4A-III - Homo sapiens (Human).
A04420	42.2	6.8e-34	gnl|TC-DB|O97252	3.A.26.1.1	ATP-dependent Clp protease proteolytic subunit OS=Plasmodium falciparum (isolate 3D7) GN=PF3D7_0307400 PE=1 SV=1
A04434	45.5	2.1e-103	gnl|TC-DB|A0ST42	2.A.1.2.79	MFS transporter OS=Cercospora nicotianae GN=CTB4 PE=4 SV=1
A04436	47.4	9.7e-217	gnl|TC-DB|P40900	2.A.67.1.2	Sexual differentiation process protein isp4 - Schizosaccharomyces pombe (Fission yeast).
A04445	58	0	gnl|TC-DB|B0Y3B6	3.A.1.201.10	ABC multidrug transporter Mdr1 OS=Aspergillus fumigatus (strain CEA10 / CBS 144.89 / FGSC A1163) GN=AFUB_053630 PE=4 SV=1
A04512	48.1	2.1e-127	gnl|TC-DB|B6HN82	2.A.1.2.86	Pc21g09220 protein OS=Penicillium chrysogenum (strain ATCC 28089 / DSM 1075 / Wisconsin 54-1255) GN=Pc21g09220 PE=4 SV=1
A04534	40.8	6.1e-88	gnl|TC-DB|O00571	1.I.1.1.3	ATP-dependent RNA helicase DDX3X OS=Homo sapiens GN=DDX3X PE=1 SV=3
A04551	55.8	1.7e-121	gnl|TC-DB|B2WDS4	2.A.106.2.5	Transmembrane protein PFT27 OS=Pyrenophora tritici-repentis (strain Pt-1C-BFP) GN=PTRG_08297 PE=4 SV=1
A04565	46.5	5.2e-91	gnl|TC-DB|Q7SE37	1.Q.1.1.1	Annexin ANXC4 OS=Neurospora crassa (strain ATCC 24698 / 74-OR23-1A / CBS 708.71 / DSM 1257 / FGSC 987) GN=NCU02139 PE=4 SV=1
A04580	51.9	7.7e-89	gnl|TC-DB|P38127	2.A.29.10.4	2.A.29.10.4 Mitochondrial carrier protein RIM2
A04581	48.5	3.2e-142	gnl|TC-DB|P53389	2.A.1.2.33	Protein HOL1 - Saccharomyces cerevisiae (Baker's yeast).
A04594	41.2	3.7e-95	gnl|TC-DB|OXN28687	2.A.57.3.3	hypothetical protein CDV57_01388 [Aspergillus fumigatus]
A04596	50	7.7e-14	gnl|TC-DB|P60059	3.A.5.9.1	Protein transport protein SEC61 gamma subunit - Homo sapiens (Human).
A04600	59.8	8.2e-192	gnl|TC-DB|Q3ZZY5	2.A.1.16.8	Putative MFS transporter OS=Gibberella moniliformis GN=mfs PE=4 SV=1
A04603	51.6	0	gnl|TC-DB|RZR67818	3.A.1.201.38	hypothetical protein I1G_00004942 [Pochonia chlamydosporia 123]
A04610	46.4	1.6e-133	gnl|TC-DB|Q32SL4	2.A.1.1.138	Maltose permease OS=Pichia angusta OX=870730 GN=MAL2 PE=3 SV=1
A04613	50	6.3e-23	gnl|TC-DB|O60493	9.A.3.1.1	Sorting nexin-3 OS=Homo sapiens OX=9606 GN=SNX3 PE=1 SV=3
A04629	59.7	1.3e-173	gnl|TC-DB|Q64L87	2.A.1.1.40	Xylhp (Fragment) - Debaryomyces hansenii (Yeast) (Torulaspora hansenii).
A04664	57.7	4.5e-179	gnl|TC-DB|Q8J0U9	2.A.1.1.58	Monosaccharide transporter - Aspergillus niger.
A04670	57.5	3.1e-73	gnl|TC-DB|Q7RWT8	2.A.7.25.6	Putative uncharacterized protein - Neurospora crassa.
A04676	43.1	3e-172	gnl|TC-DB|P33775	9.B.142.5.6	Dolichyl-phosphate-mannose--protein mannosyltransferase 1 OS=Saccharomyces cerevisiae (strain ATCC 204508 / S288c) OX=559292 GN=PMT1 PE=1 SV=1
A04720	40.2	1.3e-93	gnl|TC-DB|CCA70369	5.B.1.1.10	probable NADPH oxidase heavy chain subunit [Serendipita indica DSM 11827]
A04722	83.7	6.5e-74	gnl|TC-DB|P62837	3.A.20.1.1	Ubiquitin-conjugating enzyme E2 D2 OS=Homo sapiens GN=UBE2D2 PE=1 SV=1
A04736	47.6	1.8e-228	gnl|TC-DB|N4TIW3	2.D.1.1.6	Oxysterol-binding protein like protein 3 OS=Fusarium oxysporum f. sp. cubense (strain race 1) GN=FOC1_g10012768 PE=4 SV=1
A04740	42.8	1.3e-53	gnl|TC-DB|O59940	2.A.19.2.8	Calcium/proton exchanger OS=Neurospora crassa GN=cax PE=2 SV=1
A04745	40.2	6e-28	gnl|TC-DB|A4ZUV2	2.A.4.5.1	Mn-specific cation diffusion facilitator transporter - Populus trichocarpa (Western balsam poplar) (Populus balsamifera subsp. trichocarpa).
A04761	44.5	7.6e-118	gnl|TC-DB|Q64L87	2.A.1.1.40	Xylhp (Fragment) - Debaryomyces hansenii (Yeast) (Torulaspora hansenii).
A04801	46.8	1.1e-61	gnl|TC-DB|P38152	2.A.29.7.3	Tricarboxylate transport protein - Saccharomyces cerevisiae (Baker's yeast).
A04808	42.7	1.7e-270	gnl|TC-DB|G0SB44	1.I.1.1.2	Nucleoporin POM152 OS=Chaetomium thermophilum (strain DSM 1495 / CBS 144.50 / IMI 039719) GN=POM152 PE=3 SV=1
A04811	78.2	7.1e-32	gnl|TC-DB|Q875B9	3.D.1.6.2	Part of an hypothetical protein Pa5D0005 (Fragment) - Podospora anserina.
A04829	48.5	1.8e-196	gnl|TC-DB|A1CC48	9.B.178.1.2	N2,N2-dimethylguanosine tRNA methyltransferase, putative OS=Aspergillus clavatus (strain ATCC 1007 / CBS 513.65 / DSM 816 / NCTC 3887 / NRRL 1) GN=ACLA_060600 PE=4 SV=1
A04870	56.7	2.1e-128	gnl|TC-DB|XP_003843094.1	2.A.1.44.4	similar to MFS transporter Fmp42 [Leptosphaeria maculans JN3]
A04873	73.5	1.4e-216	gnl|TC-DB|A2R0P0	2.A.1.1.140	Aspergillus niger contig An12c0330, genomic contig OS=Aspergillus niger (strain CBS 513.88 / FGSC A1513) OX=425011 GN=An12g09270 PE=3 SV=1
A04880	69.7	2.1e-223	gnl|TC-DB|ACV04919	2.A.1.1.141	lactose permease [Aspergillus nidulans]
A04881	49.1	1.2e-132	gnl|TC-DB|C4YTQ0	2.A.79.1.10	Pheromone-regulated membrane protein 10 OS=Candida albicans (strain WO-1) GN=CAWG_05545 PE=3 SV=1
A04895	74.8	0	gnl|TC-DB|Q2U3D2	3.A.3.1.7	Na+/K+ ATPase OS=Aspergillus oryzae GN=AO090038000088 PE=3 SV=1
A04912	56.3	3.9e-236	gnl|TC-DB|B0YES0	1.A.17.1.17	Plasma membrane channel protein Ist2, putative OS=Neosartorya fumigata (strain CEA10 / CBS 144.89 / FGSC A1163) GN=AFUB_100160 PE=4 SV=1
A04921	49.4	2.9e-48	gnl|TC-DB|XP_024674408.1	8.A.109.1.3	hypothetical protein BDW47DRAFT_101037 [Aspergillus candidus]
A04926	42.2	5.4e-102	gnl|TC-DB|P43548	2.A.3.10.14	General amino acid permease AGP3 - Saccharomyces cerevisiae (Baker's yeast).
A04952	41.2	6.1e-112	gnl|TC-DB|Q64L87	2.A.1.1.40	Xylhp (Fragment) - Debaryomyces hansenii (Yeast) (Torulaspora hansenii).
A04954	55.2	1.1e-72	gnl|TC-DB|H6B4G1	1.A.8.6.4	Aquaporin 1 OS=Terfezia claveryi GN=AQP1 PE=2 SV=1
A04960	47.7	2.1e-141	gnl|TC-DB|Q32SL4	2.A.1.1.138	Maltose permease OS=Pichia angusta OX=870730 GN=MAL2 PE=3 SV=1
A04964	49	9.1e-118	gnl|TC-DB|B6HN82	2.A.1.2.86	Pc21g09220 protein OS=Penicillium chrysogenum (strain ATCC 28089 / DSM 1075 / Wisconsin 54-1255) GN=Pc21g09220 PE=4 SV=1
A04966	42.5	1.5e-76	gnl|TC-DB|P29992	8.A.92.1.5	Guanine nucleotide-binding protein subunit alpha-11 OS=Homo sapiens OX=9606 GN=GNA11 PE=1 SV=2
A04968	65.5	8.3e-55	gnl|TC-DB|P25515	3.A.2.2.3	VACUOLAR ATP SYNTHASE 16 KDA PROTEOLIPID SUBUNIT (EC 3.6.1.34) - Saccharomyces cerevisiae (Baker's yeast).
A04990	84.8	6.1e-102	gnl|TC-DB|P32835	9.A.50.1.1	GTP-binding nuclear protein GSP1/CNR1 OS=Saccharomyces cerevisiae GN=GSP1 PE=1 SV=1
A04998	50	3.2e-101	gnl|TC-DB|CCA70369	5.B.1.1.10	probable NADPH oxidase heavy chain subunit [Serendipita indica DSM 11827]
A05012	40.5	1.1e-70	gnl|TC-DB|Q7SGY8	8.A.52.1.5	Deubiquitination-protection protein dph1 OS=Neurospora crassa (strain ATCC 24698 / 74-OR23-1A / CBS 708.71 / DSM 1257 / FGSC 987) GN=NCU03028 PE=4 SV=2
A05021	43.8	9.9e-134	gnl|TC-DB|M9MY71	2.A.1.14.43	FACL203Cp OS=Ashbya gossypii (strain FDAG1) GN=FAGOS_FACL203C PE=4 SV=1
A05023	70	1.6e-227	gnl|TC-DB|Q07307	2.A.40.4.1	URIC ACID-XANTHINE PERMEASE (UAPA TRANSPORTER) - Emericella nidulans (Aspergillus nidulans).
A05060	41.2	1.9e-99	gnl|TC-DB|P11636	2.A.1.1.7	Quinate permease (Quinate transporter) - Neurospora crassa.
A05092	80.4	4.7e-114	gnl|TC-DB|P23710	3.D.1.6.2	NADH-ubiquinone oxidoreductase 30.4 kDa subunit, mitochondrial - Neurospora crassa.
A05093	48	7.7e-95	gnl|TC-DB|B6HN82	2.A.1.2.86	Pc21g09220 protein OS=Penicillium chrysogenum (strain ATCC 28089 / DSM 1075 / Wisconsin 54-1255) GN=Pc21g09220 PE=4 SV=1
A05177	52.1	2.5e-53	gnl|TC-DB|Q12230	8.A.148.1.1	Sphingolipid long chain base-responsive protein LSP1 OS=Saccharomyces cerevisiae (strain ATCC 204508 / S288c) OX=559292 GN=LSP1 PE=1 SV=1
A05209	53.6	8.5e-173	gnl|TC-DB|Q9C1B3	2.A.1.3.47	Trichothecene efflux pump OS=Fusarium sporotrichioides GN=TRI12 PE=4 SV=1
A05221	44.7	1.1e-230	gnl|TC-DB|Q4WDD4	3.A.1.205.30	ABC multidrug transporter atrF OS=Neosartorya fumigata (strain ATCC MYA-4609 / Af293 / CBS 101355 / FGSC A1100) OX=330879 GN=atrF PE=2 SV=1
A05222	68.3	5.4e-152	gnl|TC-DB|XP_018126179.1	1.W.6.4.1	hypothetical protein VE01_09594 [Pseudogymnoascus verrucosus]
A05225	58.8	6.5e-103	gnl|TC-DB|P06493	1.I.1.1.3	Cyclin-dependent kinase 1 OS=Homo sapiens GN=CDK1 PE=1 SV=3
A05234	64.4	2.7e-110	gnl|TC-DB|P62873	8.A.92.1.1	Guanine nucleotide-binding protein G(I)/G(S)/G(T) subunit beta-1 OS=Homo sapiens GN=GNB1 PE=1 SV=3
A05269	55.7	1.2e-88	gnl|TC-DB|P32332	2.A.29.15.1	MITOCHONDRIAL CARRIER PROTEIN PMT - Saccharomyces cerevisiae (Baker's yeast).
A05308	67.8	1.4e-46	gnl|TC-DB|P52298	9.A.60.1.1	Nuclear cap-binding protein subunit 2 OS=Homo sapiens GN=NCBP2 PE=1 SV=1
A05318	49.2	0	gnl|TC-DB|RJE25163.1	8.A.159.1.4	RING finger membrane protein [Aspergillus sclerotialis]
A05351	73.8	1.5e-229	gnl|TC-DB|Q8NKC4	2.A.3.10.18	Aromatic amino acid and leucine permease - Penicillium chrysogenum.
A05355	60.2	0	gnl|TC-DB|P39524	3.A.3.8.2	POTENTIAL PHOSPHOLIPID-TRANSPORTING ATPASE 1 (EC 3.6.3.13) - Saccharomyces cerevisiae (Baker's yeast).
A05385	63.9	1.6e-58	gnl|TC-DB|P25711	3.D.1.6.2	NADH-ubiquinone oxidoreductase 21 kDa subunit, mitochondrial - Neurospora crassa.
A05388	48.2	1.7e-83	gnl|TC-DB|P63144	8.A.5.1.3	Voltage-gated potassium channel subunit beta-1 - Rattus norvegicus (Rat).
A05404	79.4	2.1e-116	gnl|TC-DB|Q5B2K4	2.A.96.1.3	Putative uncharacterized protein (Acetate permease) OS=Emericella nidulans GN=acpA PE=4 SV=1
A05411	42.8	4.2e-120	gnl|TC-DB|Q8NKC4	2.A.3.10.18	Aromatic amino acid and leucine permease - Penicillium chrysogenum.
A05466	64.7	1.6e-45	gnl|TC-DB|P53173	8.A.61.1.1	ER-derived vesicles protein ERV14 OS=Saccharomyces cerevisiae (strain ATCC 204508 / S288c) GN=ERV14 PE=1 SV=3
A05467	42.1	3.4e-192	gnl|TC-DB|P25371	3.A.1.204.9	Probable ATP-dependent permease OS=Saccharomyces cerevisiae GN=ADP1 PE=1 SV=2
A05471	59.4	6.9e-194	gnl|TC-DB|P10591	3.A.16.1.6	Heat shock protein SSA1 OS=Saccharomyces cerevisiae (strain ATCC 204508 / S288c) OX=559292 GN=SSA1 PE=1 SV=4
A05540	42.7	6.7e-84	gnl|TC-DB|XP_001747976.1	1.H.3.3.2	hypothetical protein [Monosiga brevicollis MX1]
A05571	70.6	2.7e-232	gnl|TC-DB|A6QTW5	9.A.54.1.3	Probable lysosomal cobalamin transporter OS=Ajellomyces capsulatus (strain NAm1 / WU24) GN=HCAG_00821 PE=3 SV=1
A05584	42.1	3.2e-129	gnl|TC-DB|Q32SL4	2.A.1.1.138	Maltose permease OS=Pichia angusta OX=870730 GN=MAL2 PE=3 SV=1
A05606	43.6	5.6e-90	gnl|TC-DB|Q01HW9	2.A.1.58.4	B0616E02-H0507E05.3 protein OS=Oryza sativa GN=B0616E02-H0507E05.3 PE=4 SV=1
A05609	40.3	3.6e-172	gnl|TC-DB|Q06593	2.A.67.1.4	SIMILAR TO S. CEREVISIAE HYPOTHETICAL PROTEIN HRD799 - Saccharomyces cerevisiae (Baker's yeast).
A05630	51.3	2.2e-151	gnl|TC-DB|A4ZGP3	2.A.1.3.73	Major facilitator superfamily transporter OS=Zymoseptoria tritici GN=Mfs1 PE=4 SV=1
A05631	40.8	1.4e-57	gnl|TC-DB|G4TIR7	2.A.1.1.127	Related to hexose transporter protein OS=Piriformospora indica (strain DSM 11827) GN=PIIN_05137 PE=4 SV=1
A05710	76.7	0	gnl|TC-DB|G9P430	9.B.142.3.5	Glycosyltransferase family 66 protein OS=Hypocrea atroviridis (strain ATCC 20476 / IMI 206040) GN=TRIATDRAFT_148028 PE=4 SV=1
A05755	40.5	9e-108	gnl|TC-DB|A6N844	2.A.39.3.10	Uracil transporter FurD OS=Emericella nidulans GN=furD PE=4 SV=1
A05793	46.1	1.3e-113	gnl|TC-DB|P07921	2.A.1.1.9	Lactose permease - Kluyveromyces lactis (Yeast).
A05821	46.2	4.5e-131	gnl|TC-DB|Q32SL4	2.A.1.1.138	Maltose permease OS=Pichia angusta OX=870730 GN=MAL2 PE=3 SV=1
A05837	69.6	3.4e-45	gnl|TC-DB|A2R8R0	1.B.69.1.4	Similarity to hypothetical protein PMP24 - Mus musculus OS=Aspergillus niger (strain CBS 513.88 / FGSC A1513) GN=An16g08040 PE=4 SV=1
A05856	59.5	4.2e-185	gnl|TC-DB|A4ZGP3	2.A.1.3.73	Major facilitator superfamily transporter OS=Zymoseptoria tritici GN=Mfs1 PE=4 SV=1
A05871	40.8	1.7e-49	gnl|TC-DB|P80667	3.A.20.1.5	Peroxisomal membrane protein PAS20 OS=Saccharomyces cerevisiae (strain ATCC 204508 / S288c) GN=PEX13 PE=1 SV=1
A05935	48.3	2.7e-133	gnl|TC-DB|Q32SL4	2.A.1.1.138	Maltose permease OS=Pichia angusta OX=870730 GN=MAL2 PE=3 SV=1
A05961	62.9	1.5e-163	gnl|TC-DB|Q2VQZ4	2.A.3.10.22	Putative amino acid permease OS=Glomus mosseae PE=2 SV=1
A05986	55.6	5.9e-162	gnl|TC-DB|Q6UEH3	2.A.1.3.83	Efflux pump aflT OS=Aspergillus parasiticus (strain ATCC 56775 / NRRL 5862 / SRRC 143 / SU-1) OX=1403190 GN=aflT PE=2 SV=1
A05994	43.3	6.9e-71	gnl|TC-DB|P00505	9.A.70.1.1	Aspartate aminotransferase, mitochondrial OS=Homo sapiens GN=GOT2 PE=1 SV=3
A06018	43.5	1.4e-180	gnl|TC-DB|O14031	2.A.67.1.5	Uncharacterized oligopeptide transporter C29B12.10c OS=Schizosaccharomyces pombe GN=SPAC29B12.10c PE=1 SV=1
A06035	52.9	1.5e-34	gnl|TC-DB|Q12165	3.A.2.1.3	ATP synthase delta chain, mitochondrial precursor (EC 3.6.1.34) - Saccharomyces cerevisiae (Baker's yeast).
A06039	40.4	6e-45	gnl|TC-DB|O60931	2.A.43.1.1	Cystinosin - Homo sapiens (Human).
A06079	44.8	3.6e-142	gnl|TC-DB|P33755	3.A.16.1.2	NPL4 protein - Saccharomyces cerevisiae (Baker's yeast).
A06106	43	9.9e-68	gnl|TC-DB|Q8NQC8	2.A.59.1.7	Arsenite efflux pump ACR3 and related permeases OS=Corynebacterium glutamicum (strain ATCC 13032 / DSM 20300 / JCM 1318 / LMG 3730 / NCIMB 10025) GN=Cgl1510 PE=4 SV=1
A06130	66.2	4.4e-245	gnl|TC-DB|P08238	8.A.163.1.1	Heat shock protein HSP 90-beta OS=Homo sapiens OX=9606 GN=HSP90AB1 PE=1 SV=4
A06137	54.4	1.2e-88	gnl|TC-DB|P06493	1.I.1.1.3	Cyclin-dependent kinase 1 OS=Homo sapiens GN=CDK1 PE=1 SV=3
A06151	67.5	1.7e-265	gnl|TC-DB|C9S8B8	2.A.29.14.10	Calcium-binding mitochondrial carrier protein Aralar1 OS=Verticillium alfalfae (strain VaMs.102 / ATCC MYA-4576 / FGSC 10136) GN=VDBG_00035 PE=3 SV=1
A06196	44.2	9.3e-107	gnl|TC-DB|P25737	2.A.3.1.2	Lysine-specific permease - Escherichia coli.
A06207	48.2	3e-81	gnl|TC-DB|P38767	2.A.66.1.5	HYPOTHETICAL 64.2 KDA PROTEIN IN SLT2-PUT2 INTERGENIC REGION - Saccharomyces cerevisiae (Baker's yeast).
A06224	40.2	4.2e-125	gnl|TC-DB|O14411	2.A.67.1.1	OPT1P - Candida albicans (Yeast).
A06264	48.7	1.1e-64	gnl|TC-DB|P38077	3.A.2.1.3	ATP synthase gamma chain, mitochondrial precursor (EC 3.6.1.34) - Saccharomyces cerevisiae (Baker's yeast).
A06265	47.9	1e-75	gnl|TC-DB|KDB12436.1	8.A.88.2.4	disulfide isomerase [Ustilaginoidea virens]
A06293	50.1	7.7e-210	gnl|TC-DB|P23622	2.A.53.1.2	SULFATE PERMEASE II - Neurospora crassa.
A06309	56.9	2.2e-14	gnl|TC-DB|P52871	3.A.5.8.1	Protein transport protein SEC61 beta 2 subunit - Saccharomyces cerevisiae (Baker's yeast).
A06310	74.2	8.2e-281	gnl|TC-DB|E5CZT5	2.A.21.6.6	Urea active transporter OS=Emericella nidulans GN=ureA PE=2 SV=1
A06318	41.7	3.4e-113	gnl|TC-DB|F1RBC8	3.A.1.203.15	ATP-binding cassette, sub-family D (ALD), member 1 OS=Danio rerio OX=7955 GN=abcd1 PE=4 SV=1
A06323	56	5.8e-23	gnl|TC-DB|P87108	3.A.8.1.1	Mitochondrial import inner membrane translocase subunit TIM10 (Mitochondrial intermembrane protein MRS11) - Saccharomyces cerevisiae (Baker's yeast).
A06338	67.1	1.2e-50	gnl|TC-DB|KLT40488	8.A.63.1.2	ERG2 and sigma1 receptor-like protein [Cutaneotrichosporon oleaginosum]
A06347	40.6	2.6e-102	gnl|TC-DB|Q64L87	2.A.1.1.40	Xylhp (Fragment) - Debaryomyces hansenii (Yeast) (Torulaspora hansenii).
A06370	55.4	1.6e-107	gnl|TC-DB|O59940	2.A.19.2.8	Calcium/proton exchanger OS=Neurospora crassa GN=cax PE=2 SV=1
A06381	61.5	9.4e-50	gnl|TC-DB|P63241	1.I.1.1.3	Eukaryotic translation initiation factor 5A-1 OS=Homo sapiens GN=EIF5A PE=1 SV=2
A06403	56.7	3.3e-262	gnl|TC-DB|H0EGM8	9.B.229.1.4	Putative Vacuolar protein sorting-associated protein 70 OS=Glarea lozoyensis (strain ATCC 74030 / MF5533) GN=M7I_1645 PE=4 SV=1
A06405	60.9	3.1e-23	gnl|TC-DB|Q2HE27	2.A.126.1.9	Putative uncharacterized protein OS=Chaetomium globosum (strain ATCC 6205 / CBS 148.51 / DSM 1962 / NBRC 6347 / NRRL 1970) GN=CHGG_01527 PE=4 SV=1
A06432	55.1	2.8e-32	gnl|TC-DB|P04037	3.D.4.8.1	Cytochrome c oxidase subunit 4, mitochondrial OS=Saccharomyces cerevisiae (strain ATCC 204508 / S288c) GN=COX4 PE=1 SV=1
A06440	55.2	2.1e-189	gnl|TC-DB|Q02592	3.A.1.210.2	Heavy metal tolerance protein precursor - Schizosaccharomyces pombe (Fission yeast).
A06453	62.1	4.8e-30	gnl|TC-DB|Q9Y5S9	3.A.18.1.1	RNA-binding protein 8A - Homo sapiens (Human).
A06457	69.9	1.4e-90	gnl|TC-DB|P48349	8.A.98.1.8	14-3-3-like protein GF14 lambda OS=Arabidopsis thaliana GN=GRF6 PE=1 SV=1
A06469	40	1.3e-85	gnl|TC-DB|OXN28687	2.A.57.3.3	hypothetical protein CDV57_01388 [Aspergillus fumigatus]
A06500	46.2	1.5e-177	gnl|TC-DB|O00429	1.N.6.1.2	Dynamin-1-like protein OS=Homo sapiens OX=9606 GN=DNM1L PE=1 SV=2
A06571	47.9	1e-13	gnl|TC-DB|P05496	3.A.2.1.15	ATP synthase F(0) complex subunit C1, mitochondrial OS=Homo sapiens OX=9606 GN=ATP5MC1 PE=1 SV=2
A06573	42.5	2.3e-109	gnl|TC-DB|OAA61750.1	8.A.87.1.2	tbc domain protein [Sporothrix insectorum RCEF 264]
A06581	41.1	2e-204	gnl|TC-DB|Q2U3D2	3.A.3.1.7	Na+/K+ ATPase OS=Aspergillus oryzae GN=AO090038000088 PE=3 SV=1
A06583	51.2	1.3e-85	gnl|TC-DB|G3XZI4	1.H.1.4.3	Putative uncharacterized protein OS=Aspergillus niger (strain ATCC 1015 / CBS 113.46 / FGSC A1144 / LSHB Ac4 / NCTC 3858a / NRRL 328 / USDA 3528.7) GN=ASPNIDRAFT_199857 PE=4 SV=1
A06585	53.9	2.8e-113	gnl|TC-DB|Q9P8U8	2.A.108.1.3	High-affinity iron permease CaFTR2 - Candida albicans (Yeast).
A06586	49.4	1.3e-165	gnl|TC-DB|P38993	2.A.108.1.1	IRON TRANSPORT MULTICOPPER OXIDASE FET3 PRECURSOR (EC 1.-.-.-) - Saccharomyces cerevisiae (Baker's yeast).
A06606	72.6	1.7e-107	gnl|TC-DB|P53252	8.A.148.1.1	Sphingolipid long chain base-responsive protein PIL1 OS=Saccharomyces cerevisiae (strain ATCC 204508 / S288c) OX=559292 GN=PIL1 PE=1 SV=1
A06616	50.4	4.4e-29	gnl|TC-DB|P38152	2.A.29.7.3	Tricarboxylate transport protein - Saccharomyces cerevisiae (Baker's yeast).
A06620	48.8	2e-119	gnl|TC-DB|Q5A7S4	2.A.1.58.1	Putative uncharacterized protein - Candida albicans (Yeast).
A06642	59	5.3e-177	gnl|TC-DB|P11636	2.A.1.1.7	Quinate permease (Quinate transporter) - Neurospora crassa.
A06675	45	3.6e-125	gnl|TC-DB|Q32SL4	2.A.1.1.138	Maltose permease OS=Pichia angusta OX=870730 GN=MAL2 PE=3 SV=1
A06691	45.3	6.2e-110	gnl|TC-DB|Q9UT18	2.A.3.4.6	Uncharacterized amino-acid permease C9.10 - Schizosaccharomyces pombe (Fission yeast).
A06694	40.8	1.5e-93	gnl|TC-DB|Q8J266	2.A.3.10.17	General amino acid permease 1 - Hebeloma cylindrosporum.
A06734	47.5	3e-119	gnl|TC-DB|C1GLC0	8.A.15.1.3	Uncharacterized protein OS=Paracoccidioides brasiliensis (strain Pb18) OX=502780 GN=PADG_08056 PE=4 SV=2
A06741	78.1	1.6e-130	gnl|TC-DB|P18239	2.A.29.1.7	ADP,ATP carrier protein 2 - Saccharomyces cerevisiae (Baker's yeast).
A06794	61.2	1.6e-31	gnl|TC-DB|Q9P6T9	3.D.1.6.2	Putative uncharacterized protein 15E6.140 - Neurospora crassa.
A06819	44.7	1.7e-182	gnl|TC-DB|O43747	9.B.278.1.1	AP-1 complex subunit gamma-1 OS=Homo sapiens OX=9606 GN=AP1G1 PE=1 SV=5
A06856	40.7	2.7e-73	gnl|TC-DB|P23644	1.B.8.2.1	Mitochondrial import receptor subunit TOM40 (Mitochondrial import- site-protein ISP42) (Translocase of outer membrane 40 kDa subunit) - Saccharomyces cerevisiae (Baker's yeast).
A06870	48.9	6.5e-114	gnl|TC-DB|P53838	2.A.31.3.2	Hypothetical 65.0 kDa protein in MET2-SEC2 intergenic region - Saccharomyces cerevisiae (Baker's yeast).
A06872	50.4	2e-161	gnl|TC-DB|G2X8Y4	5.B.1.5.4	FreB OS=Verticillium dahliae (strain VdLs.17 / ATCC MYA-4575 / FGSC 10137) GN=VDAG_06616 PE=4 SV=1
A06885	51.3	5e-40	gnl|TC-DB|KXH51551.1	2.A.128.1.18	VanZ like family protein [Colletotrichum nymphaeae SA-01]
A06923	41.3	8.5e-30	gnl|TC-DB|P62837	3.A.20.1.1	Ubiquitin-conjugating enzyme E2 D2 OS=Homo sapiens GN=UBE2D2 PE=1 SV=1
A06927	49.4	1.3e-118	gnl|TC-DB|P32839	3.A.28.1.1	Mitochondrial chaperone BCS1 OS=Saccharomyces cerevisiae (strain ATCC 204508 / S288c) GN=BCS1 PE=1 SV=2
A06951	83.3	5.9e-178	gnl|TC-DB|A2QDX9	2.A.7.9.20	Aspergillus niger contig An02c0270, genomic contig OS=Aspergillus niger (strain CBS 513.88 / FGSC A1513) GN=An02g08670 PE=4 SV=1
A06971	46.5	1.8e-117	gnl|TC-DB|EYE98330.1	2.A.1.2.112	MFS general substrate transporter [Aspergillus ruber CBS 135680]
A07012	49.7	6.2e-46	gnl|TC-DB|P32897	3.A.8.1.1	Mitochondrial import inner membrane translocase subunit TIM23 (Mitochondrial protein import protein 3) (Mitochondrial protein import protein MAS6) (Membrane import machinery protein MIM23) - Saccharomyces cerevisiae (Baker's yeast).
A07035	57.8	8.4e-24	gnl|TC-DB|O74700	3.A.8.1.1	Mitochondrial import inner membrane translocase subunit TIM9 - Saccharomyces cerevisiae (Baker's yeast).
A07042	41.5	1.9e-99	gnl|TC-DB|Q12412	2.A.92.1.8	Protein PNS1 OS=Saccharomyces cerevisiae (strain ATCC 204508 / S288c) GN=PNS1 PE=1 SV=1
A07046	49.5	5.2e-104	gnl|TC-DB|Q9UMR2	1.I.1.1.3	ATP-dependent RNA helicase DDX19B OS=Homo sapiens GN=DDX19B PE=1 SV=1
A07050	46.9	9.1e-129	gnl|TC-DB|P49374	2.A.1.1.39	High-affinity glucose transporter - Kluyveromyces lactis (Yeast) (Candida sphaerica).
A07077	44.9	8.9e-102	gnl|TC-DB|EEQ47301	1.A.4.4.3	conserved hypothetical protein [Candida albicans WO-1]
A07085	40.5	4.4e-105	gnl|TC-DB|P53394	2.A.53.1.11	Putative sulfate transporter YPR003C OS=Saccharomyces cerevisiae (strain ATCC 204508 / S288c) GN=YPR003C PE=1 SV=1
A07086	52.9	2.4e-153	gnl|TC-DB|A4ZGP3	2.A.1.3.73	Major facilitator superfamily transporter OS=Zymoseptoria tritici GN=Mfs1 PE=4 SV=1
A07088	47.7	4.8e-150	gnl|TC-DB|Q6MY64	1.A.1.7.9	Outward-rectifier potassium channel tok1 homologue, putative OS=Neosartorya fumigata OX=746128 GN=AfA33H4.155c PE=2 SV=1
A07113	52.6	1.2e-251	gnl|TC-DB|G2Y513	1.A.17.5.5	Similar to DUF221 domain protein OS=Botryotinia fuckeliana (strain T4) GN=BofuT4_P037330.1 PE=4 SV=1
A07125	53.4	8e-130	gnl|TC-DB|B6HN82	2.A.1.2.86	Pc21g09220 protein OS=Penicillium chrysogenum (strain ATCC 28089 / DSM 1075 / Wisconsin 54-1255) GN=Pc21g09220 PE=4 SV=1
A07135	54.7	1.5e-51	gnl|TC-DB|P38116	3.A.30.1.1	ADP-ribosylation factor-like protein 1 OS=Saccharomyces cerevisiae (strain ATCC 204508 / S288c) OX=559292 GN=ARL1 PE=1 SV=4
A07137	56.9	0	gnl|TC-DB|F2SHL1	3.A.1.205.27	Uncharacterized protein OS=Trichophyton rubrum (strain ATCC MYA-4607 / CBS 118892) GN=TERG_02508 PE=3 SV=2
A07139	55	4.6e-139	gnl|TC-DB|Q2MEV7	2.A.1.1.51	Glucose/xylose symporter 1 - Candida intermedia.
A07174	40.5	2.2e-165	gnl|TC-DB|Q96QK1	9.A.3.1.1	Vacuolar protein sorting-associated protein 35 OS=Homo sapiens OX=9606 GN=VPS35 PE=1 SV=2
A07188	77.6	1.4e-216	gnl|TC-DB|P16140	3.A.2.2.3	VACUOLAR ATP SYNTHASE SUBUNIT B (EC 3.6.1.34) (V-ATPASE B SUBUNIT) (VACUOLAR PROTON PUMP B SUBUNIT) (V-ATPASE 57 KDA SUBUNIT) - Saccharomyces cerevisiae (Baker's yeast).
A07191	45	2.3e-101	gnl|TC-DB|Q02592	3.A.1.210.2	Heavy metal tolerance protein precursor - Schizosaccharomyces pombe (Fission yeast).
A07197	45.4	1e-74	gnl|TC-DB|P31749	8.A.104.1.10	RAC-alpha serine/threonine-protein kinase OS=Homo sapiens OX=9606 GN=AKT1 PE=1 SV=2
A07214	42.1	3.8e-51	gnl|TC-DB|O67077	3.A.29.1.4	ATP-dependent zinc metalloprotease FtsH OS=Aquifex aeolicus (strain VF5) OX=224324 GN=ftsH PE=1 SV=1
A07223	41.9	3e-81	gnl|TC-DB|KAF4675608.1	9.B.191.1.9	hypothetical protein FOL47_007560 [Perkinsus chesapeaki]
A07232	42	2.5e-133	gnl|TC-DB|E5CZT5	2.A.21.6.6	Urea active transporter OS=Emericella nidulans GN=ureA PE=2 SV=1
A07246	51.6	3.6e-105	gnl|TC-DB|P32366	3.A.2.2.3	VACUOLAR ATP SYNTHASE SUBUNIT D (EC 3.6.1.34) (V-ATPASE D SUBUNIT) (VACUOLAR PROTON PUMP D SUBUNIT) (V-ATPASE 39 KDA SUBUNIT) (V-ATPASE SUBUNIT M39) - Saccharomyces cerevisiae (Baker's yeast).
A07286	41.7	2e-69	gnl|TC-DB|P20142	8.A.32.1.4	Gastricsin OS=Homo sapiens OX=9606 GN=PGC PE=1 SV=1
A07287	40	2.9e-34	gnl|TC-DB|P52917	3.A.31.1.1	Vacuolar protein sorting-associated protein 4 OS=Saccharomyces cerevisiae (strain ATCC 204508 / S288c) OX=559292 GN=VPS4 PE=1 SV=1
A07291	55.3	4.5e-102	gnl|TC-DB|O43681	3.A.19.1.1	Arsenical pump-driving ATPase - Homo sapiens (Human).
A07295	52.4	0	gnl|TC-DB|P39986	3.A.3.10.3	Manganese-transporting ATPase 1 OS=Saccharomyces cerevisiae (strain ATCC 204508 / S288c) GN=SPF1 PE=1 SV=1
A07301	84	5e-32	gnl|TC-DB|Q7RZ09	3.D.1.6.2	Putative uncharacterized protein - Neurospora crassa.
A07304	51.2	4.7e-130	gnl|TC-DB|C4YTQ0	2.A.79.1.10	Pheromone-regulated membrane protein 10 OS=Candida albicans (strain WO-1) GN=CAWG_05545 PE=3 SV=1
A07310	63	7.9e-194	gnl|TC-DB|Q8J0V1	2.A.1.1.57	Monosaccharide transporter - Aspergillus niger.
A07320	43.5	1.1e-62	gnl|TC-DB|Q01926	1.A.35.5.1	MITOCHONDRIAL RNA SPLICING PROTEIN MRS2 PRECURSOR - Saccharomyces cerevisiae (Baker's yeast).
A07337	53.2	0	gnl|TC-DB|P32660	3.A.3.8.4	Probable phospholipid-transporting ATPase DNF1 (EC 3.6.3.1) - Saccharomyces cerevisiae (Baker's yeast)
A07339	44	7.9e-42	gnl|TC-DB|P36543	3.A.2.2.4	Vacuolar ATP synthase subunit E 1 - Homo sapiens (Human).
A07341	56.8	3.7e-52	gnl|TC-DB|E4ZNM1	8.A.40.2.3	Similar to tetraspanin OS=Leptosphaeria maculans (strain JN3 / isolate v23.1.3 / race Av1-4-5-6-7-8) GN=LEMA_P039810.1 PE=4 SV=1
A07346	51	3.3e-34	gnl|TC-DB|F4K2G0	3.D.1.8.1	Peptidyl-prolyl cis-trans isomerase OS=Arabidopsis thaliana GN=CYP20-2 PE=3 SV=1
A07350	44.4	1.3e-127	gnl|TC-DB|P40445	2.A.1.14.38	Uncharacterized transporter YIL166C OS=Saccharomyces cerevisiae (strain ATCC 204508 / S288c) GN=YIL166C PE=1 SV=1
A07379	50	5.5e-36	gnl|TC-DB|Q8I607	3.A.16.1.3	Ubiquitin conjugating enzyme E2, putative OS=Plasmodium falciparum (isolate 3D7) GN=PFL0190w PE=3 SV=1
A07384	43.1	7.7e-83	gnl|TC-DB|P00505	9.A.70.1.1	Aspartate aminotransferase, mitochondrial OS=Homo sapiens GN=GOT2 PE=1 SV=3
A07412	58.2	3.4e-204	gnl|TC-DB|Q1K6Y1	8.A.125.1.4	ClpTM1 domain-containing protein OS=Neurospora crassa (strain ATCC 24698 / 74-OR23-1A / CBS 708.71 / DSM 1257 / FGSC 987) OX=367110 GN=NCU06710 PE=4 SV=1
A07426	52.3	4.7e-306	gnl|TC-DB|P40527	3.A.3.8.18	Probable phospholipid-transporting ATPase NEO1 OS=Saccharomyces cerevisiae (strain ATCC 204508 / S288c) GN=NEO1 PE=1 SV=1
A07428	66.7	5.2e-193	gnl|TC-DB|Q0ULF7	2.A.1.1.70	Putative uncharacterized protein OS=Phaeosphaeria nodorum (strain SN15 / ATCC MYA-4574 / FGSC 10173) GN=SNOG_07407 PE=3 SV=1
A07462	50.8	1.8e-104	gnl|TC-DB|P32916	3.A.5.8.1	Signal recognition particle receptor alpha subunit homolog (SR-alpha) (Docking protein alpha) (DP-alpha) - Saccharomyces cerevisiae (Baker's yeast).
A07469	52.9	1.5e-48	gnl|TC-DB|P30902	3.A.2.1.3	ATP SYNTHASE D CHAIN, MITOCHONDRIAL (EC 3.6.1.34) - Saccharomyces cerevisiae (Baker's yeast).
A07508	57.1	1e-44	gnl|TC-DB|C4JL76	2.A.105.1.12	Putative uncharacterized protein OS=Uncinocarpus reesii (strain UAMH 1704) GN=UREG_03584 PE=4 SV=1
A07542	40.6	1.2e-191	gnl|TC-DB|J4VWV1	9.B.229.1.3	PA domain-containing protein OS=Beauveria bassiana (strain ARSEF 2860) GN=BBA_08262 PE=4 SV=1
A07551	47.7	2.3e-126	gnl|TC-DB|B0YES0	1.A.17.1.17	Plasma membrane channel protein Ist2, putative OS=Neosartorya fumigata (strain CEA10 / CBS 144.89 / FGSC A1163) GN=AFUB_100160 PE=4 SV=1
A07556	43	2e-76	gnl|TC-DB|B6HN82	2.A.1.2.86	Pc21g09220 protein OS=Penicillium chrysogenum (strain ATCC 28089 / DSM 1075 / Wisconsin 54-1255) GN=Pc21g09220 PE=4 SV=1
A07569	66.4	3e-50	gnl|TC-DB|B8N1Q6	1.A.55.4.1	Clathrin-coated vesicle protein, putative OS=Aspergillus flavus (strain ATCC 200026 / FGSC A1120 / NRRL 3357 / JCM 12722 / SRRC 167) GN=AFLA_032100 PE=4 SV=1
A07581	40.9	2.3e-101	gnl|TC-DB|Q2TXD5	1.C.97.1.5	Predicted protein OS=Aspergillus oryzae (strain ATCC 42149 / RIB 40) GN=AO090010000188 PE=4 SV=1
A07615	44.2	9.3e-94	gnl|TC-DB|P00505	9.A.70.1.1	Aspartate aminotransferase, mitochondrial OS=Homo sapiens GN=GOT2 PE=1 SV=3
A07642	41	6.1e-35	gnl|TC-DB|Q9UW81	3.E.1.4.2	OPSIN-1 - Neurospora crassa.
A07646	40.2	3.4e-29	gnl|TC-DB|Q06563	9.B.192.1.2	Protein SYM1 OS=Saccharomyces cerevisiae (strain ATCC 204508 / S288c) GN=SYM1 PE=1 SV=1
A07648	52.9	3.9e-150	gnl|TC-DB|Q59ST2	2.A.17.2.5	Ptr22p OS=Candida albicans (strain SC5314 / ATCC MYA-2876) OX=237561 GN=PTR22 PE=3 SV=1
A07663	44.5	3.3e-112	gnl|TC-DB|XP_003843094.1	2.A.1.44.4	similar to MFS transporter Fmp42 [Leptosphaeria maculans JN3]
A07666	63.3	4.5e-213	gnl|TC-DB|P40341	3.A.29.1.1	Mitochondrial respiratory chain complexes assembly protein YTA12 OS=Saccharomyces cerevisiae (strain ATCC 204508 / S288c) OX=559292 GN=YTA12 PE=1 SV=2
A07681	40.3	1.4e-41	gnl|TC-DB|Q9SI03	2.A.4.4.9	Metal tolerance protein 12 OS=Arabidopsis thaliana GN=MTP12 PE=3 SV=1
A07686	42	4.1e-31	gnl|TC-DB|P62837	3.A.20.1.1	Ubiquitin-conjugating enzyme E2 D2 OS=Homo sapiens GN=UBE2D2 PE=1 SV=1
A07688	50	4.6e-21	gnl|TC-DB|Q07914	3.A.8.1.1	Chromosome XII reading frame ORF YLR008C - Saccharomyces cerevisiae (Baker's yeast).
A07705	40.3	2.9e-103	gnl|TC-DB|A4ZGP3	2.A.1.3.73	Major facilitator superfamily transporter OS=Zymoseptoria tritici GN=Mfs1 PE=4 SV=1
A07736	59.5	4.2e-26	gnl|TC-DB|Q01519	3.D.4.8.1	Cytochrome c oxidase subunit 6B OS=Saccharomyces cerevisiae (strain ATCC 204508 / S288c) GN=COX12 PE=1 SV=2
A07743	48.3	4.1e-65	gnl|TC-DB|Q06143	2.A.29.2.3	BELONGS TO THE MITOCHONDRIAL CARRIER FAMILY - Saccharomyces cerevisiae (Baker's yeast).
A07747	47	3e-39	gnl|TC-DB|P38523	3.A.8.1.1	GrpE protein homolog, mitochondrial precursor - Saccharomyces cerevisiae (Baker's yeast).
A07817	44.4	1.5e-102	gnl|TC-DB|P32837	2.A.3.4.3	GABA-specific permease (GABA-specific transport protein) - Saccharomyces cerevisiae (Baker's yeast).
A07823	60	6.9e-94	gnl|TC-DB|P23641	2.A.29.4.3	Mitochondrial phosphate carrier protein OS=Saccharomyces cerevisiae GN=MIR1 PE=1 SV=1
A07884	59.6	9.2e-94	gnl|TC-DB|Q12029	2.A.54.1.4	Probable mitochondrial transport protein FSF1 OS=Saccharomyces cerevisiae (strain ATCC 204508 / S288c) GN=FSF1 PE=1 SV=1
A07905	40.4	9.2e-86	gnl|TC-DB|Q8NKG7	2.A.1.2.77	Multidrug resistant protein OS=Acremonium chrysogenum GN=cefT PE=4 SV=1
A07929	41.7	1e-113	gnl|TC-DB|Q7SD12	2.A.1.1.83	Putative uncharacterized protein OS=Neurospora crassa (strain ATCC 24698 / 74-OR23-1A / CBS 708.71 / DSM 1257 / FGSC 987) GN=NCU08114 PE=3 SV=1
A07951	68.1	1.9e-49	gnl|TC-DB|P53680	9.B.278.1.4	AP-2 complex subunit sigma OS=Homo sapiens OX=9606 GN=AP2S1 PE=1 SV=2
A08009	42.2	1.1e-289	gnl|TC-DB|Q12674	3.A.3.8.20	Probable phospholipid-transporting ATPase DNF3 OS=Saccharomyces cerevisiae (strain ATCC 204508 / S288c) OX=559292 GN=DNF3 PE=1 SV=1
A08023	88.2	1.3e-42	gnl|TC-DB|P62158	8.A.82.1.1	Calmodulin OS=Homo sapiens GN=CALM1 PE=1 SV=2
A08028	73.8	1.8e-263	gnl|TC-DB|F2RYR3	3.A.1.212.3	ABC multidrug transporter Mdr2 OS=Trichophyton tonsurans (strain CBS 112818) GN=TESG_03905 PE=4 SV=1
A08123	57.7	8.2e-77	gnl|TC-DB|G7XY82	9.B.143.5.1	DUF1275 domain protein OS=Aspergillus kawachii (strain NBRC 4308) GN=AKAW_10005 PE=4 SV=1
A08136	79.4	5.7e-276	gnl|TC-DB|P10591	3.A.16.1.6	Heat shock protein SSA1 OS=Saccharomyces cerevisiae (strain ATCC 204508 / S288c) OX=559292 GN=SSA1 PE=1 SV=4
A08137	69.5	1.6e-114	gnl|TC-DB|P38988	2.A.29.21.1	Putative mitochondrial carrier protein YHM1/SHM1 - Saccharomyces cerevisiae (Baker's yeast).
A08138	74.8	6.3e-43	gnl|TC-DB|A8MS84	9.A.15.3.1	Autophagy-related protein OS=Arabidopsis thaliana GN=APG8A PE=3 SV=1
A08158	69.3	4.8e-78	gnl|TC-DB|Q2GNP2	9.B.191.1.1	ER lumen protein-retaining receptor OS=Chaetomium globosum (strain ATCC 6205 / CBS 148.51 / DSM 1962 / NBRC 6347 / NRRL 1970) GN=CHGG_10412 PE=3 SV=1
A08163	77.4	0	gnl|TC-DB|P24918	3.D.1.6.2	NADH-ubiquinone oxidoreductase 78 kDa subunit, mitochondrial - Neurospora crassa.
A08171	43.5	1.1e-88	gnl|TC-DB|P25656	8.A.27.1.2	Cell division control protein 50 - Saccharomyces cerevisiae (Baker's yeast).
A08173	62.2	0	gnl|TC-DB|XP_023929068.1	9.B.115.4.4	FACT complex subunit spt16-like [Quercus suber]
A08189	50.2	2.6e-147	gnl|TC-DB|P04817	2.A.3.10.4	Arginine permease - Saccharomyces cerevisiae (Baker's yeast).
A08190	52.1	1.5e-34	gnl|TC-DB|A1C4R1	9.A.27.1.4	Putative uncharacterized protein OS=Aspergillus clavatus (strain ATCC 1007 / CBS 513.65 / DSM 816 / NCTC 3887 / NRRL 1) GN=ACLA_000900 PE=4 SV=1
A08194	73.7	2.1e-127	gnl|TC-DB|Q04013	2.A.29.29.1	Mitochondrial DNA replication protein YHM2 OS=Saccharomyces cerevisiae GN=YHM2 PE=1 SV=1
A08200	76.2	0	gnl|TC-DB|P07038	3.A.3.3.1	PLASMA MEMBRANE ATPASE (EC 3.6.3.6) (PROTON PUMP) - Neurospora crassa.
A08246	72.8	1e-231	gnl|TC-DB|P48777	2.A.40.4.4	PURINE PERMEASE - Emericella nidulans (Aspergillus nidulans).
A08248	41.5	2.5e-99	gnl|TC-DB|P43548	2.A.3.10.14	General amino acid permease AGP3 - Saccharomyces cerevisiae (Baker's yeast).
A08262	90.6	8.7e-71	gnl|TC-DB|W9W090	8.A.82.1.5	Uncharacterized protein OS=Cladophialophora yegresii CBS 114405 GN=A1O7_05339 PE=4 SV=1
A08270	41.9	1.4e-295	gnl|TC-DB|G0S7B6	1.I.1.1.2	Nucleoporin NUP170 OS=Chaetomium thermophilum (strain DSM 1495 / CBS 144.50 / IMI 039719) GN=NUP170 PE=1 SV=1
A08287	41.9	2.6e-104	gnl|TC-DB|P11636	2.A.1.1.7	Quinate permease (Quinate transporter) - Neurospora crassa.
A08297	44.6	5.3e-112	gnl|TC-DB|AOW29153.1	2.A.1.12.3	Jen2p [Candida albicans SC5314]
A08298	41.5	1.6e-80	gnl|TC-DB|P00505	9.A.70.1.1	Aspartate aminotransferase, mitochondrial OS=Homo sapiens GN=GOT2 PE=1 SV=3
A08307	44.5	2.5e-123	gnl|TC-DB|A4ZGP3	2.A.1.3.73	Major facilitator superfamily transporter OS=Zymoseptoria tritici GN=Mfs1 PE=4 SV=1
A08309	74	5e-231	gnl|TC-DB|Q8J0U9	2.A.1.1.58	Monosaccharide transporter - Aspergillus niger.
A08356	41.5	2.4e-27	gnl|TC-DB|Q12408	2.A.6.6.3	Phosphatidylglycerol/phosphatidylinositol transfer protein OS=Saccharomyces cerevisiae (strain ATCC 204508 / S288c) OX=559292 GN=NPC2 PE=1 SV=1
A08357	63.2	5.3e-37	gnl|TC-DB|P39111	3.A.2.2.3	VACUOLAR ATP SYNTHASE SUBUNIT F (EC 3.6.1.34) (V-ATPASE F SUBUNIT) (VACUOLAR PROTON PUMP F SUBUNIT) (V-ATPASE 14 KDA SUBUNIT) - Saccharomyces cerevisiae (Baker's yeast).
A08396	72.3	2.1e-63	gnl|TC-DB|P38116	3.A.30.1.1	ADP-ribosylation factor-like protein 1 OS=Saccharomyces cerevisiae (strain ATCC 204508 / S288c) OX=559292 GN=ARL1 PE=1 SV=4
A08404	59.9	2.5e-54	gnl|TC-DB|O15258	9.B.82.1.2	Protein RER1 - Homo sapiens (Human).
A08415	42	6.4e-90	gnl|TC-DB|O00571	1.I.1.1.3	ATP-dependent RNA helicase DDX3X OS=Homo sapiens GN=DDX3X PE=1 SV=3
A08431	49.1	0	gnl|TC-DB|F2SG60	3.A.1.205.32	ABC multidrug transporter MDR3 OS=Trichophyton rubrum (strain ATCC MYA-4607 / CBS 118892) OX=559305 GN=MDR3 PE=2 SV=3
A08436	44.6	3e-77	gnl|TC-DB|P31749	8.A.104.1.10	RAC-alpha serine/threonine-protein kinase OS=Homo sapiens OX=9606 GN=AKT1 PE=1 SV=2
A08441	50.5	2.7e-196	gnl|TC-DB|P41811	3.A.31.1.1	Coatomer subunit beta' OS=Saccharomyces cerevisiae (strain ATCC 204508 / S288c) OX=559292 GN=SEC27 PE=1 SV=1
A08442	44.7	2.9e-47	gnl|TC-DB|P24919	3.D.1.6.2	NADH-ubiquinone oxidoreductase 29.9 kDa subunit, mitochondrial - Neurospora crassa.
A08457	53.3	6.5e-170	gnl|TC-DB|Q10567	9.B.278.1.1	AP-1 complex subunit beta-1 OS=Homo sapiens OX=9606 GN=AP1B1 PE=1 SV=2
A08471	40.7	4.3e-91	gnl|TC-DB|W9WL67	1.B.69.2.3	Uncharacterized protein OS=Cladophialophora psammophila CBS 110553 GN=A1O5_07814 PE=4 SV=1
A08480	47.2	1e-23	gnl|TC-DB|P42949	3.A.8.1.1	Hypothetical UPF0108 protein YJL104w - Saccharomyces cerevisiae (Baker's yeast).
A08501	42.4	1.8e-67	gnl|TC-DB|C8Z8U3	3.A.16.1.2	Ufd1p OS=Saccharomyces cerevisiae (strain Lalvin EC1118 / Prise de mousse) GN=EC1118_1G1_3543g PE=4 SV=1
A08518	51.3	1.1e-150	gnl|TC-DB|Q9C101	2.A.1.19.38	Uncharacterized MFS-type transporter PB1E7.08c OS=Schizosaccharomyces pombe (strain 972 / ATCC 24843) GN=SPAPB1E7.08c PE=1 SV=1
A08559	40	1.2e-74	gnl|TC-DB|A6N844	2.A.39.3.10	Uracil transporter FurD OS=Emericella nidulans GN=furD PE=4 SV=1
A08569	43.9	5.4e-113	gnl|TC-DB|P38090	2.A.3.10.19	General amino acid permease AGP2 - Saccharomyces cerevisiae (Baker's yeast).
A08587	40.3	1.2e-110	gnl|TC-DB|Q3ZZY5	2.A.1.16.8	Putative MFS transporter OS=Gibberella moniliformis GN=mfs PE=4 SV=1
A08607	40.3	1.1e-76	gnl|TC-DB|Q32SL4	2.A.1.1.138	Maltose permease OS=Pichia angusta OX=870730 GN=MAL2 PE=3 SV=1
A08641	47.8	4.2e-142	gnl|TC-DB|Q32SL4	2.A.1.1.138	Maltose permease OS=Pichia angusta OX=870730 GN=MAL2 PE=3 SV=1
A08678	60.3	6.5e-102	gnl|TC-DB|A2QDX9	2.A.7.9.20	Aspergillus niger contig An02c0270, genomic contig OS=Aspergillus niger (strain CBS 513.88 / FGSC A1513) GN=An02g08670 PE=4 SV=1
A08704	58.1	4.5e-114	gnl|TC-DB|A2QDX9	2.A.7.9.20	Aspergillus niger contig An02c0270, genomic contig OS=Aspergillus niger (strain CBS 513.88 / FGSC A1513) GN=An02g08670 PE=4 SV=1
A08720	43.9	2.1e-31	gnl|TC-DB|OLN83746.1	8.A.128.5.4	hypothetical protein CCHL11_08711 [Colletotrichum chlorophyti]
A08748	45.7	5.5e-25	gnl|TC-DB|E9EKK1	1.C.119.1.5	Aegerolysin OS=Metarhizium robertsii (strain ARSEF 23 / ATCC MYA-3075) GN=MAA_00149 PE=4 SV=1
A08751	40.8	1.3e-74	gnl|TC-DB|P40309	2.A.37.4.1	HYPOTHETICAL 97.1 KDA PROTEIN IN BCK1-TOK1 INTERGENIC REGION - Saccharomyces cerevisiae (Baker's yeast).
A08782	40.8	1.9e-107	gnl|TC-DB|Q32SL4	2.A.1.1.138	Maltose permease OS=Pichia angusta OX=870730 GN=MAL2 PE=3 SV=1
A08794	81.6	3.1e-219	gnl|TC-DB|P00830	3.A.2.1.3	ATP SYNTHASE BETA CHAIN, MITOCHONDRIAL PRECURSOR (EC 3.6.1.34) - Saccharomyces cerevisiae (Baker's yeast).
A08819	65.8	8.9e-61	gnl|TC-DB|P21976	3.D.1.6.2	NADH-ubiquinone oxidoreductase 20.8 kDa subunit - Neurospora crassa.
A08820	42.6	4.9e-50	gnl|TC-DB|G0S0R2	1.I.1.1.2	Nucleoporin NUP57 OS=Chaetomium thermophilum (strain DSM 1495 / CBS 144.50 / IMI 039719) GN=NUP57 PE=3 SV=1
A08822	52.8	4.2e-61	gnl|TC-DB|XP_018187900.1	8.A.112.2.2	hypothetical protein L228DRAFT_248020 [Xylona heveae TC161]
A08847	49.3	9.7e-131	gnl|TC-DB|OWY53006.1	2.A.1.3.79	MFS general substrate transporter [Alternaria alternata]
A08871	41.6	9.5e-52	gnl|TC-DB|H2E274	2.A.1.3.65	MFS multidrug transporter OS=Trichoderma harzianum GN=mfs1 PE=2 SV=1
A08877	48.4	3.5e-177	gnl|TC-DB|P32266	1.N.6.1.1	Dynamin-like GTPase MGM1, mitochondrial OS=Saccharomyces cerevisiae GN=MGM1 PE=1 SV=3
A08878	47.6	7.4e-66	gnl|TC-DB|GAW06118	8.A.169.1.9	glutamine amidotransferase [Lentinula edodes]
A08932	49.2	2.2e-94	gnl|TC-DB|Q12834	9.A.61.2.2	Cell division cycle protein 20 homolog OS=Homo sapiens OX=9606 GN=CDC20 PE=1 SV=2
A08961	44.8	1.8e-69	gnl|TC-DB|AKU75155.2	2.A.1.1.137	glycerol symporter [Wickerhamomyces anomalus]
A08972	45.8	2.2e-101	gnl|TC-DB|Q32SL4	2.A.1.1.138	Maltose permease OS=Pichia angusta OX=870730 GN=MAL2 PE=3 SV=1
A08984	41.5	5.1e-164	gnl|TC-DB|Q9FI56	3.A.9.1.2	Chaperone protein ClpC1, chloroplastic OS=Arabidopsis thaliana GN=CLPC1 PE=1 SV=1
A09037	62.9	1e-100	gnl|TC-DB|P23641	2.A.29.4.3	Mitochondrial phosphate carrier protein OS=Saccharomyces cerevisiae GN=MIR1 PE=1 SV=1
A09092	54.4	1.5e-179	gnl|TC-DB|EMR72478.1	9.B.392.3.3	putative golgi membrane protein [Eutypa lata UCREL1]
A09105	74.6	6.7e-219	gnl|TC-DB|A2R3H2	2.A.1.1.119	Putative uncharacterized protein An14g04280 OS=Aspergillus niger (strain CBS 513.88 / FGSC A1513) GN=An14g04280 PE=3 SV=1
A09110	45.5	6.6e-85	gnl|TC-DB|1002048004	2.A.4.5.2	CDF zinc transporter 2 [Russula atropurpurea]
A09120	45.8	8.2e-77	gnl|TC-DB|Q8NKC4	2.A.3.10.18	Aromatic amino acid and leucine permease - Penicillium chrysogenum.
A09141	68.3	2.7e-113	gnl|TC-DB|Q7RWT8	2.A.7.25.6	Putative uncharacterized protein - Neurospora crassa.
A09150	40.6	1.6e-100	gnl|TC-DB|P53388	2.A.3.10.13	Dicarboxylic amino acid permease - Saccharomyces cerevisiae (Baker's yeast).
A09162	65.8	8.5e-213	gnl|TC-DB|B8MZ51	2.A.69.2.3	Auxin Efflux Carrier superfamily OS=Aspergillus flavus (strain ATCC 200026 / FGSC A1120 / NRRL 3357 / JCM 12722 / SRRC 167) GN=AFLA_083400 PE=4 SV=1
A09196	40.6	1.3e-39	gnl|TC-DB|Q02767	3.A.31.1.1	Vacuolar protein sorting-associated protein 28 OS=Saccharomyces cerevisiae (strain ATCC 204508 / S288c) OX=559292 GN=VPS28 PE=1 SV=1
A09211	65.3	0	gnl|TC-DB|Q2U3D2	3.A.3.1.7	Na+/K+ ATPase OS=Aspergillus oryzae GN=AO090038000088 PE=3 SV=1
A09240	41.9	7.3e-103	gnl|TC-DB|Q8NKG7	2.A.1.2.77	Multidrug resistant protein OS=Acremonium chrysogenum GN=cefT PE=4 SV=1
A09257	41	4.3e-151	gnl|TC-DB|P14180	4.D.1.1.16	Chitin synthase 2 OS=Saccharomyces cerevisiae (strain ATCC 204508 / S288c) OX=559292 GN=CHS2 PE=1 SV=1
A09258	41.6	3.1e-130	gnl|TC-DB|P53134	2.A.67.2.7	Putative oligopeptide transporter YGL114W OS=Saccharomyces cerevisiae (strain ATCC 204508 / S288c) GN=YGL114W PE=1 SV=1
A09274	70.8	1.4e-112	gnl|TC-DB|F2PXJ5	2.A.7.24.7	DUF6 domain-containing protein OS=Trichophyton equinum (strain ATCC MYA-4606 / CBS 127.97) GN=TEQG_05611 PE=4 SV=1
A09288	59.6	7.2e-82	gnl|TC-DB|Q84VJ0	8.A.21.2.3	Prohibitin protein Wph OS=Triticum aestivum PE=2 SV=1
A09307	49.4	1.4e-90	gnl|TC-DB|P29992	8.A.92.1.5	Guanine nucleotide-binding protein subunit alpha-11 OS=Homo sapiens OX=9606 GN=GNA11 PE=1 SV=2
A09323	56	6.8e-172	gnl|TC-DB|Q10279	2.A.39.3.7	Uracil permease OS=Schizosaccharomyces pombe (strain 972 / ATCC 24843) GN=fur4 PE=1 SV=2
A09325	52.5	2.2e-14	gnl|TC-DB|Q96VH5	8.A.156.1.1	MICOS complex subunit MIC10 OS=Saccharomyces cerevisiae (strain ATCC 204508 / S288c) OX=559292 GN=MIC10 PE=1 SV=1
A09332	44.4	5.4e-74	gnl|TC-DB|P29992	8.A.92.1.5	Guanine nucleotide-binding protein subunit alpha-11 OS=Homo sapiens OX=9606 GN=GNA11 PE=1 SV=2
A09333	40.2	5.1e-53	gnl|TC-DB|P06493	1.I.1.1.3	Cyclin-dependent kinase 1 OS=Homo sapiens GN=CDK1 PE=1 SV=3
A09335	45	8.3e-143	gnl|TC-DB|F1RBC8	3.A.1.203.15	ATP-binding cassette, sub-family D (ALD), member 1 OS=Danio rerio OX=7955 GN=abcd1 PE=4 SV=1
A09345	60.1	3.6e-175	gnl|TC-DB|Q8X193	2.A.1.8.13	High affinity nitrate transporter NrtB OS=Emericella nidulans GN=nrtB PE=4 SV=1
A09386	48.9	6.2e-110	gnl|TC-DB|RCK63797.1	9.A.76.1.2	Delta(12) fatty acid desaturase [Candida viswanathii]
A09399	47.8	2.3e-132	gnl|TC-DB|P15380	2.A.3.10.3	Proline-specific permease - Saccharomyces cerevisiae (Baker's yeast).
A09410	40	3.1e-29	gnl|TC-DB|P51149	9.A.3.1.1	Ras-related protein Rab-7a OS=Homo sapiens OX=9606 GN=RAB7A PE=1 SV=1
A09440	48.2	6.8e-67	gnl|TC-DB|A2R1C9	8.A.107.2.1	Aspergillus niger contig An13c0040, genomic contig OS=Aspergillus niger (strain CBS 513.88 / FGSC A1513) OX=425011 GN=An13g00780 PE=4 SV=1
A09453	59	2.5e-177	gnl|TC-DB|Q59YT0	2.A.3.10.24	Potential general amino acid permease OS=Candida albicans GN=GAP2 PE=4 SV=1
A09485	40.5	7.8e-55	gnl|TC-DB|Q13555	8.A.104.1.12	Calcium/calmodulin-dependent protein kinase type II subunit gamma OS=Homo sapiens OX=9606 GN=CAMK2G PE=1 SV=4
A09488	41.9	3e-57	gnl|TC-DB|P06493	1.I.1.1.3	Cyclin-dependent kinase 1 OS=Homo sapiens GN=CDK1 PE=1 SV=3
A09528	59.5	0	gnl|TC-DB|F2SG60	3.A.1.205.32	ABC multidrug transporter MDR3 OS=Trichophyton rubrum (strain ATCC MYA-4607 / CBS 118892) OX=559305 GN=MDR3 PE=2 SV=3
A09564	47.1	1.6e-48	gnl|TC-DB|P05626	3.A.2.1.3	ATP SYNTHASE SUBUNIT 4, MITOCHONDRIAL PRECURSOR (EC 3.6.1.34) - Saccharomyces cerevisiae (Baker's yeast).
A09577	80.2	1.1e-230	gnl|TC-DB|P07251	3.A.2.1.3	ATP synthase alpha chain, mitochondrial precursor (EC 3.6.1.34) - Saccharomyces cerevisiae (Baker's yeast).
A09584	41.8	2.3e-43	gnl|TC-DB|O09012	3.A.20.1.1	Peroxisomal targeting signal 1 receptor OS=Mus musculus GN=Pex5 PE=1 SV=2
A09588	63.1	2.3e-190	gnl|TC-DB|Q8J0V1	2.A.1.1.57	Monosaccharide transporter - Aspergillus niger.
A09600	55.9	0	gnl|TC-DB|P29465	4.D.1.1.12	Chitin synthase 3 OS=Saccharomyces cerevisiae (strain ATCC 204508 / S288c) GN=CHS3 PE=1 SV=3
A09613	42.7	4.2e-161	gnl|TC-DB|O00159	1.I.1.1.3	Unconventional myosin-Ic OS=Homo sapiens GN=MYO1C PE=1 SV=4
A09615	68.2	1.7e-56	gnl|TC-DB|P39515	3.A.8.1.1	Mitochondrial import inner membrane translocase subunit TIM17 (Mitochondrial protein import protein 2) (Mitochondrial inner membrane protein MIM17) - Saccharomyces cerevisiae (Baker's yeast).
A09644	40.1	2.1e-89	gnl|TC-DB|Q09852	2.A.1.9.8	Putative inorganic phosphate transporter C23D3.12 OS=Schizosaccharomyces pombe (strain 972 / ATCC 24843) GN=SPAC23D3.12 PE=1 SV=1
A09681	69.7	9.8e-37	gnl|TC-DB|Q03015	3.D.1.6.2	NADH-ubiquinone oxidoreductase 12 kDa subunit, mitochondrial - Neurospora crassa.
A09696	68.7	0	gnl|TC-DB|F2SG60	3.A.1.205.32	ABC multidrug transporter MDR3 OS=Trichophyton rubrum (strain ATCC MYA-4607 / CBS 118892) OX=559305 GN=MDR3 PE=2 SV=3
A09713	57.3	1.6e-266	gnl|TC-DB|F9X0Q3	1.A.23.4.9	Calcium channel OS=Mycosphaerella graminicola (strain CBS 115943 / IPO323) GN=MYCGRDRAFT_67398 PE=4 SV=1
A09751	42.2	3.8e-102	gnl|TC-DB|H2E274	2.A.1.3.65	MFS multidrug transporter OS=Trichoderma harzianum GN=mfs1 PE=2 SV=1
A09780	64.5	1.6e-168	gnl|TC-DB|B1PXD0	2.A.39.2.4	Cytosine-purine permease OS=Emericella nidulans GN=fcyB PE=2 SV=1
A09827	59.3	3.1e-177	gnl|TC-DB|Q8J0U9	2.A.1.1.58	Monosaccharide transporter - Aspergillus niger.
A09862	50.3	8.1e-49	gnl|TC-DB|B9W6N1	8.A.63.1.3	C-8 sterol isomerase, putative OS=Candida dubliniensis (strain CD36 / ATCC MYA-646 / CBS 7987 / NCPF 3949 / NRRL Y-17841) GN=CD36_00750 PE=4 SV=1
A09884	45.1	1.8e-125	gnl|TC-DB|A4ZGP3	2.A.1.3.73	Major facilitator superfamily transporter OS=Zymoseptoria tritici GN=Mfs1 PE=4 SV=1
A09902	41.9	6.6e-108	gnl|TC-DB|Q32SL4	2.A.1.1.138	Maltose permease OS=Pichia angusta OX=870730 GN=MAL2 PE=3 SV=1
A09922	43.2	4.2e-46	gnl|TC-DB|Q13555	8.A.104.1.12	Calcium/calmodulin-dependent protein kinase type II subunit gamma OS=Homo sapiens OX=9606 GN=CAMK2G PE=1 SV=4
A09937	46	2.2e-231	gnl|TC-DB|P25618	9.B.131.1.1	Protein CWH43 OS=Saccharomyces cerevisiae (strain ATCC 204508 / S288c) GN=CWH43 PE=1 SV=2
A09949	55.9	6.6e-53	gnl|TC-DB|NP_012607.1	9.B.115.1.12	bifunctional phosphatidyl-N-methylethanolamine N-methyltransferase/phosphatidyl-N-dimethylethanolamine N-methyltransferase [Saccharomyces cerevisiae S288C]
A09953	66.9	1.4e-138	gnl|TC-DB|G0SEA3	1.I.1.1.2	Nucleoporin GLE2 OS=Chaetomium thermophilum (strain DSM 1495 / CBS 144.50 / IMI 039719) GN=GLE2 PE=3 SV=1
A09955	46.1	4.8e-88	gnl|TC-DB|XP_001229202	8.A.169.1.11	hypothetical protein CHGG_02686 [Chaetomium globosum CBS 148.51]
A09964	67.8	2.4e-164	gnl|TC-DB|P52917	3.A.31.1.1	Vacuolar protein sorting-associated protein 4 OS=Saccharomyces cerevisiae (strain ATCC 204508 / S288c) OX=559292 GN=VPS4 PE=1 SV=1
A09971	46.3	2.3e-77	gnl|TC-DB|P63144	8.A.5.1.3	Voltage-gated potassium channel subunit beta-1 - Rattus norvegicus (Rat).
A09996	80.2	3.6e-32	gnl|TC-DB|E2PSV0	1.A.111.1.2	Putative uncharacterized protein An07g06340 OS=Aspergillus niger (strain CBS 513.88 / FGSC A1513) GN=An07g06340 PE=4 SV=1
A10002	44.4	2.3e-103	gnl|TC-DB|P49374	2.A.1.1.39	High-affinity glucose transporter - Kluyveromyces lactis (Yeast) (Candida sphaerica).
A10026	45.9	3.8e-66	gnl|TC-DB|Q12289	2.A.29.8.4	Mitochondrial carnitine carrier - Saccharomyces cerevisiae (Baker's yeast).
A10033	61.2	2.2e-61	gnl|TC-DB|P84074	8.A.82.2.8	Neuron-specific calcium-binding protein hippocalcin OS=Homo sapiens OX=9606 GN=HPCA PE=1 SV=2
A10034	44.4	8.7e-147	gnl|TC-DB|E7NFP9	8.A.68.1.1	Tmn2p OS=Saccharomyces cerevisiae (strain FostersO) GN=FOSTERSO_0673 PE=4 SV=1
A10066	40.7	3.5e-47	gnl|TC-DB|Q9KZF1	2.A.3.4.7	Probable amino acid/metabolite permease OS=Streptomyces coelicolor (strain ATCC BAA-471 / A3(2) / M145) GN=SCO7002 PE=4 SV=1
A10097	54.5	9e-99	gnl|TC-DB|Q10074	2.A.18.7.3	Vacuolar amino acid transporter 3 OS=Schizosaccharomyces pombe (strain 972 / ATCC 24843) GN=avt3 PE=1 SV=1
A10098	59.2	7.5e-31	gnl|TC-DB|P53157	2.A.105.1.1	Mitochondrial pyruvate carrier 1 OS=Saccharomyces cerevisiae (strain ATCC 204508 / S288c) GN=FMP37 PE=1 SV=1
A10103	56.1	0	gnl|TC-DB|Q00610	8.A.137.1.1	Clathrin heavy chain 1 OS=Homo sapiens OX=9606 GN=CLTC PE=1 SV=5
A10111	62	1.3e-164	gnl|TC-DB|O00571	1.I.1.1.3	ATP-dependent RNA helicase DDX3X OS=Homo sapiens GN=DDX3X PE=1 SV=3
A10112	64.2	1.2e-57	gnl|TC-DB|F4K2G0	3.D.1.8.1	Peptidyl-prolyl cis-trans isomerase OS=Arabidopsis thaliana GN=CYP20-2 PE=3 SV=1
A10116	46.2	3.1e-114	gnl|TC-DB|P47154	9.B.1.1.3	CAAX prenyl protease 1 OS=Saccharomyces cerevisiae (strain ATCC 204508 / S288c) GN=STE24 PE=1 SV=1
A10129	41.6	1.4e-61	gnl|TC-DB|P77735	8.A.5.1.6	Uncharacterized oxidoreductase YajO OS=Escherichia coli (strain K12) GN=yajO PE=3 SV=2
A10156	70.7	1.5e-78	gnl|TC-DB|P48349	8.A.98.1.8	14-3-3-like protein GF14 lambda OS=Arabidopsis thaliana GN=GRF6 PE=1 SV=1
A10157	54.3	1.1e-281	gnl|TC-DB|P04191	3.A.3.2.43	Sarcoplasmic/endoplasmic reticulum calcium ATPase 1 OS=Oryctolagus cuniculus GN=ATP2A1 PE=1 SV=1
A10171	55.1	3.9e-41	gnl|TC-DB|P53633	9.A.49.1.12	Prenylated Rab acceptor 1 OS=Saccharomyces cerevisiae (strain ATCC 204508 / S288c) OX=559292 GN=YIP3 PE=1 SV=2
A10183	46.3	5e-123	gnl|TC-DB|B6HN82	2.A.1.2.86	Pc21g09220 protein OS=Penicillium chrysogenum (strain ATCC 28089 / DSM 1075 / Wisconsin 54-1255) GN=Pc21g09220 PE=4 SV=1
A10203	59.6	2.2e-172	gnl|TC-DB|Q8NKC4	2.A.3.10.18	Aromatic amino acid and leucine permease - Penicillium chrysogenum.
A10205	43.7	1.1e-126	gnl|TC-DB|H2E274	2.A.1.3.65	MFS multidrug transporter OS=Trichoderma harzianum GN=mfs1 PE=2 SV=1
A10226	47.4	2.1e-144	gnl|TC-DB|P53388	2.A.3.10.13	Dicarboxylic amino acid permease - Saccharomyces cerevisiae (Baker's yeast).
A10252	69.3	8.9e-175	gnl|TC-DB|Q07478	3.A.22.1.1	ATP-dependent RNA helicase SUB2 OS=Saccharomyces cerevisiae (strain ATCC 204508 / S288c) GN=SUB2 PE=1 SV=1
A10271	40	5.3e-81	gnl|TC-DB|A6N844	2.A.39.3.10	Uracil transporter FurD OS=Emericella nidulans GN=furD PE=4 SV=1
A10279	65.2	1.3e-32	gnl|TC-DB|P33328	1.F.1.1.2	Synaptobrevin homolog 2 OS=Saccharomyces cerevisiae (strain ATCC 204508 / S288c) GN=SNC2 PE=1 SV=2
A10284	41.7	1e-66	gnl|TC-DB|Q0WP36	2.A.53.5.3	Molybdate transporter 2 OS=Arabidopsis thaliana OX=3702 GN=MOT2 PE=1 SV=2
A10316	42.9	2.1e-70	gnl|TC-DB|Q02776	3.A.8.1.1	Import inner membrane translocase subunit TIM50, mitochondrial - Saccharomyces cerevisiae (Baker's yeast).
A10342	50.7	1.3e-121	gnl|TC-DB|K1QI94	2.A.6.6.10	3-hydroxy-3-methylglutaryl-coenzyme A reductase OS=Crassostrea gigas PE=3 SV=1
A10346	58	5.1e-46	gnl|TC-DB|F4K2G0	3.D.1.8.1	Peptidyl-prolyl cis-trans isomerase OS=Arabidopsis thaliana GN=CYP20-2 PE=3 SV=1
A10361	42.6	4.5e-84	gnl|TC-DB|Q12436	2.A.5.1.14	Zinc-regulated transporter 2 OS=Saccharomyces cerevisiae (strain ATCC 204508 / S288c) GN=ZRT2 PE=1 SV=1
A10362	56	2.2e-148	gnl|TC-DB|P25346	2.A.1.9.7	Probable metabolite transport protein GIT1 OS=Saccharomyces cerevisiae (strain ATCC 204508 / S288c) GN=GIT1 PE=1 SV=1
A10366	46.1	5.7e-16	gnl|TC-DB|P62942	8.A.11.1.2	Peptidyl-prolyl cis-trans isomerase FKBP1A OS=Homo sapiens GN=FKBP1A PE=1 SV=2
A10367	42	2.3e-99	gnl|TC-DB|P11636	2.A.1.1.7	Quinate permease (Quinate transporter) - Neurospora crassa.
A10379	48.4	1.5e-19	gnl|TC-DB|G9MIR9	8.A.112.1.2	Uncharacterized protein OS=Hypocrea virens (strain Gv29-8 / FGSC 10586) OX=413071 GN=TRIVIDRAFT_62073 PE=4 SV=1
A00011	55.5	1.7e-142	gnl|TC-DB|A3M0N3	2.A.1.1.68	Glucose transporter/sensor OS=Pichia stipitis GN=RGT2 PE=4 SV=1
A00110	58.3	3.5e-175	gnl|TC-DB|C4QVV9	2.A.1.1.125	Glycerol proton symporter of the plasma membrane, subject to glucose-induced inactivation OS=Komagataella pastoris (strain GS115 / ATCC 20864) GN=PAS_chr1-1_0028 PE=3 SV=1
A00112	53.4	8.4e-145	gnl|TC-DB|Q08902	2.A.1.3.52	Drug resistance protein YOR378W OS=Saccharomyces cerevisiae (strain ATCC 204508 / S288c) GN=YOR378W PE=1 SV=1
A00114	45.4	1.2e-70	gnl|TC-DB|G3XZI4	1.H.1.4.3	Putative uncharacterized protein OS=Aspergillus niger (strain ATCC 1015 / CBS 113.46 / FGSC A1144 / LSHB Ac4 / NCTC 3858a / NRRL 328 / USDA 3528.7) GN=ASPNIDRAFT_199857 PE=4 SV=1
A00124	56	0	gnl|TC-DB|F2SHL1	3.A.1.205.27	Uncharacterized protein OS=Trichophyton rubrum (strain ATCC MYA-4607 / CBS 118892) GN=TERG_02508 PE=3 SV=2
A00190	56.5	1.3e-139	gnl|TC-DB|C9S7Y7	2.A.1.58.5	DUF895 domain membrane protein OS=Verticillium albo-atrum (strain VaMs.102 / ATCC MYA-4576 / FGSC 10136) GN=VDBG_01386 PE=4 SV=1
A00209	56.1	8.2e-111	gnl|TC-DB|Q4WUA9	2.A.7.24.11	DUF914 domain membrane protein OS=Neosartorya fumigata (strain ATCC MYA-4609 / Af293 / CBS 101355 / FGSC A1100) GN=AFUA_5G07810 PE=4 SV=1
A00222	40.9	2.9e-143	gnl|TC-DB|P14180	4.D.1.1.16	Chitin synthase 2 OS=Saccharomyces cerevisiae (strain ATCC 204508 / S288c) OX=559292 GN=CHS2 PE=1 SV=1
A00277	48.4	1.3e-143	gnl|TC-DB|AKU75155.2	2.A.1.1.137	glycerol symporter [Wickerhamomyces anomalus]
A00291	48.4	6.8e-68	gnl|TC-DB|G0S6T0	1.I.1.1.2	Nucleoporin POM33 OS=Chaetomium thermophilum (strain DSM 1495 / CBS 144.50 / IMI 039719) GN=POM33 PE=3 SV=1
A00301	46.1	5.4e-120	gnl|TC-DB|AOW29153.1	2.A.1.12.3	Jen2p [Candida albicans SC5314]
A00321	74.4	7.2e-55	gnl|TC-DB|B8MIR9	9.B.235.1.8	Uncharacterized protein OS=Talaromyces stipitatus (strain ATCC 10500 / CBS 375.48 / QM 6759 / NRRL 1006) GN=TSTA_050210 PE=4 SV=1
A00373	60.5	4.9e-100	gnl|TC-DB|P40035	2.A.29.4.4	Mitochondrial phosphate carrier protein 2 OS=Saccharomyces cerevisiae GN=PIC2 PE=1 SV=1
A00380	45	5.2e-143	gnl|TC-DB|P51792	2.A.49.2.3	Chloride channel protein 3 - Rattus norvegicus (Rat).
A00385	40.7	7.1e-12	gnl|TC-DB|P53299	3.A.8.1.1	Mitochondrial import inner membrane translocase subunit TIM13 - Saccharomyces cerevisiae (Baker's yeast).
A00386	42.8	1.8e-66	gnl|TC-DB|P31749	8.A.104.1.10	RAC-alpha serine/threonine-protein kinase OS=Homo sapiens OX=9606 GN=AKT1 PE=1 SV=2
A00394	62.1	5.9e-52	gnl|TC-DB|P19516	3.D.4.8.1	Cytochrome c oxidase assembly protein COX11, mitochondrial OS=Saccharomyces cerevisiae (strain ATCC 204508 / S288c) GN=COX11 PE=2 SV=2
A00405	44.9	1.9e-40	gnl|TC-DB|P09457	3.A.2.1.3	ATP SYNTHASE OLIGOMYCIN SENSITIVITY CONFERRAL PROTEIN PRECURSOR, MITOCHONDRIAL (EC 3.6.1.34) (OSCP) (ATP SYNTHASE CHAIN 5) - Saccharomyces cerevisiae (Baker's yeast).
A00434	55.2	1.6e-131	gnl|TC-DB|Q6IT47	2.A.18.4.2	Aromatic and neutral aliphatic amino acid permease - Penicillium chrysogenum (Penicillium notatum).
A00452	44.4	8.7e-66	gnl|TC-DB|P77735	8.A.5.1.6	Uncharacterized oxidoreductase YajO OS=Escherichia coli (strain K12) GN=yajO PE=3 SV=2
